# Supplementary material for: The application of GBS markers for extending the dense genetic map of rye (Secale cereale L.) and the localization of the Rfc1 gene restoring male fertility in plants with the C source of sterility-inducing cytoplasm
Source: J Appl Genet. 2016 Apr 16;57(4):439–51. doi: 10.1007/s13353-016-0347-4 (PMC5061839; doi:10.1007/s13353-016-0347-4)
Supplement: Supplementary file 1 — (XLSX 1003 kb) [file 13353_2016_347_MOESM1_ESM.xlsx]

## Sheet: Chromosome 1R
Table S1. Segregation data and markers position on the genetic map of rye
Marker	Position	Rescaled position	1	2	3	4	5	6	7	8	9	10	11	12	13	14	15	16	17	18	19	20	21	22	23	24	25	26	27	28	29	30	31	32	33	34	35	36	37	38	39	40	41	42	43	44	45	46	47
3748483	0	0	1	2	1	1	2	2	0	1	2	1	0	2	1	2	2	2	1	1	1	1	2	2	1	1	1	1	2	2	2	1	2	0	1	1	2	0	1	2	2	2	2	1	2	1	2	2	2
3354561	2.3	0.661131	1	0	1	1	2	2	2	1	2	1	2	0	1	2	2	2	2	1	1	1	2	2	1	1	1	0	2	2	2	1	2	2	1	1	0	0	1	1	2	2	2	1	2	1	2	2	2
3362445_26:T>C	3.7	1.06356	1	2	1	1	2	2	2	1	2	1	2	2	1	2	2	2	2	1	1	1	2	2	1	1	1	2	2	2	2	1	2	2	1	1	2	2	1	2	2	2	2	1	2	1	2	2	2
3360265	5	1.43724	1	2	1	1	2	2	2	1	2	1	2	0	1	2	2	2	2	1	1	1	2	2	1	1	1	2	2	1	2	1	2	2	1	1	2	2	1	2	2	2	2	1	2	1	2	2	2
3345583	6.4	1.83967	1	2	1	1	2	2	2	1	2	1	2	2	1	2	2	2	2	1	1	1	2	2	1	1	1	2	2	2	2	1	2	2	1	1	2	2	1	2	2	2	0	1	2	1	2	2	2
3595226	7.7	2.21335	1	2	1	1	2	2	2	1	2	1	2	2	1	2	2	2	2	1	1	1	2	2	1	1	1	2	2	2	2	1	2	2	1	1	2	2	1	2	2	2	2	1	2	1	1	2	2
3345811	9	2.58703	1	2	1	1	2	2	2	1	2	1	2	2	1	2	2	2	2	1	1	1	2	2	1	1	1	2	2	2	1	1	2	2	1	0	2	2	1	2	2	2	2	1	2	1	1	2	2
3737874	9.7	2.78825	1	2	1	1	2	2	2	1	2	1	2	2	1	2	2	2	2	1	1	1	2	2	1	1	1	2	2	2	1	1	2	2	1	1	2	2	1	2	2	2	2	1	2	1	2	2	2
XrPt389608	11.1	3.19068	0	2	1	1	2	2	2	1	0	1	2	1	1	2	2	2	2	0	0	0	2	2	1	1	1	2	2	2	1	1	2	2	2	1	2	2	1	2	0	2	2	1	2	1	2	2	2
XrPt400456	13.3	3.82306	1	2	1	1	2	2	2	1	1	1	2	2	1	2	2	2	2	1	0	1	2	2	1	1	2	2	2	2	1	1	2	2	2	1	2	2	1	2	2	2	2	1	2	1	1	2	2
XrPt402530	13.3	3.82306	1	2	1	1	2	2	2	1	1	1	2	2	1	2	2	2	2	1	1	1	2	2	1	1	2	2	2	2	1	1	2	2	2	1	2	2	1	2	2	2	2	1	2	1	1	2	2
XrPt399487	13.3	3.82306	1	2	1	1	2	2	2	1	1	1	2	2	1	2	2	2	2	1	1	1	2	2	1	1	2	2	2	2	1	1	2	2	2	1	2	2	1	2	2	2	2	1	2	1	1	2	2
3739231	14	4.02428	1	2	1	1	2	2	2	1	1	1	2	2	1	2	2	2	2	1	1	1	2	2	1	1	2	2	2	2	2	1	2	2	2	1	2	2	1	2	2	2	2	1	2	1	1	2	2
XrPt390735	14.6	4.19675	1	2	1	1	2	2	2	1	0	1	2	2	1	2	2	2	0	1	1	1	2	2	1	1	2	2	2	2	2	1	2	2	2	1	2	2	0	2	2	2	2	1	2	1	1	2	2
XrPt400898	17.4	5.0016	1	2	1	1	2	2	2	1	2	1	2	2	1	2	2	2	2	1	1	0	2	2	1	1	1	2	2	2	2	1	2	2	1	1	2	2	2	2	2	2	2	1	2	1	1	2	2
XrPt399978	19.5	5.60524	1	2	1	1	2	2	2	1	2	1	2	2	1	2	2	2	2	1	1	1	2	2	1	1	1	2	0	0	2	1	2	2	1	1	2	2	2	2	2	2	2	1	2	1	2	2	2
XrPt390318	20.8	5.97892	1	2	1	1	1	2	2	1	2	1	2	2	1	2	2	2	2	1	1	1	2	2	1	1	1	2	2	2	2	1	2	2	1	1	2	2	2	2	2	2	2	1	2	1	2	2	2
XrPt506878	22.1	6.35261	1	2	1	1	1	2	2	2	2	1	2	2	1	2	2	2	2	1	0	1	2	2	1	1	1	2	2	2	2	1	2	2	1	1	2	2	2	2	2	2	2	1	2	1	1	2	2
XrPt508726	22.8	6.55382	1	2	1	1	1	2	2	1	2	1	2	2	1	2	2	2	2	1	1	1	2	2	1	1	1	2	2	2	2	1	2	2	1	1	2	2	0	2	2	2	2	1	2	1	0	2	2
3745115_60:G>A	23.4	6.72629	1	2	1	1	1	2	2	1	2	1	2	2	1	2	2	2	2	1	1	1	2	2	1	1	1	2	2	2	1	1	2	2	1	0	2	2	1	2	2	2	2	1	2	1	2	2	2
3351082	24.1	6.9275	0	2	2	1	1	2	2	0	2	0	2	2	1	2	2	2	2	1	1	1	2	2	1	1	1	2	2	2	1	1	2	2	1	1	2	2	1	2	2	2	2	1	2	1	2	2	2
3746680	24.8	7.12872	1	2	1	1	1	2	2	1	2	1	2	2	1	2	2	2	2	1	1	1	2	2	1	1	1	2	2	2	1	1	2	2	1	1	2	2	1	2	2	2	2	1	2	1	2	2	2
3745039_7:T>G	25.4	7.30119	1	2	1	1	2	2	2	1	2	1	2	2	1	2	0	2	0	1	1	1	2	2	1	1	1	2	2	2	1	1	2	2	1	1	2	2	1	2	2	2	2	1	2	1	2	2	2
3589216	26.9	7.73236	1	2	1	1	2	2	2	1	2	1	2	2	1	2	2	2	2	1	1	1	2	2	1	1	1	2	2	2	1	1	2	2	1	1	0	2	1	2	2	2	2	1	2	1	2	2	1
3589465	29.1	8.36475	1	2	1	1	2	2	2	1	2	1	2	2	1	2	0	2	2	1	1	1	2	2	1	1	1	2	2	2	1	1	2	2	1	1	2	2	1	2	2	2	2	1	2	1	2	2	2
3736083	29.8	8.56596	1	2	1	1	2	2	2	1	2	1	2	2	1	2	2	2	2	1	1	1	2	2	1	1	1	2	2	2	1	1	2	2	1	1	2	2	1	2	2	2	2	1	2	1	1	2	2
3358983	31.2	8.96839	1	2	0	0	0	2	2	1	2	1	1	2	1	2	2	2	2	1	1	1	2	2	1	1	1	2	2	2	1	1	2	2	0	1	2	2	1	2	2	2	2	1	2	1	1	2	2
3737520	32.8	9.4283	1	0	1	1	1	2	2	1	2	1	1	2	1	2	2	2	0	1	1	1	2	0	1	1	1	2	2	2	1	1	2	2	1	1	2	2	1	0	2	2	2	1	2	1	1	2	2
3582946_59:C>A	33.5	9.62952	1	2	1	1	1	2	2	2	2	1	1	2	1	2	2	2	2	1	1	1	2	2	1	1	1	2	2	2	1	1	2	2	1	1	2	2	1	2	0	2	2	1	0	1	1	2	2
3748094	33.5	9.62952	1	2	1	1	1	2	0	2	2	1	1	2	1	2	2	2	2	1	1	1	0	2	1	1	1	2	2	2	1	1	2	2	1	1	2	2	1	2	2	2	2	1	2	1	1	0	2
3363405_5:A>G	34.1	9.80199	1	2	1	1	2	2	2	2	2	1	1	2	1	2	2	2	2	1	1	1	2	2	1	1	1	2	2	2	1	1	2	2	1	1	2	2	1	2	2	2	2	1	2	1	0	2	2
3358979	34.1	9.80199	1	2	0	1	2	2	2	2	2	1	1	2	0	2	2	2	2	1	1	1	2	2	1	1	1	2	2	2	1	1	2	2	1	1	2	2	1	2	2	2	2	1	2	1	2	2	2
3344172	34.8	10.0032	1	2	1	1	1	2	2	2	2	1	1	2	1	2	2	2	2	1	1	1	2	2	1	1	1	2	2	2	1	1	2	2	1	1	2	2	1	2	2	2	2	1	2	1	2	2	2
3363749	35.4	10.1757	1	2	1	1	1	2	2	1	2	1	1	2	1	2	2	2	2	1	1	1	2	2	1	1	1	2	2	2	1	1	2	2	1	1	2	2	1	2	2	2	2	1	2	1	2	2	2
3344960	36.8	10.5781	1	2	1	1	2	2	2	1	2	1	1	2	0	2	2	2	2	1	0	1	2	2	1	1	1	2	2	2	1	1	2	2	1	1	2	2	1	2	2	2	2	1	2	1	2	2	2
3742577	38.2	10.9805	0	2	1	1	2	2	2	1	2	1	1	2	1	2	2	2	2	1	1	1	2	2	1	1	1	2	2	2	1	1	2	2	0	1	2	2	0	2	2	2	2	1	2	1	2	2	2
3358296	40.3	11.5842	1	0	1	1	2	2	2	1	2	1	1	2	1	2	2	2	2	1	1	0	2	2	1	1	1	2	2	2	1	1	2	2	1	1	2	2	1	2	2	2	2	1	2	1	1	2	2
3748135	43.1	12.389	1	1	1	1	2	2	2	1	2	1	1	2	1	2	2	2	2	1	1	1	2	2	1	1	1	2	2	2	1	1	2	2	1	2	2	2	1	2	2	2	2	1	2	0	1	2	2
3345469	45.1	12.9639	1	1	1	1	2	2	2	1	2	1	1	2	1	2	2	2	2	1	1	1	2	2	1	1	1	2	2	2	1	1	2	2	1	1	2	2	1	2	2	2	2	1	2	1	1	2	2
3342466_7:G>C	45.1	12.9639	1	1	1	1	2	2	2	1	2	1	1	2	1	2	2	2	2	1	1	1	2	2	1	1	1	2	2	2	1	1	2	2	1	1	2	2	1	2	2	2	2	1	2	1	1	2	2
3347623	45.8	13.1651	1	1	1	1	2	2	2	1	2	1	0	2	1	2	2	2	2	1	1	0	2	2	1	1	1	2	2	2	1	1	2	0	0	1	2	2	1	2	2	2	1	1	2	1	1	2	2
3346173	46.5	13.3663	1	1	1	1	2	2	2	1	0	1	1	2	1	2	2	2	2	1	1	1	2	2	1	1	1	2	2	2	1	1	2	2	1	1	2	2	1	2	2	2	2	1	2	1	1	2	2
3747253	47.1	13.5388	1	1	1	1	2	2	2	1	2	1	1	2	1	2	2	2	2	1	1	1	2	2	1	1	1	2	2	2	1	1	2	2	1	1	2	2	1	2	2	2	2	1	2	1	1	1	2
3578371	50.8	14.6024	1	1	1	1	2	2	2	1	2	1	1	2	1	2	2	2	1	1	1	1	2	2	1	1	1	1	2	2	1	1	2	0	1	1	2	0	1	2	0	2	2	1	2	1	1	1	2
XrPt402007	55.3	15.8959	1	1	1	1	2	2	2	1	0	1	1	2	1	2	2	2	2	1	1	1	2	2	1	1	1	2	2	2	1	1	2	2	1	1	2	2	1	2	2	2	2	1	2	1	1	2	2
XrPt506340	55.3	15.8959	1	1	1	1	2	2	2	1	0	1	1	2	1	2	2	2	2	1	1	1	2	2	1	1	1	2	2	2	1	1	2	2	1	1	2	2	1	2	2	2	2	1	2	1	1	2	2
3360041	56.7	16.2983	2	1	0	1	2	2	2	1	2	1	1	2	1	2	2	2	2	1	0	1	2	2	1	1	1	2	2	2	1	1	2	2	1	0	2	2	1	2	2	2	2	1	2	1	1	2	2
XrPt508523	57.4	16.4995	0	1	1	1	2	2	2	0	2	1	1	2	1	2	2	2	2	1	1	1	2	2	1	1	1	2	2	2	1	1	2	2	1	1	2	2	0	2	2	2	2	1	2	1	1	2	2
XrPt398841	57.4	16.4995	1	1	1	1	2	2	2	1	2	1	1	2	1	2	2	2	2	1	1	1	2	2	1	1	1	2	2	2	1	1	2	2	1	1	2	2	0	2	2	2	2	1	2	1	1	2	2
XrPt402228	58	16.672	1	2	1	1	2	2	2	1	0	1	1	2	1	2	2	2	2	1	1	1	2	2	1	1	1	2	2	2	1	1	2	0	1	1	2	2	1	2	2	2	2	1	2	1	1	2	2
XrPt506276	58.7	16.8732	1	1	1	1	2	2	2	1	1	1	1	2	1	2	2	2	2	1	1	1	2	2	1	1	1	2	2	2	1	1	2	2	1	1	2	2	1	2	2	2	2	1	2	1	1	2	2
XrPt402628	60.1	17.2756	1	1	1	1	0	2	2	0	0	1	1	2	1	2	2	2	2	1	1	0	2	2	1	1	0	2	2	2	1	0	2	2	1	1	2	2	1	2	2	2	2	1	2	1	2	2	2
3734941	64	18.3967	1	1	1	0	2	2	2	1	2	1	1	2	2	2	2	2	2	1	1	1	2	2	1	1	2	2	2	2	2	0	2	2	0	2	2	2	1	2	2	2	2	1	2	1	2	2	2
3347291	66.8	19.2015	1	1	1	1	2	2	2	0	2	1	1	2	0	2	2	2	2	1	1	1	2	2	1	1	1	2	2	2	1	1	2	2	1	1	2	2	1	2	2	2	2	1	2	2	2	2	2
3344440	68.2	19.604	1	1	1	1	2	2	2	1	2	1	1	2	1	2	2	2	2	1	1	1	2	2	1	1	1	2	2	2	1	1	2	2	1	1	2	2	1	2	2	2	2	1	2	1	2	2	2
XrPt390549	69.6	20.0064	1	1	1	0	2	2	2	1	0	1	1	0	1	2	2	2	2	1	1	1	2	2	1	1	1	2	2	0	1	1	2	2	1	1	2	2	1	2	2	2	2	1	2	1	2	2	2
3350793	71.7	20.61	1	1	1	1	2	2	2	1	0	2	1	2	1	2	2	2	2	1	1	1	2	2	1	1	1	2	2	2	1	1	2	2	1	1	2	2	1	2	2	2	2	1	2	1	1	2	2
3354960_52:C>T	72.3	20.7825	1	1	1	2	2	2	2	1	2	2	1	2	1	2	2	2	2	1	1	1	2	2	1	1	1	2	2	2	1	1	2	2	1	1	2	2	1	2	2	2	2	1	2	1	1	2	2
3592435_17:C>G	73	20.9837	1	1	1	2	2	0	2	1	2	2	1	2	1	2	1	2	2	1	1	1	2	2	1	1	1	2	2	2	1	1	2	2	1	1	2	2	1	2	2	2	2	1	2	1	0	2	2
3344706	73.7	21.1849	1	1	1	2	2	2	0	1	0	2	1	2	1	2	1	2	2	1	1	1	2	2	1	1	1	2	0	2	1	1	2	2	1	1	2	2	1	2	2	2	2	1	2	1	1	2	2
XrPt400290	75.1	21.5874	1	1	1	2	2	2	2	1	0	2	1	2	1	2	1	2	2	1	1	1	2	2	1	1	1	2	2	2	1	1	2	2	1	0	2	2	1	0	0	2	2	1	2	1	1	2	2
XrPt506299	75.1	21.5874	1	1	1	2	2	2	2	1	1	2	1	2	1	2	1	2	2	1	1	1	2	2	1	1	1	2	2	2	1	1	2	2	1	1	2	2	1	2	2	2	2	1	2	1	1	2	2
3343784	77.1	22.1623	1	1	1	2	2	2	2	1	2	2	1	2	1	2	1	2	2	1	1	1	2	2	1	1	1	2	2	2	1	1	2	2	1	1	2	2	1	2	2	2	2	1	2	1	1	2	2
3365096	79.9	22.9671	1	2	0	2	2	2	2	2	2	2	2	2	2	2	1	2	2	1	1	1	2	2	1	1	1	2	2	2	1	1	2	2	0	1	2	2	1	2	2	2	2	1	2	1	1	2	2
3363925	82	23.5708	0	1	1	2	2	2	2	1	2	2	2	2	0	2	1	2	2	1	1	1	2	2	1	1	0	2	2	2	1	1	1	2	0	1	2	2	1	2	2	2	2	1	2	1	1	2	2
3359052	82.7	23.772	1	1	1	2	2	2	2	1	2	2	1	2	1	2	1	2	2	1	1	1	2	2	1	1	1	2	2	2	1	1	1	2	1	1	2	2	1	2	2	2	2	1	2	1	1	2	2
3749721	83.4	23.9732	1	1	1	2	2	2	2	1	2	2	0	2	1	2	1	2	2	1	1	1	2	2	1	1	1	2	2	2	1	1	1	2	1	1	2	2	1	2	2	2	2	1	2	1	2	2	2
3741625	84.8	24.3756	0	1	1	2	2	2	2	1	2	2	1	2	1	2	1	2	2	0	1	1	2	2	1	1	2	2	2	2	1	1	1	2	2	1	2	2	1	2	2	2	2	0	2	0	2	2	2
3592677	86.3	24.8068	1	0	1	2	2	2	2	1	2	2	1	2	1	2	1	2	2	1	1	1	2	2	1	1	1	2	2	2	1	1	1	2	2	1	2	2	1	2	2	2	2	1	2	1	1	2	2
3363574_14:A>G	87.6	25.1805	1	1	1	2	2	2	2	1	2	2	1	2	1	2	1	2	2	1	1	1	2	2	1	1	1	2	1	2	1	1	1	2	2	1	2	2	1	2	1	2	2	1	2	1	1	2	2
3576464	88.9	25.5542	1	1	1	2	2	2	2	1	2	2	1	2	1	2	1	2	2	1	1	1	2	2	1	1	1	2	1	2	1	1	1	2	2	1	2	2	1	2	0	2	2	1	2	1	2	2	2
3748654	89.6	25.7554	1	1	1	2	2	2	2	1	2	2	1	2	1	2	1	2	2	1	1	1	2	2	0	1	0	2	1	2	1	1	1	2	2	1	2	2	1	2	1	2	2	1	2	1	2	2	2
XrPt402042	91.8	26.3878	1	1	1	2	2	2	2	1	2	2	1	2	1	2	0	2	2	1	1	1	2	2	1	1	1	2	2	2	1	1	2	2	2	0	2	2	1	2	1	2	2	1	2	1	2	2	2
XrPt411188	91.8	26.3878	1	1	1	2	2	2	2	1	2	2	1	2	1	2	0	2	2	0	1	1	2	2	0	1	1	2	2	2	1	1	2	2	2	1	2	2	1	2	1	2	2	1	2	1	2	2	2
XrPt509109	92.5	26.589	2	1	1	2	2	2	2	1	2	2	1	2	1	2	0	2	2	2	1	1	2	2	1	1	1	2	2	2	1	0	2	2	2	0	2	2	1	2	1	2	2	1	2	1	2	2	2
XrPt400956	93.3	26.8189	1	1	1	2	2	2	2	1	2	2	1	2	1	2	1	2	2	0	1	1	2	2	1	1	0	2	2	2	1	1	2	2	2	2	2	2	1	2	1	2	2	1	2	1	2	2	2
XrPt401595	94	27.0201	1	1	1	2	2	2	2	1	2	2	1	2	1	2	1	2	2	0	0	1	2	2	1	1	1	2	2	2	1	1	2	2	2	2	2	2	1	2	1	2	2	1	2	1	1	2	2
XrPt506493	96.2	27.6525	1	2	0	2	0	2	2	1	2	2	1	2	1	2	0	2	2	0	2	1	2	2	1	1	1	2	2	2	1	1	2	2	2	0	2	2	2	2	1	2	2	1	2	1	1	2	2
XrPt399662	96.9	27.8537	0	2	1	2	2	2	2	1	0	2	1	2	1	2	1	2	2	1	1	1	2	2	1	1	1	2	2	2	1	1	2	2	2	0	2	2	2	2	1	2	2	1	2	1	1	2	2
3581120	100.4	28.8598	1	2	1	2	2	2	2	1	2	2	1	2	1	2	1	2	2	1	1	1	2	2	1	1	1	2	1	2	1	1	1	2	2	1	2	2	2	2	1	2	2	1	2	1	1	2	2
3740339	103.2	29.6647	1	2	1	2	2	2	2	1	2	2	1	2	1	2	1	2	2	1	1	1	2	2	1	1	1	2	1	2	1	0	1	2	2	2	2	2	1	2	1	2	2	1	0	1	1	2	2
3578998	106.1	30.4983	1	2	1	2	2	0	2	1	0	2	1	2	1	2	1	2	2	1	1	1	2	2	1	1	1	2	1	2	1	1	1	2	2	1	2	2	1	2	1	2	2	1	2	1	1	0	2
3359825	107.4	30.8719	1	2	1	2	2	2	2	1	2	2	1	2	1	2	1	2	2	1	1	1	2	2	1	1	1	2	1	2	1	1	1	2	2	1	2	2	2	2	1	2	2	1	2	1	2	2	2
3748810	109.4	31.4468	1	2	1	2	2	2	2	1	2	2	1	2	1	2	1	2	2	1	1	1	1	2	1	1	1	2	1	2	1	1	1	2	2	1	2	2	2	2	1	2	2	1	2	1	2	2	2
3346994	110	31.6193	1	2	1	2	2	2	2	1	0	2	1	2	1	2	1	2	2	1	1	1	1	2	2	1	1	2	1	2	1	1	1	2	2	1	2	2	2	2	1	2	2	1	2	1	2	2	2
3731955	111.3	31.993	1	2	1	2	2	2	2	1	2	2	1	2	1	2	1	2	2	1	1	1	1	2	1	1	1	2	1	2	1	1	1	2	2	1	2	2	2	2	1	2	2	1	2	1	2	2	2
3356416	112.7	32.3954	1	2	1	2	2	2	2	1	2	2	1	2	1	2	1	2	2	1	1	1	1	2	1	1	1	2	1	1	1	1	1	2	2	1	2	2	2	2	1	2	2	1	2	1	1	2	2
3577763	115.6	33.229	1	2	1	2	2	2	2	1	2	2	0	2	1	2	1	2	2	1	1	1	0	2	1	1	0	2	1	1	1	1	2	2	2	1	2	2	2	2	0	1	2	2	2	1	1	2	2
3344624	119.2	34.2638	1	2	1	2	2	2	2	1	2	2	1	2	1	2	1	2	2	1	1	1	1	2	1	1	1	2	1	1	1	1	1	2	2	1	2	2	2	2	1	2	2	1	2	1	2	2	2
3359320	120.5	34.6375	1	2	1	2	2	1	2	1	2	2	1	2	0	2	1	2	2	1	1	1	0	2	1	1	0	2	1	1	1	1	1	2	2	1	2	2	2	2	1	2	2	1	2	1	2	2	2
XrPt509704	123.6	35.5286	1	0	1	2	2	1	2	1	0	1	1	2	1	2	1	2	2	1	0	1	1	2	1	1	1	2	0	1	1	1	1	2	2	0	2	2	2	1	1	2	2	1	2	1	2	2	2
3351679	125.7	36.1323	1	2	1	2	2	1	2	1	2	1	1	2	1	2	1	2	2	1	1	1	1	2	1	1	1	2	1	1	1	1	1	2	2	2	2	2	2	2	1	2	2	1	2	1	2	2	2
3342416	126.4	36.3335	2	2	1	2	2	1	2	1	2	1	1	2	1	2	1	2	2	1	1	1	1	2	1	1	1	2	1	1	1	1	1	2	2	2	2	2	2	2	1	2	2	1	2	1	2	2	2
3591954	127.7	36.7071	1	2	1	2	2	1	2	1	2	1	0	2	1	2	1	2	2	1	1	1	1	2	1	1	1	2	1	1	0	1	1	2	2	2	2	2	2	2	1	2	2	1	2	1	1	2	2
3730291	128.4	36.9084	1	2	1	2	2	1	2	1	2	1	1	2	1	2	1	2	2	1	1	2	1	2	1	1	1	2	1	1	1	1	1	2	2	2	2	2	2	2	1	2	2	1	2	1	1	2	2
3597650	129.1	37.1096	1	2	1	2	2	1	2	1	2	1	1	2	1	2	0	2	2	1	1	2	1	2	1	1	0	2	1	1	0	1	1	2	2	2	2	2	2	2	0	2	2	0	2	1	2	2	2
3356898	130.5	37.512	1	2	1	2	2	0	2	1	2	1	1	2	1	2	0	2	2	1	1	2	1	2	1	1	1	2	1	1	1	1	1	2	2	2	2	2	2	2	1	2	2	1	2	1	2	2	2
3578681	131.8	37.8857	2	2	1	2	2	0	2	1	2	1	1	2	0	2	1	2	2	1	1	2	1	2	1	1	1	2	1	1	1	1	0	2	2	2	2	2	2	2	1	2	2	1	2	1	2	2	2
3748828	134.5	38.6618	1	2	1	2	2	1	2	1	2	1	1	2	0	2	1	2	2	1	1	2	1	2	1	1	1	2	1	1	1	1	1	2	2	2	2	2	2	2	1	2	2	1	2	1	2	2	2
3353826	135.2	38.863	1	2	1	2	2	1	2	1	2	1	1	2	1	2	1	2	2	1	1	2	1	2	1	1	1	2	1	1	1	1	1	2	2	2	2	2	2	2	1	2	2	1	2	1	1	2	2
3596741_66:T>G	135.2	38.863	1	2	1	2	2	1	2	1	2	1	1	2	1	0	1	2	2	1	1	2	1	2	1	1	1	2	1	1	1	1	1	2	2	2	0	0	2	0	1	2	2	1	2	1	1	2	2
3748006	136.6	39.2654	1	2	1	2	2	1	2	1	2	1	1	2	1	1	1	2	2	0	1	2	1	2	2	1	0	2	1	1	1	1	1	2	2	2	2	2	2	2	1	2	2	1	2	1	1	2	2
3749767	138.1	39.6966	1	2	1	2	2	1	2	1	2	1	1	2	1	1	1	2	2	1	1	2	1	2	1	1	1	2	1	1	1	1	1	2	2	2	2	2	2	2	1	2	2	1	2	1	1	2	0
3744310_44:A>G	138.7	39.8691	1	2	1	2	2	1	2	1	2	1	1	2	1	1	1	2	2	1	1	2	1	2	1	1	1	2	1	1	1	1	1	2	2	2	2	2	2	2	1	2	2	1	2	1	1	2	2
3342383	139.4	40.0703	1	2	1	2	2	1	2	1	2	1	1	2	1	1	1	2	2	1	1	2	1	2	1	1	1	2	1	1	1	1	1	2	2	2	2	2	2	2	1	2	2	1	2	1	2	2	2
3343938	140.7	40.444	1	2	1	2	2	2	2	1	2	1	1	2	1	1	1	2	2	1	1	2	1	2	1	1	1	2	1	1	1	1	1	2	2	2	2	2	2	2	1	2	2	1	2	1	2	2	2
3590902_29:G>A	140.7	40.444	1	2	1	2	2	2	2	1	2	1	1	2	1	1	1	2	2	1	1	2	1	2	1	1	0	2	1	1	1	1	1	2	2	2	2	2	2	2	1	2	2	1	2	1	2	2	2
3596547	142	40.8177	1	2	1	2	2	1	2	1	2	1	1	2	1	1	1	2	2	1	1	2	1	2	1	1	2	2	1	2	1	1	1	2	2	2	2	2	2	2	1	2	2	1	2	1	2	2	2
3580815	143.4	41.2201	1	2	1	2	2	1	2	1	2	1	1	2	1	1	1	2	2	1	1	2	1	2	1	1	1	2	1	2	1	1	1	2	2	2	2	2	2	2	1	2	2	1	2	1	2	2	2
3364400_48:G>T	144.6	41.565	1	2	1	2	2	1	2	1	2	1	1	2	1	1	1	2	2	1	1	2	1	2	1	1	1	2	1	2	1	1	1	2	2	2	2	2	2	2	1	2	2	1	2	1	1	2	2
3587051	145.3	41.7662	1	2	1	2	2	1	2	1	2	1	1	2	1	1	1	2	2	1	1	2	1	2	1	1	1	2	1	2	0	1	1	2	2	2	2	2	2	2	1	2	2	1	2	1	1	2	2
3740236	146.7	42.1687	1	2	1	0	0	1	2	1	2	1	1	2	1	1	1	2	2	1	1	2	1	2	1	1	1	2	1	0	1	1	2	0	2	2	2	2	2	1	1	2	2	1	0	1	1	2	2
3355150_64:C>T	148.1	42.5711	1	2	1	2	2	1	2	1	2	1	1	2	1	1	1	2	2	1	1	2	1	2	1	1	1	2	1	2	1	1	2	2	2	2	2	2	2	2	1	2	2	1	2	1	1	2	2
3731236	149.5	42.9735	1	0	1	2	2	1	2	1	2	1	1	2	1	1	1	1	2	1	1	2	1	2	1	1	1	2	1	2	1	1	0	0	2	2	2	1	2	2	1	2	2	1	2	1	1	2	2
3353513	150.9	43.3759	1	2	1	2	2	1	2	1	2	1	1	2	1	1	1	2	2	1	1	2	1	2	1	1	1	2	1	2	1	1	2	1	2	2	2	2	2	2	1	2	2	1	2	1	1	2	2
3732670	152.3	43.7784	1	0	1	2	2	1	2	1	2	1	1	2	1	1	1	2	2	1	1	2	1	2	1	1	1	2	1	2	1	1	0	1	2	2	2	2	2	0	1	2	2	1	2	1	1	2	2
3736325	153.8	44.2095	1	2	1	2	2	1	2	1	2	1	1	0	1	1	1	2	2	1	1	2	1	2	1	1	1	2	1	2	1	1	2	2	2	2	2	2	2	2	1	2	2	1	2	1	1	2	2
3599224	155.3	44.6407	1	2	0	2	2	1	2	1	2	1	1	2	1	1	1	2	2	1	1	2	1	2	1	1	0	2	1	2	1	1	2	2	2	2	2	2	2	2	1	2	2	0	2	1	0	2	2
3747612	158.3	45.5031	1	2	1	2	2	1	2	1	2	1	2	2	0	1	1	2	2	1	1	2	1	2	2	1	1	2	1	2	2	1	2	2	2	2	2	2	2	2	1	2	2	1	2	1	2	2	2
3750791	162	46.5666	1	2	1	2	2	1	2	1	2	1	1	2	1	1	1	2	2	1	1	2	1	2	0	1	1	2	0	2	1	1	2	2	2	2	2	2	2	2	0	2	2	1	2	1	2	2	2
3735456	162.7	46.7678	1	2	0	2	2	1	2	0	2	1	1	2	0	1	1	2	2	1	1	2	1	2	1	1	1	2	1	2	1	1	0	2	2	2	2	2	2	2	1	2	2	1	2	1	0	2	2
3750364	163.4	46.9691	1	2	1	2	2	1	2	0	2	1	1	2	1	1	1	2	2	1	1	2	1	2	1	1	1	2	1	1	0	1	1	2	2	2	2	2	2	2	1	2	2	1	2	1	2	2	2
3745987_29:G>A	163.4	46.9691	1	2	1	2	2	1	2	1	2	1	1	2	1	1	1	2	2	0	1	2	1	2	1	1	1	2	1	1	0	1	1	2	2	2	2	2	2	2	1	0	2	1	2	1	2	2	2
XrPt346872	164.1	47.1703	1	0	1	2	2	1	2	1	2	1	1	2	1	1	1	2	2	1	1	2	1	2	1	1	1	2	1	1	1	1	0	2	2	2	2	2	2	2	1	2	2	1	2	1	2	2	2
XrPt399696	164.1	47.1703	1	1	1	2	2	1	2	1	2	1	1	2	1	1	1	2	2	1	1	2	1	2	1	1	1	2	1	1	1	1	1	2	2	2	2	2	2	2	1	2	2	1	2	1	2	2	2
XrPt390321	164.1	47.1703	1	1	1	2	2	1	2	1	2	1	1	0	1	1	1	2	2	1	1	2	1	2	1	1	1	2	1	0	1	1	0	2	2	2	2	2	2	0	1	2	2	1	2	1	2	2	2
XrPt390654	164.1	47.1703	1	0	1	2	2	1	2	1	2	1	1	2	1	1	1	2	2	1	1	2	1	2	1	1	1	2	1	2	1	1	2	2	2	2	2	2	2	1	1	2	2	1	2	1	2	2	2
XrPt402026	164.1	47.1703	1	0	1	2	2	1	2	1	2	1	1	2	1	1	1	2	2	1	1	2	0	2	1	1	1	2	1	2	1	1	2	2	2	2	2	2	2	1	1	2	2	1	2	1	2	2	2
XrPt372720	164.1	47.1703	1	2	1	2	2	1	2	1	2	1	1	2	1	1	1	2	2	1	1	2	0	2	1	1	1	2	1	2	1	1	2	2	2	2	2	2	2	1	1	2	2	1	2	1	2	2	2
XrPt398729	164.1	47.1703	1	2	1	2	2	1	2	1	2	1	1	2	1	1	1	2	2	1	1	2	0	2	1	1	1	2	1	2	1	1	2	2	2	2	2	2	2	1	1	2	2	1	2	1	2	2	2
XrPt389952	164.1	47.1703	1	2	1	2	2	1	2	1	2	1	1	2	1	1	1	2	2	1	1	2	0	2	1	1	1	2	1	2	1	1	2	2	2	2	2	2	2	1	1	2	2	1	2	1	2	2	2
Xscsz429L950	165.4	47.5439	1	2	1	2	2	1	2	1	2	1	1	2	1	1	1	2	2	1	1	2	2	2	1	1	1	2	1	2	1	1	2	2	2	2	2	2	2	2	1	2	2	1	2	1	2	2	2
XrPt505199	166.1	47.7452	1	2	1	2	2	1	2	1	2	1	1	2	1	1	1	2	2	0	1	2	0	2	0	1	1	2	1	2	1	1	2	2	2	2	2	2	2	2	1	2	2	1	2	1	2	2	2
3359169	166.7	47.9176	1	2	1	2	2	1	2	1	2	1	1	2	1	1	1	2	2	1	1	2	1	2	1	1	1	2	1	2	1	1	2	2	2	2	2	2	2	2	1	2	2	1	2	1	2	2	2
3349660	169.6	48.7512	1	2	1	2	2	1	2	1	2	1	1	2	1	2	0	2	2	2	2	2	1	2	1	1	1	2	1	2	1	0	2	2	2	2	2	2	2	2	1	2	2	1	2	1	2	2	2
3732749	171.9	49.4124	1	2	1	2	2	1	2	0	2	1	1	2	0	0	1	2	2	0	1	2	1	2	0	1	1	2	1	2	1	0	1	2	2	2	2	2	2	2	1	2	2	0	2	1	2	2	2
3737349	172.6	49.6136	1	2	1	2	2	1	2	1	2	1	1	2	1	1	1	2	2	1	1	2	1	2	1	1	1	2	1	2	1	0	1	2	2	2	2	2	2	2	1	2	2	1	2	1	2	2	2
3738848	173.3	49.8148	1	2	1	2	2	1	2	1	2	0	1	2	1	0	1	2	2	1	1	2	1	2	0	1	1	2	1	2	1	2	1	2	2	2	2	2	2	2	1	2	2	1	2	1	2	2	2
3356214	174.7	50.2172	1	2	0	2	2	1	2	1	2	0	1	2	0	1	1	2	2	1	1	2	2	2	1	1	1	2	1	2	1	1	1	2	2	2	2	2	2	2	1	2	2	1	2	1	2	2	2
3353791	176.2	50.6484	1	2	1	2	0	1	2	1	0	1	1	2	1	1	1	2	2	1	1	2	2	2	1	1	0	2	1	2	1	1	2	2	1	2	2	2	2	2	1	2	2	1	2	1	2	2	2
3364610_8:A>G	177.6	51.0508	1	2	1	2	2	1	2	2	2	1	1	2	1	1	1	2	2	1	1	2	2	1	1	1	2	2	1	2	1	1	2	2	1	2	2	2	2	2	1	2	2	1	2	1	2	2	2
3731579	178.9	51.4245	1	2	1	2	2	1	2	2	2	1	1	2	1	1	1	2	2	1	1	2	2	1	1	1	2	2	1	2	1	1	2	2	2	2	2	2	2	2	1	2	2	1	2	1	1	2	2
3357735	179.5	51.597	1	2	1	2	2	1	2	2	2	1	1	2	1	1	1	2	2	1	1	2	2	1	1	1	2	2	1	2	1	1	2	2	1	2	2	2	2	2	1	2	2	1	2	1	1	2	2
3579488	180.2	51.7982	1	2	1	2	2	1	2	0	0	1	1	2	1	1	1	2	2	1	1	2	2	1	1	1	2	2	1	2	1	1	2	2	1	2	2	0	2	2	1	2	0	1	2	1	1	2	2
3738938	181	52.0281	1	2	1	2	2	1	2	1	2	1	1	2	1	1	1	2	2	1	1	2	0	1	1	1	2	2	1	2	1	1	2	2	1	2	0	2	2	2	1	2	2	1	2	1	1	2	2
3746560	182.5	52.4593	1	2	1	2	2	1	2	0	2	0	1	2	1	1	1	2	2	1	0	2	2	1	1	1	2	2	1	2	2	1	2	2	1	2	2	2	2	2	1	2	2	1	2	2	1	2	2
3346983	184	52.8905	2	2	1	2	2	1	2	2	2	1	1	2	1	1	1	2	2	0	1	2	2	1	1	1	2	2	1	2	1	1	2	2	1	2	2	2	2	2	0	2	2	1	2	0	1	2	2
XrPt400458	186.8	53.6953	1	2	1	2	2	1	2	2	2	1	1	2	1	1	1	2	2	2	1	2	0	2	1	1	2	2	1	2	1	1	2	2	1	2	2	2	2	1	1	2	2	1	2	1	1	2	2
XrPt389616	188.3	54.1265	1	2	1	2	2	1	2	2	2	1	1	1	1	1	1	2	2	0	0	2	0	2	1	0	2	2	1	2	1	1	2	2	0	2	2	2	2	1	1	2	2	0	2	1	0	2	2
XrPt402145	188.3	54.1265	0	0	1	2	2	1	2	2	2	1	1	1	1	1	1	2	0	2	1	2	1	0	1	1	2	2	1	2	1	1	2	2	1	2	2	2	2	1	1	2	2	1	2	1	1	2	2
3344641_33:A>G	189.8	54.5577	1	2	1	2	0	1	0	2	2	1	1	1	1	0	1	2	2	2	1	2	2	1	1	1	2	2	1	2	1	1	2	2	1	2	2	2	2	2	1	2	2	1	2	1	0	2	2
3740657	189.8	54.5577	0	2	1	2	2	1	2	2	2	1	1	1	1	0	0	2	2	2	1	2	2	1	1	1	2	2	1	2	1	1	2	2	1	2	2	2	2	2	1	2	2	1	2	1	2	2	2
3577716	190.5	54.7589	1	2	1	2	2	1	2	2	2	1	1	1	1	1	1	2	2	2	1	2	2	1	1	1	2	2	1	2	1	1	2	2	1	2	2	2	2	2	1	2	2	1	2	1	1	2	2
3729876	192.5	55.3338	1	2	1	2	2	1	2	2	2	1	1	1	1	1	1	2	2	2	1	2	2	1	1	1	2	2	1	2	1	1	2	2	1	2	2	2	2	2	1	2	2	1	2	0	1	2	2
3581867	193.9	55.7362	1	2	1	2	2	1	2	2	2	1	1	1	1	1	1	2	2	2	1	2	2	1	1	1	2	2	1	2	1	1	1	2	1	2	2	2	2	2	1	2	2	1	2	1	1	2	2
3353746	195.2	56.1099	1	2	1	2	2	1	2	2	2	1	1	1	1	1	1	2	2	2	1	2	2	1	1	1	2	2	1	2	1	1	1	2	1	1	2	2	2	2	1	2	2	1	2	1	0	2	2
3601345	195.8	56.2824	1	2	1	2	2	1	2	2	2	1	1	1	1	1	1	2	2	2	1	2	2	1	1	1	2	2	1	2	1	1	1	2	1	1	2	2	2	2	1	2	2	1	2	1	1	2	2
3746873	197.2	56.6848	1	2	1	2	2	1	2	0	2	1	1	1	1	1	1	2	2	1	1	2	2	1	1	1	2	0	1	0	1	1	1	2	1	1	0	2	2	0	1	2	2	1	2	1	1	2	2
XrPt506360	200.9	57.7484	1	2	1	2	2	1	2	2	2	1	1	1	1	1	1	2	2	2	1	2	2	2	1	1	2	2	1	2	1	1	1	2	1	1	2	2	2	1	1	2	2	1	2	1	1	2	2
XrPt348373	202.9	58.3233	1	1	1	2	2	1	2	2	2	1	1	1	1	1	1	2	2	2	1	2	2	1	0	1	2	2	1	2	1	1	1	2	1	1	2	2	2	1	1	2	2	1	2	1	1	2	2
Xscsz71L700fr2	203.5	58.4957	1	1	1	2	2	1	2	2	2	1	1	1	1	1	1	2	2	2	1	2	2	1	1	1	2	2	1	2	1	1	1	2	1	1	2	2	2	1	1	2	2	1	2	1	1	2	2
XrPt398796	204.1	58.6682	1	1	1	2	2	1	2	2	2	1	1	1	1	1	1	2	2	2	1	2	2	1	1	1	2	2	1	2	1	1	1	2	1	1	2	2	2	1	1	2	2	1	2	1	1	2	2
XrPt347223	206.1	59.2431	1	1	1	2	2	1	2	2	2	1	1	1	1	1	1	2	2	2	1	2	1	1	1	1	2	2	1	2	1	1	1	2	1	1	2	2	2	1	1	2	2	1	2	1	1	2	2
3601856	208	59.7892	1	2	1	2	2	1	2	2	2	1	1	1	1	1	1	2	2	2	1	2	1	1	1	1	2	2	1	2	1	1	1	2	1	1	2	2	2	2	1	2	2	1	2	1	1	2	2
3347757	208.7	59.9905	1	2	1	2	2	1	2	2	2	1	1	1	1	1	1	2	2	2	1	2	1	1	1	1	2	2	1	2	1	1	1	2	1	1	2	2	2	2	1	2	2	1	2	1	1	2	2
3342473	209.3	60.1629	1	2	1	2	2	1	2	2	2	1	1	1	1	1	1	2	2	2	1	2	1	1	1	1	2	2	1	2	1	1	1	2	1	1	2	2	2	2	1	2	2	1	2	1	2	2	2
3343447	210.7	60.5654	1	2	1	2	2	1	2	2	2	1	1	0	1	1	1	2	2	2	1	2	1	1	1	1	2	2	1	2	1	1	1	2	1	0	2	2	2	2	1	2	2	1	2	1	2	2	2
3730046	212.8	61.169	1	2	1	2	2	1	2	2	2	1	1	1	2	1	1	2	2	2	1	2	1	1	1	1	2	2	1	2	1	1	1	2	1	1	2	2	2	2	1	2	2	1	2	1	2	2	2
3347226	214.2	61.5714	1	2	0	2	2	1	2	2	2	1	1	1	1	0	1	2	2	2	1	2	1	0	0	1	2	2	1	2	1	1	1	2	1	1	2	2	2	2	1	2	2	1	2	1	2	2	2
3342999_67:G>A	214.2	61.5714	1	2	1	2	2	1	2	2	2	1	1	1	1	1	1	2	2	2	1	2	1	1	1	1	2	2	1	2	1	1	1	2	1	1	2	2	2	2	1	2	2	1	2	1	0	2	2
3737075	215.6	61.9739	1	2	1	0	2	1	2	2	0	1	1	1	1	1	1	2	2	2	1	2	1	1	1	1	2	2	1	2	1	1	1	2	1	1	2	2	2	2	1	2	2	1	2	1	1	2	2
XrPt505254	218	62.6637	0	2	1	0	2	1	2	2	2	1	1	1	1	0	1	2	2	2	1	2	1	1	1	1	2	2	1	2	0	1	0	2	1	1	2	2	2	0	1	2	2	1	2	1	1	2	2
3734970	221.2	63.5836	1	2	1	1	2	1	2	2	2	1	1	1	1	1	1	2	2	2	1	2	1	1	1	1	2	0	1	2	1	1	1	0	1	1	1	2	2	1	1	0	2	1	0	1	0	2	2
3749528	224.2	64.4459	2	2	1	2	2	1	2	2	2	1	1	0	1	1	0	2	2	2	1	2	1	1	1	1	2	2	1	2	1	2	1	2	1	1	1	2	2	1	1	2	2	1	2	1	2	2	2
3738615	225.6	64.8483	2	2	0	2	2	1	2	2	1	1	1	1	1	1	0	2	2	2	1	2	1	0	1	0	2	2	0	2	1	1	0	2	1	1	1	2	2	1	1	2	2	1	2	1	2	2	2
3346917	227.1	65.2795	1	2	2	2	2	1	2	2	1	1	1	1	2	1	1	2	2	2	0	2	1	1	0	1	2	2	1	2	1	1	1	2	1	1	1	2	2	1	1	2	2	1	2	1	2	2	2
3730979	228.5	65.6819	1	2	1	2	2	1	2	2	1	1	1	1	1	1	1	2	2	2	1	2	1	1	1	1	2	2	1	2	1	1	1	2	1	1	1	2	2	1	1	2	2	1	2	1	2	2	2
3592895_20:C>G	228.5	65.6819	1	2	1	2	2	1	2	2	1	1	1	1	1	1	1	2	2	2	1	2	1	1	1	1	2	2	1	2	1	1	1	2	1	1	1	2	2	1	1	2	2	1	2	1	2	2	2
XrPt505211	229.9	66.0844	1	1	1	2	2	1	2	2	1	1	0	1	1	1	1	2	0	0	1	2	1	1	1	1	2	2	1	2	1	1	1	2	1	1	1	2	2	1	1	2	2	1	2	1	2	2	2
XrPt401958	230.5	66.2568	1	2	1	2	2	1	2	2	1	1	1	1	1	1	1	2	2	2	1	2	1	0	1	1	2	2	1	2	1	1	1	2	1	1	1	2	2	1	1	2	2	1	2	1	2	2	2
XrPt508039	231.2	66.458	1	2	1	2	2	1	2	2	1	1	1	1	1	1	1	2	2	2	1	2	1	0	1	1	2	2	1	2	1	1	1	2	1	1	1	2	2	1	1	2	2	1	2	1	1	2	2
3735029	231.8	66.6305	1	2	1	2	2	1	2	2	1	1	1	1	1	1	1	2	2	2	1	2	1	1	1	1	2	2	1	2	1	1	1	2	1	1	1	2	2	1	1	2	2	1	2	1	1	2	2
3738126	232.5	66.8317	1	2	1	2	2	1	2	2	1	1	1	1	1	1	1	2	2	2	1	2	1	1	1	1	2	2	1	2	1	1	1	2	1	1	1	2	2	1	1	2	2	1	2	1	1	1	2
3732859	233.1	67.0042	1	2	1	2	2	1	2	2	1	1	1	1	1	1	1	2	2	2	1	2	1	1	1	1	2	2	1	2	1	1	1	2	1	1	1	0	0	1	1	2	2	1	2	1	1	1	2
3358861	235.2	67.6078	1	2	1	2	2	1	1	2	1	1	1	1	1	1	1	2	2	2	1	2	1	1	1	1	2	2	1	2	1	1	1	2	1	1	1	2	2	1	1	2	2	1	2	1	0	1	2
3737224	236.6	68.0103	1	0	1	2	2	1	1	2	1	1	1	1	1	1	1	2	0	2	1	2	1	1	1	1	2	2	1	0	1	1	1	2	1	1	1	0	2	1	2	2	1	1	2	1	2	1	2
3736595_39:A>C	237.3	68.2115	1	2	1	2	2	1	1	2	1	1	1	1	1	1	1	2	2	2	1	2	1	1	1	1	2	2	2	2	1	1	1	2	1	1	1	2	2	1	2	2	1	1	2	1	0	1	2
3344213	237.3	68.2115	1	2	1	2	2	1	1	2	1	1	1	1	1	1	1	2	2	2	1	2	1	1	1	1	2	2	2	2	1	1	1	2	1	1	1	2	2	1	2	2	1	1	2	1	1	1	2
3731032	238.7	68.6139	1	2	1	2	2	1	1	2	0	1	1	0	1	1	1	2	2	2	1	2	1	1	1	1	2	2	2	2	1	1	1	2	1	1	2	2	2	1	2	2	1	1	2	1	1	1	2
3348544	241.6	69.4475	1	2	1	2	2	1	1	2	1	1	0	1	1	2	1	2	2	2	0	2	1	1	1	1	2	2	2	2	1	2	1	2	1	1	1	2	2	0	2	2	1	1	2	1	1	1	2
3344040_21:C>G	242.2	69.62	1	2	1	2	2	1	1	2	1	1	1	1	1	2	1	2	2	2	1	2	1	1	1	1	2	2	2	2	1	2	1	2	1	1	1	2	2	1	2	2	1	1	2	1	1	1	2
3344495	242.9	69.8212	1	2	1	1	2	1	1	2	1	1	1	1	1	2	1	2	2	2	1	2	1	1	1	1	2	2	2	2	1	2	1	2	1	1	1	2	2	1	2	2	1	1	2	1	1	1	2
3738486	245.1	70.4536	1	2	2	1	2	1	1	2	1	1	0	1	1	2	1	2	2	2	1	2	1	0	1	1	2	2	2	2	1	2	1	2	1	0	1	2	2	1	2	2	1	1	2	1	1	0	2
3342785	246.5	70.856	1	2	1	1	2	1	1	2	1	1	1	1	1	2	1	2	2	2	1	2	1	1	1	1	2	2	2	2	1	2	1	2	1	1	1	2	2	1	2	2	1	1	2	1	1	1	2
336447242:T>G	246.5	70.856	1	2	1	1	2	1	1	2	1	1	1	1	1	2	1	2	2	2	1	2	1	1	1	1	2	2	2	2	1	2	1	2	1	1	1	2	2	1	2	2	1	1	2	1	1	1	2
3735070	250.2	71.9196	1	2	1	1	0	1	1	1	1	1	1	1	1	2	1	2	1	2	1	2	0	1	1	0	2	2	2	0	1	2	0	2	1	1	1	2	2	1	2	0	1	1	2	1	2	1	0
3595352_41:C>G	253.2	72.7819	1	2	1	1	2	1	1	2	1	1	1	1	1	2	1	2	2	2	1	2	1	1	1	1	2	2	2	2	1	2	1	2	1	1	1	2	2	1	2	2	1	1	2	1	1	1	2
3740911	254.6	73.1843	1	0	0	1	2	1	1	2	1	2	1	1	1	2	1	2	2	2	1	0	1	1	1	1	2	2	2	2	1	2	1	0	1	1	1	2	2	1	0	2	1	1	2	1	1	1	2
3359340	255.9	73.558	1	2	2	1	2	1	1	2	1	2	1	1	1	2	1	2	2	2	1	2	1	1	1	1	2	2	2	2	2	2	1	2	1	1	1	2	2	1	2	1	1	1	2	1	1	1	2
3588477	257.2	73.9317	1	2	2	1	2	1	1	2	1	2	1	1	1	2	1	2	2	2	1	2	1	1	1	1	2	2	2	2	2	2	1	2	1	1	1	2	2	1	2	1	1	1	2	1	1	2	2
3362448_31:T>C	257.2	73.9317	1	2	2	1	2	1	1	2	1	0	1	1	1	2	1	2	2	2	1	2	1	1	1	1	2	2	2	2	2	2	1	2	1	1	1	2	2	1	2	1	1	1	2	1	1	2	2
3734098	257.9	74.1329	1	2	2	1	2	1	1	2	1	2	1	1	1	2	1	2	2	2	1	2	1	1	1	1	2	2	0	2	2	2	1	2	1	1	1	2	2	1	0	1	1	1	2	1	1	2	2
3582998	260.9	74.9953	0	2	2	1	2	1	0	2	1	2	1	1	0	2	1	2	2	2	1	2	1	1	1	1	2	2	1	2	2	2	2	2	1	1	1	2	2	0	1	1	1	1	2	1	1	2	2
3357500	263.9	75.8576	2	2	2	1	2	1	1	2	1	2	1	1	1	2	0	2	2	2	1	2	1	1	1	1	2	2	0	2	2	2	1	2	1	1	1	2	2	1	0	1	1	1	2	1	1	2	2
3580151	265.2	76.2313	1	2	2	1	2	1	1	2	1	2	1	1	1	2	1	2	2	2	1	2	1	1	1	1	2	2	0	2	2	2	1	2	1	1	1	2	2	1	0	1	1	1	2	1	2	2	2
3363655_36:C>T	266.5	76.605	1	1	2	1	2	1	1	2	1	2	1	1	1	2	1	2	2	2	1	2	1	1	1	1	2	2	0	2	2	2	1	2	1	1	1	2	0	1	0	1	1	1	2	1	1	2	2
XrPt506796	268.7	77.2374	1	1	2	1	2	1	1	2	1	2	1	1	1	0	1	0	2	0	1	2	1	1	1	1	2	2	1	0	2	2	1	2	1	1	1	2	2	1	1	1	1	1	2	1	1	1	2
XrPt411062	270.1	77.6398	1	0	2	1	2	1	1	2	1	2	1	1	1	0	1	2	2	2	1	2	1	1	1	1	2	2	1	2	2	2	1	2	1	1	1	2	2	1	1	1	1	1	2	1	1	2	2
XrPt411155	272.1	78.2147	1	1	2	1	2	1	1	2	1	2	1	1	1	0	1	2	2	2	2	2	1	1	1	1	2	0	1	2	2	2	1	2	2	1	1	2	2	1	1	1	1	1	2	1	1	2	2
3738966	272.8	78.4159	1	1	2	1	2	1	1	0	1	2	1	1	1	2	1	2	2	2	2	2	1	1	1	1	2	2	1	2	2	2	1	2	2	1	1	2	2	1	0	1	1	1	2	1	1	2	2
XrPt505936	273.5	78.6171	1	1	2	1	2	1	1	2	1	2	0	1	1	2	1	2	2	2	2	2	1	2	1	1	2	2	1	2	2	2	1	2	2	1	1	2	2	1	1	1	1	1	2	1	1	2	2
3738683_11:T>C	274.1	78.7896	1	1	2	1	2	1	1	2	1	2	1	1	1	2	1	2	2	2	2	2	1	1	1	1	2	2	1	2	2	2	1	2	2	1	1	2	2	1	0	1	1	1	2	1	1	2	2
3597449_41:C>T	274.8	78.9908	1	1	2	1	2	1	1	2	1	2	1	1	1	2	1	2	2	2	2	2	1	1	1	1	0	2	2	2	2	2	1	2	2	1	1	2	2	0	2	1	1	1	2	1	0	2	2
3592928	275.5	79.192	1	1	2	1	2	1	1	2	1	2	1	1	1	2	1	2	2	2	1	2	1	1	1	1	2	2	2	2	2	2	1	2	2	1	1	2	2	1	2	1	1	1	2	1	1	2	2
3599183_13:G>T	278.9	80.1693	1	1	1	1	2	1	1	2	1	2	1	1	1	2	1	2	2	2	2	2	1	1	1	1	2	1	2	2	2	2	1	2	2	1	1	2	2	1	2	1	1	1	2	1	1	2	2
3364556_39:G>C	279.6	80.3705	1	1	1	1	2	1	1	0	1	2	1	1	1	0	1	0	2	2	0	2	1	1	1	1	2	1	2	2	2	0	1	2	0	1	1	2	2	1	2	1	1	1	2	1	1	2	2
3739641	279.6	80.3705	1	1	1	1	2	1	1	2	1	2	0	1	1	2	1	2	2	2	2	2	1	1	1	1	2	0	2	2	2	2	1	2	2	1	1	2	2	1	2	1	1	1	2	1	1	2	2
3345778	282.4	81.1754	1	1	1	1	2	1	1	2	1	2	1	1	1	2	1	2	2	2	2	2	1	1	1	1	2	1	2	2	2	2	1	2	2	1	1	2	2	1	2	2	1	1	2	1	1	2	2
3350166_16:T>C	282.4	81.1754	1	1	1	1	2	1	1	2	1	2	1	1	1	2	1	2	2	2	2	2	1	1	1	1	2	1	2	2	2	2	1	2	2	1	1	2	2	1	2	2	1	1	2	1	1	2	2
3739807	283.7	81.5491	1	1	1	1	2	1	1	2	1	2	1	2	1	2	1	2	2	1	2	2	1	1	1	1	2	1	2	2	2	2	1	2	2	1	1	2	2	1	2	2	1	1	2	1	1	2	2
3354361	284.4	81.7503	0	1	1	1	2	1	1	2	1	2	1	2	1	2	1	2	2	1	2	2	1	1	1	1	2	1	2	2	2	2	1	2	2	0	1	2	2	1	2	2	1	1	2	0	1	2	2
3742839_14:A>C	285.9	82.1815	1	0	1	1	2	1	1	2	1	2	1	2	1	2	1	2	2	1	2	2	1	1	1	1	2	1	2	2	2	1	1	2	2	1	1	2	2	1	2	2	1	1	2	1	1	2	2
3737167	286.6	82.3827	1	1	1	1	2	1	1	2	1	2	1	2	1	2	1	2	2	1	2	2	1	1	1	1	2	1	2	2	2	1	1	2	2	1	1	2	2	1	2	2	1	1	2	1	1	2	2
3347116	287.3	82.5839	1	1	1	1	2	1	1	2	1	2	1	2	1	2	1	2	2	1	2	2	1	1	1	1	2	1	2	2	2	1	1	2	2	1	1	2	2	1	2	2	1	1	2	1	1	2	2
3584967	287.9	82.7564	1	1	1	1	2	1	1	2	1	2	1	2	1	1	1	2	2	1	2	2	1	1	1	1	2	1	2	2	2	1	1	2	2	1	1	2	2	1	2	2	1	1	2	1	1	2	2
3597410	288.6	82.9576	1	1	1	1	2	1	0	2	1	2	1	2	1	1	1	2	2	1	2	2	1	1	1	1	2	1	2	2	2	1	1	0	2	1	1	2	2	1	1	2	1	0	2	1	0	2	2
3742459_10:T>G	290	83.36	1	1	1	1	2	1	1	2	1	2	1	2	1	1	1	2	2	1	2	2	1	1	1	2	2	1	2	2	2	1	1	2	2	1	1	2	2	1	2	2	1	1	2	1	1	2	2
3732346	291.3	83.7337	1	1	1	1	2	1	1	1	1	2	0	2	1	1	1	2	2	1	2	2	1	1	1	2	2	1	2	2	2	1	1	2	2	1	1	2	2	1	2	2	1	0	2	1	1	2	2
3596783	292	83.9349	1	1	1	1	2	1	1	1	1	2	1	2	1	1	1	2	2	1	2	2	1	1	1	2	2	1	2	2	2	1	1	2	2	1	1	2	2	1	2	2	1	1	2	1	1	2	2
3577011_23:C>G	292.6	84.1074	1	1	1	1	2	1	1	1	1	2	1	2	1	1	1	2	2	1	2	1	1	1	1	2	2	1	2	2	2	1	1	2	2	1	1	2	2	1	2	2	1	1	2	1	1	2	2
3735741	294.6	84.6823	1	1	1	1	2	1	1	1	1	2	1	2	1	1	1	2	2	1	2	2	1	1	1	2	2	1	2	2	2	1	1	2	2	1	1	2	2	1	2	2	1	1	2	1	1	2	2
3355441	295.2	84.8547	1	1	1	1	2	1	1	1	1	2	1	2	1	1	1	2	2	1	2	2	1	1	1	2	2	1	2	2	2	1	1	2	2	1	1	2	2	1	2	2	1	1	2	1	1	2	2
3348429	296.5	85.2284	1	1	1	1	2	1	1	1	1	2	1	2	1	1	1	2	2	1	2	2	1	1	1	2	2	1	2	2	2	1	1	2	2	2	1	2	2	1	2	2	1	1	2	1	1	2	1
3362738_51:C>G	297.8	85.6021	1	1	1	1	2	1	1	1	1	2	1	2	1	1	1	2	2	1	2	2	1	1	1	2	2	1	2	2	2	1	1	1	2	2	1	2	2	1	2	2	1	1	2	1	1	2	1
3362732_20:C>A	299.1	85.9758	1	1	1	1	2	1	1	1	1	2	1	2	1	1	1	2	2	1	2	2	1	1	1	2	2	1	2	2	2	1	1	1	2	2	1	2	2	1	2	2	1	1	2	1	1	2	1
3585324_66:G>C	300.4	86.3495	1	1	1	1	2	1	1	1	1	2	1	2	1	1	1	2	2	1	2	2	1	1	1	2	2	2	2	2	2	1	1	1	2	2	1	2	2	1	2	2	1	1	2	1	1	2	1
3739937	300.4	86.3495	1	1	1	1	2	1	1	1	1	2	1	2	1	1	1	2	2	1	2	2	1	1	1	2	2	2	2	0	2	1	0	1	2	2	1	2	2	1	2	2	1	1	2	1	1	2	1
3363524_53:T>A	301	86.5219	1	1	2	1	2	1	1	1	1	2	1	2	1	1	1	2	2	1	2	2	1	1	1	2	2	2	2	2	2	1	1	1	2	2	1	2	2	1	2	2	1	1	2	1	1	2	1
3592337	301	86.5219	1	1	2	1	2	1	1	1	1	2	1	2	1	1	1	2	2	1	2	2	1	1	1	2	2	2	2	2	2	1	1	1	2	2	1	2	2	1	2	2	1	1	2	1	1	2	1
3342133	303	87.0968	1	1	2	1	2	1	1	1	1	2	1	2	1	1	1	2	2	1	2	2	1	1	1	2	2	2	2	2	2	1	1	1	2	2	1	2	2	1	2	2	1	1	2	1	1	2	2
XrPt506623	305.1	87.7005	1	1	2	1	2	1	1	1	1	2	1	2	1	1	1	0	0	1	1	0	1	1	1	2	2	2	1	2	2	1	1	2	2	2	1	2	2	1	2	2	1	1	2	1	1	2	2
XrPt509241	306.5	88.1029	1	1	2	1	2	1	1	1	1	2	1	2	1	1	1	1	2	1	2	2	1	1	1	2	2	2	1	2	2	1	1	2	2	1	1	2	0	1	2	2	1	1	2	1	1	2	2
XrPt506364	306.5	88.1029	1	1	2	1	2	1	1	1	1	2	1	2	1	1	1	1	2	1	2	2	1	1	1	2	2	2	1	2	2	1	1	2	2	1	1	2	2	1	2	2	1	1	2	1	1	2	2
3347947	308.5	88.6778	1	1	2	1	2	1	1	1	1	2	1	2	1	1	1	1	2	1	2	2	1	1	1	2	2	2	2	2	2	1	1	1	2	1	1	2	2	1	2	2	1	1	2	1	1	2	2
3358976	309.7	89.0227	1	1	2	1	2	1	1	1	1	2	1	2	1	1	1	2	2	1	2	2	1	1	1	2	2	2	2	2	2	1	1	1	2	1	1	2	2	1	2	2	1	1	2	1	1	2	2
3350475	310.4	89.224	1	1	2	1	2	1	1	1	1	2	0	2	1	1	1	1	2	1	2	2	1	1	1	2	2	2	2	2	2	1	1	1	2	1	1	2	2	1	2	2	1	1	2	1	1	2	2
3732378	311.8	89.6264	0	1	2	1	2	1	0	1	0	2	1	2	1	1	1	1	2	1	2	2	1	1	1	1	2	2	2	2	2	1	0	1	2	1	1	2	2	1	2	2	1	1	2	1	1	2	2
3734791	312.5	89.8276	1	1	2	1	2	1	1	1	1	2	1	2	1	1	1	1	2	1	2	2	1	1	1	1	2	2	2	2	2	1	1	1	2	1	1	2	2	1	2	2	1	1	2	1	1	2	2
3734982	315.4	90.6612	1	2	2	1	2	1	1	1	1	2	1	2	1	1	1	1	2	1	2	2	1	1	2	1	2	2	2	2	2	1	0	1	2	0	1	2	2	1	2	2	1	0	2	1	1	2	2
3364000_31:A>G	318.3	91.4948	1	1	2	1	2	1	1	1	1	2	1	2	1	1	1	1	2	1	2	2	1	1	1	1	2	2	2	2	2	1	1	1	2	1	1	2	2	1	2	2	1	1	2	1	1	2	2
3742565_11:G>T	319	91.696	1	1	2	1	2	1	0	1	1	2	0	2	0	1	1	1	2	1	2	2	1	1	1	1	2	2	2	2	2	0	1	1	2	1	1	2	2	1	2	2	1	1	2	1	1	2	2
3732417	320.5	92.1272	1	1	0	1	2	1	1	1	1	2	1	2	1	1	1	1	2	1	2	2	1	1	1	1	2	2	2	0	2	1	1	1	0	1	1	2	2	1	2	2	1	1	2	1	1	2	2
3363066_31:A>G	321.2	92.3284	1	1	2	1	2	1	0	1	1	2	1	2	1	1	1	1	2	1	2	2	1	1	1	1	2	2	2	2	2	1	1	1	2	1	1	2	2	1	2	2	1	1	2	1	1	2	2
3598793_46:G>C	321.9	92.5296	1	1	2	1	2	1	1	1	1	2	1	2	1	1	1	2	2	1	2	2	1	1	1	1	2	2	2	2	2	1	1	1	2	1	1	2	2	1	2	2	1	1	2	1	1	2	2
3342111	321.9	92.5296	1	1	2	1	2	1	1	1	1	2	1	2	1	1	1	2	2	1	2	2	1	1	1	1	2	2	2	2	2	1	1	1	2	1	1	2	2	1	2	2	1	1	2	1	1	2	2
3358876	323.8	93.0758	1	1	1	1	2	1	1	2	1	2	1	2	1	1	1	2	2	1	2	2	1	2	1	1	2	2	2	2	2	1	1	1	2	1	1	2	2	1	2	2	1	1	2	1	1	2	2
3743655_62:G>A	324.5	93.277	1	1	1	1	2	1	1	2	1	2	1	2	1	1	1	2	2	1	2	2	1	2	1	1	2	2	2	2	2	1	1	1	2	1	1	2	2	1	2	2	1	1	2	1	1	2	2
3734771	325.9	93.6794	1	1	1	1	1	1	1	2	1	0	1	0	1	1	1	2	2	1	2	0	1	0	1	1	2	0	0	0	2	1	1	1	2	1	1	2	2	1	2	2	1	1	2	1	1	2	2
3345089	327.3	94.0818	1	1	1	1	2	1	1	2	1	2	1	2	1	1	1	2	2	1	2	2	1	2	1	1	2	1	2	2	2	1	1	1	2	1	1	2	2	1	2	2	1	1	2	1	1	2	2
3352323	328.7	94.4843	1	1	2	1	2	1	1	2	1	2	1	2	1	1	1	2	2	1	2	2	1	2	1	1	2	2	2	2	2	1	1	1	2	1	1	2	2	1	2	2	1	1	2	1	1	2	2
3348832	330.8	95.0879	1	1	2	1	2	1	1	2	1	2	1	2	1	1	1	2	2	1	2	2	1	2	1	1	2	2	2	2	2	1	1	1	2	2	1	2	2	1	2	2	1	1	2	0	1	2	2
3739877	334.5	96.1515	1	1	1	1	2	1	0	2	1	2	2	2	2	1	1	2	2	1	2	2	1	2	1	1	2	2	2	2	2	1	1	0	2	1	1	2	2	1	2	2	1	1	2	1	1	2	2
3732874	338.9	97.4162	1	1	1	1	2	1	1	2	1	2	1	2	1	1	1	1	2	1	2	2	1	2	1	1	2	2	2	2	2	1	1	2	1	1	1	2	2	1	2	2	1	1	2	1	1	2	1
3354323	341.1	98.0486	1	1	0	1	2	0	1	2	1	2	1	2	1	1	1	1	2	1	2	2	1	2	1	1	2	2	2	2	2	1	1	2	2	1	1	2	2	1	2	2	1	1	2	1	1	2	2
3362982	342.5	98.451	1	1	1	1	2	2	1	2	1	2	1	2	1	1	1	1	2	1	2	2	1	2	0	2	2	2	2	2	2	1	1	2	2	1	1	2	2	1	2	2	1	1	2	1	0	2	2
3737889	345.4	99.2846	1	2	1	1	2	1	1	2	1	2	1	2	1	1	1	1	2	1	2	2	1	2	1	2	2	2	2	2	2	1	1	2	2	1	1	2	2	1	2	2	1	1	1	1	1	2	2
3737044	348.3	100.118	1	2	1	1	2	1	1	2	1	2	1	1	0	1	1	1	2	1	2	2	1	2	1	2	2	2	2	1	2	1	0	2	2	1	1	2	2	1	2	2	0	1	2	1	1	2	2
3742862	351.3	100.981	1	2	1	1	2	1	1	2	1	2	1	2	1	1	1	1	2	1	2	2	1	2	1	2	2	2	2	2	2	0	1	2	2	1	1	2	2	1	2	2	1	0	2	1	1	2	2
3354823	353.3	101.555	1	2	1	1	2	1	1	2	1	2	1	2	1	1	1	1	2	1	2	2	1	2	1	2	2	2	2	2	2	1	1	2	2	2	1	2	2	1	2	2	1	1	2	1	1	2	2
3350858	354.7	101.958	0	2	1	0	2	1	1	2	1	2	1	2	1	1	1	1	2	1	2	2	1	2	1	2	2	2	2	2	2	1	1	2	2	1	1	2	2	1	2	2	1	1	2	1	1	2	2
3355543	357.6	102.792	1	2	1	1	2	1	1	2	1	1	1	2	1	1	1	0	2	1	2	2	1	2	1	2	2	2	2	2	2	2	0	2	2	1	1	2	2	1	2	2	1	1	2	1	1	2	2
3729934	361.2	103.826	1	2	1	1	2	1	1	2	1	1	1	2	1	1	1	1	2	1	2	2	1	2	1	2	2	2	2	2	2	2	1	2	2	1	1	2	2	1	2	2	1	1	2	1	1	2	2
3740107	362.5	104.2	1	2	1	1	2	1	1	2	1	1	1	2	1	1	1	1	2	1	2	2	1	2	1	2	2	2	2	2	2	2	1	2	2	1	1	2	2	1	2	2	1	1	2	1	1	2	2
3344956	363.9	104.602	1	2	1	1	2	1	1	2	1	1	1	2	1	1	1	1	2	1	2	2	1	2	1	2	2	2	2	2	2	2	1	2	2	1	1	2	2	1	2	2	1	0	2	1	1	2	2
3364325_22:G>C	364.5	104.775	1	2	1	1	2	1	1	2	1	1	1	2	1	1	1	1	2	1	2	2	1	2	1	2	2	2	2	2	2	2	1	2	2	1	1	2	2	1	2	2	1	1	2	1	1	2	2
3739831	366.6	105.379	1	2	1	1	2	1	1	2	1	1	1	2	1	1	1	2	2	1	2	2	1	2	1	2	2	2	2	2	2	0	1	2	0	1	1	2	2	1	2	0	1	1	0	1	1	2	2
XrPt411471	368.2	105.838	1	0	1	1	0	1	1	0	1	1	1	2	1	1	1	2	2	1	2	2	1	2	1	2	2	2	0	2	2	2	1	2	0	1	1	0	2	1	2	2	1	1	2	1	1	2	2
XrPt401008	368.2	105.838	0	0	1	1	2	1	1	0	1	0	1	2	1	1	1	0	2	1	2	2	1	2	0	2	2	2	1	2	2	2	1	2	2	1	1	2	2	1	2	2	1	1	2	1	1	2	2
XrPt401531	368.9	106.04	1	1	1	1	2	1	1	2	1	2	1	2	1	1	1	1	2	1	2	2	1	2	1	2	2	2	1	2	2	1	1	2	2	1	1	2	2	1	2	2	1	1	2	1	1	2	2
XrPt346752	368.9	106.04	1	0	1	1	2	1	1	2	1	2	1	2	1	1	1	1	2	1	2	2	1	2	1	2	2	2	1	2	2	1	1	2	2	1	1	2	2	1	2	2	1	1	2	1	1	2	2
XrPt390008	369.6	106.241	1	2	1	0	2	1	1	2	1	2	1	2	1	1	1	1	2	1	0	2	1	2	1	2	2	2	1	2	2	1	1	2	2	1	1	2	2	1	2	2	1	1	2	1	1	2	2
XrPt508122	370.4	106.471	1	0	1	1	2	1	1	0	1	2	1	2	1	1	1	1	2	1	1	2	1	2	1	2	2	2	1	2	2	1	1	2	2	1	1	2	0	1	2	2	1	1	2	1	1	2	2
XrPt506136	370.4	106.471	1	1	1	1	2	1	1	2	1	2	1	0	1	1	1	1	0	1	1	2	1	2	1	2	2	2	1	2	2	1	1	2	2	1	1	2	0	1	2	2	1	1	2	1	1	2	2
XrPt506649	371.7	106.845	1	1	1	1	2	1	1	2	1	2	1	2	1	1	1	1	2	1	0	2	1	2	1	1	2	2	1	2	2	1	1	1	2	1	0	2	2	1	2	2	1	1	2	1	1	2	2
XrPt400866	371.7	106.845	1	1	1	1	2	1	1	2	1	2	1	2	1	1	1	1	2	1	2	2	1	2	1	1	2	2	1	2	2	1	1	1	2	1	1	2	2	1	2	2	1	1	2	1	1	2	2
XrPt400399	371.7	106.845	1	1	1	1	2	1	1	2	1	2	1	2	1	1	1	1	2	0	2	2	1	2	1	1	2	2	1	2	2	1	1	1	2	1	1	2	2	1	2	2	1	1	2	1	1	2	0
XrPt401858	373.2	107.276	1	1	1	1	2	1	1	2	1	2	1	2	1	1	1	2	2	1	2	2	1	2	1	1	2	2	1	2	2	1	1	2	2	1	1	2	2	1	2	2	1	1	2	1	1	2	2
XrPt505204	373.8	107.448	1	1	1	1	2	1	1	2	1	2	1	2	1	1	1	2	2	1	2	2	1	2	1	1	2	2	1	2	2	1	1	2	2	1	1	2	2	1	2	2	1	1	2	1	1	2	2
XrPt399580	373.8	107.448	1	1	1	1	2	1	1	2	1	2	1	2	1	1	1	2	2	1	2	2	1	2	1	1	2	2	1	2	2	1	1	2	2	1	1	2	2	1	2	2	1	1	2	1	1	2	2
XrPt372637	374.5	107.649	1	1	1	1	2	1	1	2	1	2	1	2	1	1	1	2	2	1	2	2	1	2	1	1	2	2	1	2	2	1	1	2	2	1	1	2	2	1	2	2	1	1	2	1	1	2	2
XrPt401076	374.5	107.649	1	1	1	1	2	1	1	2	1	2	0	2	1	1	1	2	2	1	2	2	1	2	1	1	2	2	1	2	2	1	1	2	2	1	1	2	2	1	2	2	1	1	2	1	1	2	2
Xscm001	374.5	107.649	1	1	1	1	2	1	1	2	1	2	1	2	1	0	1	2	2	1	2	2	1	2	1	1	2	2	1	2	2	1	1	2	2	1	1	2	2	1	2	2	1	1	2	1	1	2	2
XrPt507414	374.5	107.649	1	1	1	1	2	1	1	2	1	2	1	2	1	0	1	2	2	0	2	2	1	2	1	0	2	2	1	2	2	1	0	2	2	1	1	2	2	1	2	2	1	1	2	1	1	2	2
3358357	376.8	108.311	1	1	1	1	2	1	1	2	1	2	1	0	1	0	0	2	2	2	2	2	1	2	1	1	2	2	2	2	2	1	2	0	2	1	1	2	2	1	2	0	1	1	2	1	0	2	2
3747150	379.9	109.202	1	1	1	0	2	1	1	2	1	2	1	2	1	2	1	2	2	2	0	2	1	2	1	1	2	2	2	2	2	1	1	2	2	1	0	2	2	1	2	2	1	1	2	1	1	2	2
XrPt505260	381.3	109.604	0	1	1	1	2	1	1	2	1	2	1	2	1	2	1	2	2	0	2	2	1	2	1	1	2	2	1	2	2	1	1	2	2	1	0	2	2	1	2	2	1	1	2	1	1	2	2
XrPt508198	381.3	109.604	1	1	1	1	2	1	0	2	1	2	1	2	1	0	1	2	2	1	2	2	1	2	1	0	2	2	1	2	2	1	1	2	2	0	1	2	2	1	2	2	1	1	2	1	1	2	2
XrPt390587	383.4	110.208	1	1	2	1	2	1	1	1	1	2	1	2	1	0	1	2	2	1	2	2	1	2	1	2	2	2	1	2	2	1	1	2	2	1	1	2	2	1	2	2	1	1	2	1	1	2	2
XrPt402365	383.4	110.208	0	1	2	1	2	1	1	1	1	2	1	2	1	0	1	0	2	1	2	2	1	0	1	0	2	2	1	2	2	1	1	2	2	1	1	2	2	1	2	2	1	1	2	1	1	2	2
XrPt508306	385.5	110.811	1	1	1	1	2	1	1	2	1	2	1	2	1	0	1	1	2	1	0	2	1	2	1	1	2	2	1	2	2	1	1	2	2	1	1	2	2	1	2	2	1	1	2	1	1	2	2
XrPt507450	385.5	110.811	1	1	1	1	2	1	1	2	1	2	1	2	1	2	1	0	2	1	2	2	1	2	1	1	2	2	1	2	2	1	1	2	2	1	1	2	2	1	2	2	1	1	2	1	1	2	2
XrPt505185	385.5	110.811	1	1	1	1	2	1	1	2	1	2	1	2	1	0	1	1	2	1	2	2	1	2	1	0	2	2	0	2	2	1	1	2	2	1	1	2	2	1	2	2	1	1	2	1	1	2	2
XrPt346893	385.5	110.811	1	1	1	1	2	1	1	2	1	2	1	2	1	0	1	1	2	1	2	2	1	2	1	2	2	2	1	2	2	1	1	2	2	1	1	2	2	1	2	2	1	1	2	1	1	2	2
XrPt119594	386.8	111.185	1	2	1	1	2	1	1	2	1	2	1	2	1	0	1	1	2	1	2	2	1	2	1	2	2	2	1	2	2	1	1	2	2	1	1	2	2	1	2	2	1	1	2	1	1	2	2
XrPt401935	388.9	111.789	1	0	1	1	2	1	1	2	1	1	1	2	1	1	1	1	0	1	2	2	1	2	1	2	2	2	1	2	2	2	1	2	2	1	1	2	2	1	2	2	1	1	2	1	1	2	2
XrPt509474	389.6	111.99	1	2	1	1	2	1	1	2	1	1	1	0	1	2	0	1	2	1	2	2	1	2	1	2	2	2	1	2	2	2	1	2	2	1	1	2	2	1	2	2	1	1	2	1	1	2	2
XrPt401024	389.6	111.99	1	2	1	1	2	1	1	2	1	1	1	2	1	0	1	1	2	1	0	2	1	2	1	2	2	2	1	0	2	2	1	2	2	1	1	2	2	1	2	2	1	1	2	1	1	2	2
XrPt389887	391.1	112.421	1	2	1	1	2	1	1	2	1	1	1	2	1	1	1	0	0	1	1	2	1	2	1	0	2	2	1	1	2	2	1	0	2	1	1	2	2	1	2	2	1	1	2	1	1	2	2
XrPt399769	391.1	112.421	1	2	1	1	2	1	1	2	1	1	1	2	0	1	1	2	2	1	0	2	1	2	1	2	2	2	1	0	2	2	1	2	2	1	1	2	2	1	2	2	1	1	2	1	1	2	2
XrPt505853	391.1	112.421	1	2	1	1	2	1	1	2	1	1	1	2	0	1	1	2	0	1	0	2	1	2	0	2	2	2	1	2	2	2	1	2	2	1	1	2	2	1	2	2	1	1	2	1	1	2	2
XrPt400287	391.1	112.421	1	0	1	1	2	1	1	2	1	1	1	2	1	1	1	2	2	1	2	2	1	2	1	2	2	2	1	2	2	2	1	2	2	1	1	2	2	1	2	2	1	1	2	1	1	2	2
XrPt398669	391.1	112.421	1	0	1	1	2	1	1	2	1	1	1	2	1	1	1	2	2	1	2	2	1	2	1	2	2	2	1	2	2	2	1	2	2	1	1	2	2	1	2	2	1	1	2	1	1	2	2
XrPt347246	391.1	112.421	1	1	1	1	2	1	1	2	1	1	1	2	1	1	1	2	2	1	2	2	1	2	1	2	2	2	1	2	2	2	1	2	2	1	1	2	2	1	2	2	1	1	2	1	1	2	2
XrPt509221	391.1	112.421	1	0	1	1	2	1	1	2	1	1	1	0	1	1	1	2	2	1	2	2	1	2	1	2	2	2	1	0	2	0	1	2	2	1	1	2	2	1	2	2	1	1	2	1	1	2	2
XrPt401334	391.1	112.421	1	1	1	1	2	1	1	2	1	1	1	2	1	1	1	2	2	1	2	2	1	2	1	2	2	2	1	2	2	2	1	2	2	1	1	2	2	1	2	2	1	1	2	1	1	2	2
XrPt398651	391.1	112.421	1	0	1	1	2	1	1	2	1	1	1	2	1	1	1	2	2	1	2	2	1	2	1	2	2	2	1	2	2	2	1	2	2	1	1	2	2	1	2	2	1	1	2	1	1	2	2
XrPt401292	391.1	112.421	1	0	1	1	2	1	1	2	1	1	1	2	1	1	1	2	2	1	2	2	1	2	1	2	2	2	0	2	2	2	1	2	2	0	1	2	2	1	2	2	1	1	2	1	1	2	2
3362587_30:A>G	392.5	112.823	1	2	1	1	2	1	1	2	1	1	1	2	1	1	1	2	2	1	2	2	1	2	1	2	2	2	2	2	2	2	1	2	2	1	1	2	2	1	2	2	1	1	2	1	1	2	2
3734849	395.9	113.801	1	2	1	1	2	1	1	2	1	1	1	2	1	1	1	2	2	1	2	2	1	0	1	2	2	0	2	2	2	2	1	1	1	1	1	2	2	1	2	2	1	1	2	1	1	2	2
3741366	398.9	114.663	1	2	1	1	2	1	1	1	1	1	1	0	1	1	1	2	1	1	2	2	1	2	1	2	2	2	2	2	2	0	1	2	0	1	1	2	2	1	2	2	1	1	0	1	1	2	2
3731002	402.8	115.784	1	0	1	1	1	1	1	2	1	1	1	2	1	2	1	2	1	1	2	0	1	2	1	2	2	2	2	2	2	2	1	2	2	1	1	2	2	1	2	2	1	1	1	1	1	1	2
3747459	407.4	117.106	1	1	1	1	2	1	1	2	1	1	0	2	1	2	1	2	2	1	2	2	1	2	1	2	2	2	2	2	2	2	1	2	2	1	1	2	2	1	2	2	1	1	2	0	1	2	2
XrPt507332	408.9	117.538	1	2	1	1	2	1	1	2	1	1	1	2	1	2	1	2	2	0	2	2	1	2	1	2	2	2	1	2	2	2	1	2	2	1	1	2	2	1	2	2	1	1	2	1	1	2	2
XrPt398768	409.5	117.71	1	2	1	1	2	1	1	2	1	2	1	2	1	2	1	2	2	1	2	2	1	2	1	2	2	2	1	2	2	2	1	2	2	1	1	2	2	1	2	2	1	1	2	1	1	2	2
XrPt506644	410.9	118.113	1	0	1	1	2	1	1	2	1	2	1	2	1	2	1	2	2	1	0	2	1	2	1	2	2	2	1	2	2	2	1	2	2	1	1	2	2	1	2	2	1	1	2	1	1	2	2
XrPt411098	412.9	118.687	1	1	1	1	2	1	1	1	1	2	1	2	1	2	1	2	2	1	2	2	1	2	1	2	2	2	1	2	2	2	1	2	2	1	1	2	2	1	2	1	1	1	2	1	2	2	2
XrPt400087	412.9	118.687	1	1	1	1	2	1	1	0	1	2	1	0	1	2	1	2	2	1	2	2	1	2	1	2	2	2	1	2	2	2	1	2	2	1	1	2	2	1	2	1	1	1	2	1	0	2	2
Xscsz732L530	416.4	119.693	2	2	1	1	2	1	1	2	1	1	1	2	1	2	1	2	2	1	2	2	1	2	1	2	2	2	1	2	2	1	1	2	2	1	1	2	2	1	2	1	1	1	2	1	1	2	2
3585033_40:G>C	418.4	120.268	2	2	1	1	2	1	1	2	1	1	1	2	1	2	1	2	2	1	2	2	1	2	1	2	2	2	2	2	2	2	1	2	2	1	1	2	2	1	2	1	1	1	2	1	1	2	2
3592529	419	120.441	2	1	1	1	2	1	1	2	1	1	1	2	1	2	1	2	2	1	2	2	1	2	1	2	2	2	2	2	2	2	1	2	2	1	1	2	2	1	2	1	1	1	2	1	1	2	2
3345063	421.1	121.044	2	0	1	1	2	1	1	0	1	1	1	2	1	2	1	2	2	1	2	2	1	2	1	2	2	2	2	2	2	2	1	1	2	1	1	2	2	1	2	2	1	1	2	1	1	2	2
3749872	421.7	121.217	2	2	1	1	2	1	1	1	1	1	1	2	1	2	1	2	2	1	2	2	1	2	1	2	2	2	2	2	2	2	1	1	2	1	1	2	2	1	2	2	1	1	2	0	1	2	2
3734402	423.9	121.849	2	2	1	1	2	1	0	1	1	1	1	2	1	2	1	2	2	1	2	2	1	2	2	2	2	2	2	2	2	2	1	1	2	1	1	2	2	1	2	2	0	1	2	2	1	2	2
3750475	428.8	123.258	2	2	0	1	2	1	1	2	1	1	0	2	0	2	1	2	2	1	2	2	1	2	2	2	2	2	2	2	2	2	1	2	2	1	1	2	2	1	2	0	1	1	2	0	1	2	2
3748611	432.9	124.436	1	2	1	1	2	1	0	0	1	1	0	2	0	0	1	2	2	1	2	2	1	2	1	2	2	2	2	2	2	2	1	2	2	2	1	2	2	1	2	2	1	1	2	1	1	2	2
3745026	437.1	125.644	1	2	1	1	2	0	2	2	0	2	1	2	1	2	0	2	2	1	2	2	1	2	1	2	2	2	2	2	2	2	1	2	2	1	1	2	2	1	2	2	1	0	2	1	1	2	2
3750558_18:C>A	437.8	125.845	1	0	1	1	2	1	1	2	1	2	1	2	1	2	1	2	2	1	2	2	1	2	1	2	2	2	2	2	2	2	1	2	2	1	1	2	2	1	2	2	1	1	2	1	1	2	2
3345752	437.8	125.845	1	1	1	1	2	1	1	2	1	2	1	2	1	2	1	2	2	1	2	2	1	2	1	2	2	2	2	2	2	2	1	2	2	1	1	2	2	1	2	2	1	1	2	1	1	2	2
3345815	439.9	126.449	1	0	1	1	2	1	1	2	1	2	1	0	1	2	1	2	2	1	2	1	1	2	1	2	2	2	2	2	2	2	1	0	2	1	1	2	1	1	2	2	1	1	2	1	1	2	2
3346851	441.2	126.822	1	1	1	1	2	1	1	2	1	2	1	2	1	2	1	2	2	1	2	2	1	2	1	2	2	2	2	2	2	2	1	2	2	1	1	2	2	1	2	2	1	1	2	1	1	2	2
3352950	441.8	126.995	1	1	1	1	2	1	1	2	1	2	1	2	1	2	1	2	2	1	2	2	1	2	1	2	2	2	2	2	2	2	1	2	2	1	1	2	2	1	2	2	1	1	2	1	1	2	2
3363152_45:A>G	441.8	126.995	1	0	1	1	2	1	1	2	1	2	1	2	1	2	1	2	2	1	2	2	1	0	1	2	2	2	2	2	2	2	1	2	2	1	1	2	2	1	2	2	1	1	2	1	1	2	2
3595544_23:G>C	442.5	127.196	1	0	1	1	2	1	1	2	1	2	1	2	1	2	1	2	2	1	2	2	1	2	1	2	2	2	2	2	2	2	1	2	2	1	1	2	2	1	2	2	1	1	2	1	1	2	2
3345719	442.5	127.196	1	1	1	1	2	1	1	2	1	2	1	2	1	2	1	2	2	1	2	2	1	2	1	2	2	2	2	2	2	2	1	2	2	1	1	2	2	1	2	2	1	1	2	1	1	2	2
3345127	443.8	127.57	1	1	1	1	2	1	1	2	1	2	1	2	1	2	1	2	2	1	2	2	1	2	1	2	2	2	2	2	2	2	1	2	2	1	1	2	2	1	2	1	1	1	2	1	2	2	2
3743449_38:A>G	443.8	127.57	1	0	1	1	2	1	1	2	1	2	1	2	0	2	1	2	2	1	2	2	1	2	1	2	2	2	2	2	2	2	1	2	2	1	1	2	2	1	2	1	1	1	2	1	0	2	2
3731720	444.5	127.771	1	2	1	1	2	1	1	2	1	1	1	2	1	2	1	2	2	1	2	2	1	2	1	2	2	2	2	2	2	2	1	2	2	1	1	2	0	1	2	1	1	1	2	1	2	2	2
3359852	445.8	128.144	2	2	1	1	2	1	1	2	1	1	1	2	1	2	1	2	2	1	2	2	1	2	1	2	2	2	2	2	2	2	1	1	2	1	1	2	2	1	2	1	1	1	2	1	2	2	2
3343627	447.3	128.576	2	2	0	0	2	1	1	2	1	1	1	2	0	2	1	2	2	0	2	2	1	2	0	2	2	2	2	2	2	2	1	1	2	1	1	2	2	0	2	0	1	1	2	1	2	2	2
3576278	449.7	129.266	2	2	2	1	2	2	1	2	1	1	1	2	0	2	1	2	2	2	2	2	1	2	1	2	2	2	2	2	2	2	1	1	2	1	1	2	2	1	2	2	1	1	2	1	1	2	2
3730325	452.8	130.157	2	2	2	1	2	0	1	2	1	1	1	2	1	2	1	2	2	1	2	2	1	2	1	2	2	2	2	2	2	2	1	1	2	1	1	2	2	1	2	2	1	1	2	1	2	2	2
3348020	453.5	130.358	2	2	1	1	2	1	1	2	1	1	1	2	1	2	1	2	2	1	2	2	1	2	1	2	2	2	2	2	2	2	1	1	2	1	1	2	2	1	2	2	1	1	2	1	2	2	2
3737567	454.7	130.703	2	2	1	1	2	1	1	2	1	1	1	2	1	2	1	2	2	1	2	2	1	2	1	2	2	2	2	2	2	2	1	1	1	1	1	2	2	1	2	2	1	1	2	1	2	2	2
3746809	456.2	131.134	2	2	1	0	2	0	1	2	1	0	1	2	0	2	1	2	2	1	2	2	1	2	0	2	2	2	2	2	2	2	1	1	1	1	1	2	2	1	2	2	1	1	2	0	1	2	2
3735370	459.2	131.996	2	1	1	1	2	1	1	2	1	1	1	2	1	2	1	2	2	1	2	2	1	2	1	2	0	2	2	0	2	2	1	1	1	1	1	2	2	1	2	2	1	1	1	1	1	2	0
3744391	463	133.089	2	0	1	1	2	1	1	2	1	1	1	2	1	2	1	2	2	1	2	0	1	2	1	0	2	2	0	2	2	2	1	1	1	1	1	0	2	1	2	2	1	1	2	1	1	2	0
3740502	465.9	133.922	2	2	1	1	2	1	1	2	1	1	1	2	1	2	1	2	2	1	2	2	1	2	1	2	2	2	2	2	2	2	1	1	1	1	1	2	2	1	2	2	1	1	2	1	1	2	2
3361163	466.5	134.095	2	2	1	1	2	1	1	2	1	0	1	2	1	2	1	2	2	1	2	2	1	2	1	2	2	2	2	2	2	2	1	1	1	1	1	2	2	1	2	2	1	1	2	1	2	2	2
3342588	467.2	134.296	2	2	1	1	2	1	1	2	1	1	1	2	1	2	1	2	2	1	2	2	1	2	1	2	2	2	2	2	2	2	1	2	1	1	1	2	2	1	2	2	1	1	2	1	2	2	2
3342094_19:C>G	467.2	134.296	2	2	1	1	2	1	1	2	1	1	1	2	1	2	1	2	2	1	2	2	1	2	1	2	2	2	2	2	2	2	1	2	1	1	1	2	2	1	2	2	1	1	2	1	2	2	2
3588081_25:C>G	468.4	134.641	2	2	1	1	2	1	1	1	1	1	1	2	1	2	1	2	2	1	2	1	1	2	1	2	2	2	2	2	2	2	1	2	1	1	1	2	2	1	2	2	1	1	2	1	2	2	2
3596046	469.1	134.842	2	2	1	1	2	1	1	1	1	1	1	2	1	2	1	2	2	1	2	1	1	2	1	2	2	2	2	2	2	2	1	2	1	1	1	2	2	1	2	2	1	1	2	1	2	2	2
3737840	469.7	135.014	2	2	1	1	2	1	1	1	1	1	1	2	1	2	1	2	2	1	2	1	1	2	1	2	2	2	2	2	2	2	1	2	1	1	1	2	2	1	2	2	1	1	2	1	1	2	2
3341964	471.7	135.589	2	2	1	2	2	1	1	1	1	1	1	2	1	2	1	2	2	1	2	1	1	2	1	2	2	2	2	2	2	2	1	1	1	1	1	2	2	1	2	2	1	1	2	1	1	2	2
3734840_29:C>T	471.7	135.589	0	2	1	2	2	1	1	1	1	1	1	2	1	2	1	2	2	1	2	1	1	2	1	2	2	2	2	2	2	2	1	1	1	1	1	2	2	1	2	2	1	1	2	1	1	2	2
3598755	473	135.963	2	2	1	2	2	1	1	1	1	1	1	2	1	2	1	2	2	1	2	1	1	2	1	2	2	2	2	2	2	2	1	1	1	1	1	2	2	1	2	2	1	1	2	1	2	2	2
3739952	473.6	136.136	2	2	1	2	2	1	1	1	1	1	1	2	1	2	1	2	2	1	2	1	1	2	1	2	2	2	2	2	2	2	1	1	1	1	1	2	2	1	2	2	1	1	2	1	2	2	2
3585692	475	136.538	2	2	1	2	2	1	1	1	1	1	1	2	1	2	1	2	2	1	2	1	1	2	1	2	2	2	2	2	2	2	1	1	1	1	1	2	2	1	2	2	1	1	2	1	2	2	2
3354143	475.6	136.71	2	2	1	2	2	1	1	1	0	1	0	2	1	2	1	2	2	1	2	1	1	2	1	2	2	2	2	2	2	2	1	1	1	1	1	2	2	1	2	2	1	1	2	1	2	2	2
3358055	476.3	136.912	2	2	1	2	2	1	1	1	1	1	1	2	1	2	1	2	2	1	2	1	1	2	1	2	2	2	2	2	2	2	1	1	1	1	1	2	2	1	2	2	1	1	2	1	1	2	2
3597695	477.5	137.257	2	2	1	2	2	1	1	1	1	1	1	2	1	2	1	2	2	1	2	1	1	2	1	2	2	2	2	2	2	2	1	1	1	1	1	2	2	1	2	2	1	1	2	1	1	2	2
XrPt411063	480.2	138.033	2	2	1	2	2	1	1	1	1	1	1	2	1	2	1	2	2	1	2	0	1	2	1	2	2	2	2	2	2	2	1	1	1	1	2	2	1	1	2	2	1	1	2	1	0	2	2
XrPt400239	480.2	138.033	2	2	1	2	2	1	1	1	1	1	1	2	1	2	1	2	2	1	2	0	1	2	1	2	2	2	0	2	2	2	1	1	1	1	2	2	1	1	2	2	1	1	2	1	2	2	2
3602580_13:C>T	482.3	138.636	0	2	1	2	2	1	1	1	1	1	1	2	1	2	1	2	2	1	2	1	1	2	1	2	2	2	2	2	2	2	1	1	1	1	2	2	1	2	2	2	1	1	2	1	2	2	2
3599657	483.7	139.039	0	2	1	0	2	1	1	1	1	1	1	2	1	2	1	2	2	1	2	1	1	2	1	2	2	0	2	2	2	2	1	1	1	1	2	2	2	2	2	2	1	1	2	1	1	0	2
3591215_52:A>G	484.4	139.24	2	2	1	2	2	1	1	1	1	1	1	2	1	2	1	2	2	1	2	1	1	2	1	2	2	2	2	2	2	2	1	1	1	1	2	2	1	2	2	2	1	1	2	1	1	2	2
3733459	485.1	139.441	2	2	1	2	2	1	1	1	1	1	1	2	1	2	1	2	2	1	2	1	1	2	1	2	2	2	2	2	2	2	1	1	1	2	2	2	1	2	2	2	1	1	2	1	1	2	2
3735765	485.7	139.614	0	2	1	2	2	1	1	1	1	1	1	2	1	2	0	2	2	1	2	1	1	2	1	2	2	2	2	2	2	2	1	1	1	2	2	2	1	2	2	2	1	1	2	1	1	2	2
3365195_58:T>G	486.4	139.815	2	2	1	2	2	1	1	1	1	1	1	2	1	2	1	2	2	1	2	1	1	2	1	2	2	2	2	2	2	2	1	1	1	2	2	2	1	2	2	2	1	1	2	1	1	2	2
3738185	487.8	140.217	2	2	1	0	0	1	1	1	1	1	1	2	1	2	1	2	2	1	2	1	1	1	1	2	2	0	2	2	2	0	1	1	1	2	2	2	1	2	2	2	1	1	2	1	2	2	0
3349179	489.2	140.62	2	2	1	2	2	1	1	1	1	1	1	2	1	2	1	2	1	1	2	1	1	1	1	2	2	2	2	2	2	2	1	1	1	2	2	2	1	2	2	2	1	1	2	1	2	2	2
3750472	491.4	141.252	0	2	1	2	2	1	1	1	1	1	1	2	1	1	1	2	1	1	2	1	1	1	1	2	2	2	2	2	2	2	1	1	1	1	2	2	1	2	2	2	1	1	2	1	2	0	0
3738447	494.5	142.143	2	2	1	2	0	1	1	1	1	1	1	2	1	2	1	2	1	1	2	1	1	1	1	2	0	2	2	2	2	0	1	1	1	2	0	2	1	2	2	2	1	1	2	1	1	2	2
3358546	495.1	142.316	2	2	1	2	2	1	1	1	1	1	1	2	1	2	1	2	1	1	2	1	1	1	1	2	2	2	2	2	2	2	1	1	1	2	1	2	1	1	2	2	1	1	2	1	1	2	2
3602638_46:C>T	495.8	142.517	2	2	1	2	2	1	1	1	1	1	1	2	1	2	1	2	1	1	2	1	1	1	1	2	2	2	2	2	2	2	1	1	1	2	1	2	1	1	2	2	1	1	2	1	2	2	2
3348690	495.8	142.517	2	2	1	2	2	1	1	1	1	1	1	2	1	2	1	2	1	1	2	1	1	1	1	2	2	2	2	2	2	2	1	1	1	2	1	2	1	1	2	2	1	1	2	1	2	2	2
3363065	496.4	142.689	2	2	1	2	2	1	1	1	1	1	1	2	1	2	1	2	1	1	2	1	1	1	1	2	2	2	2	2	2	2	1	0	1	2	1	2	1	1	2	2	2	1	2	1	2	2	2
3742057	497.9	143.121	2	2	1	2	2	0	1	1	1	1	1	2	0	2	1	2	1	1	2	1	1	1	1	2	2	2	2	2	2	2	1	1	1	2	1	2	0	0	2	2	0	2	2	1	2	2	2
XrPt505309	501.8	144.242	2	2	1	2	2	1	1	1	1	1	1	2	1	2	1	2	1	1	2	0	1	2	1	2	2	2	2	2	2	2	1	1	1	2	2	2	1	1	2	2	1	1	2	1	2	2	2
XrPt506506	502.4	144.414	2	2	1	2	2	1	1	1	1	1	1	2	1	2	1	2	1	1	2	0	1	2	1	2	2	2	2	2	2	2	1	1	1	2	2	2	1	1	2	2	1	1	2	1	2	2	2
XrPt505839	503.1	144.615	0	2	1	2	2	1	1	1	1	1	1	2	1	2	1	2	1	1	2	2	1	2	1	2	2	2	0	1	2	2	0	1	1	2	0	2	1	1	2	2	1	1	2	1	2	2	2
XrPt400138	503.8	144.816	2	0	1	2	2	1	1	1	1	1	1	2	1	2	1	2	1	1	2	0	1	2	1	2	2	2	0	2	2	2	1	1	1	2	2	2	1	1	2	2	1	1	2	1	2	2	2
XrPt389668	504.5	145.018	2	0	1	2	2	1	1	1	1	1	1	2	1	2	1	2	1	1	2	1	1	0	1	2	2	2	0	0	2	2	1	1	1	0	0	2	1	1	2	0	1	1	2	1	1	2	2
XrPt389667	504.5	145.018	2	0	1	2	2	1	1	1	1	1	1	2	1	2	1	2	1	1	2	0	1	2	1	2	2	2	0	2	0	2	1	1	1	2	2	2	1	1	2	2	1	1	2	1	1	2	2
XrPt401773	505.2	145.219	2	2	1	2	2	1	1	1	1	1	1	2	1	2	1	2	1	1	2	0	1	2	1	2	2	2	2	2	2	2	1	1	1	2	2	2	1	1	2	2	1	1	2	1	1	2	2
XrPt401730	508	146.024	2	2	1	1	2	1	2	1	1	1	1	2	1	2	1	2	1	1	2	0	1	2	1	2	2	2	2	2	2	2	1	1	1	0	0	2	1	1	2	2	1	1	2	1	1	2	2
XrPt400987	508.7	146.225	2	0	1	1	2	1	2	1	1	1	1	2	1	2	1	2	1	0	2	0	1	0	1	2	2	2	0	2	2	2	1	1	1	0	2	2	1	1	2	2	1	1	2	1	1	2	2
XrPt402069	508.7	146.225	2	0	1	1	2	1	2	1	1	1	1	2	1	2	0	2	1	1	2	1	1	2	1	2	2	2	0	2	2	2	1	0	1	1	0	2	1	0	2	2	1	1	2	1	1	2	2
XrPt390091	509.4	146.426	2	2	1	1	2	1	2	1	1	1	1	2	1	2	1	0	1	1	1	1	1	0	1	2	2	2	0	2	2	2	1	1	1	1	1	2	1	1	2	2	1	1	2	0	1	2	2
3599515	510.8	146.829	2	2	1	1	2	1	2	1	1	1	1	2	1	2	1	2	1	1	2	1	1	1	1	2	2	2	2	2	2	2	1	1	1	2	1	2	1	1	2	2	1	1	2	1	1	2	2
3353605	511.4	147.001	2	2	1	1	2	1	2	1	1	1	1	2	0	2	1	2	1	1	2	1	1	1	1	2	2	2	2	2	2	2	1	1	1	2	1	2	1	1	2	2	1	1	2	1	2	2	2
3733103	513.5	147.605	2	2	1	1	2	1	2	1	1	1	1	2	1	2	1	2	1	1	2	1	1	1	1	0	2	0	2	2	2	2	1	1	1	2	2	2	1	1	2	2	1	1	2	1	1	2	2
3356327	514.2	147.806	0	2	1	1	2	1	2	1	1	1	1	2	1	2	1	2	1	1	2	1	1	1	1	2	2	2	2	2	2	2	1	1	1	2	2	2	1	1	2	2	1	1	2	1	1	2	2
3359076	514.9	148.007	2	2	1	1	2	1	2	1	1	1	1	2	1	2	1	2	1	1	2	1	1	1	1	2	2	2	2	2	2	2	1	1	1	2	0	2	1	1	2	2	1	1	2	1	2	2	2
3342127	516.2	148.381	2	2	1	1	2	1	1	1	1	1	1	2	1	2	1	2	1	1	2	1	1	1	1	2	2	2	2	2	2	2	1	1	1	2	1	2	1	1	2	2	1	1	2	1	2	2	2
3349487	516.9	148.582	2	2	1	1	2	1	1	1	1	1	1	2	1	2	1	2	1	1	2	1	0	1	1	2	2	2	2	2	2	2	1	0	1	2	1	2	1	1	2	2	1	1	2	1	2	2	2
3349650	518.4	149.013	2	2	1	1	2	1	1	1	1	1	2	2	1	2	1	2	0	1	2	1	1	1	1	2	2	2	2	2	2	2	1	1	1	2	1	2	1	1	2	2	0	1	2	1	2	2	2
3355627_9:T>C	519.8	149.416	2	2	1	1	2	1	1	1	1	1	1	2	1	2	1	2	1	1	2	1	1	1	1	2	2	2	2	2	2	2	1	1	1	2	1	2	1	1	2	2	1	1	2	1	0	2	2
3343667	519.8	149.416	2	2	1	1	2	1	1	1	1	1	1	2	1	2	1	2	1	1	2	1	1	1	1	2	2	2	2	2	2	2	1	1	1	2	1	2	1	1	2	2	1	1	2	1	1	2	2
XrPt506629	521.8	149.991	2	2	1	1	0	1	2	1	1	1	1	2	1	2	1	2	1	1	2	2	1	2	1	2	2	2	2	2	2	2	1	1	1	0	1	2	1	1	2	2	1	1	2	1	1	2	2
XrPt402270	524.8	150.853	2	0	0	1	2	1	1	1	1	1	2	2	1	0	1	2	1	1	2	0	1	0	1	2	2	2	1	0	2	2	1	1	1	1	1	2	1	1	2	2	1	1	2	1	1	2	2
XrPt508283	527.2	151.543	2	1	1	1	2	0	0	1	1	1	2	2	1	1	0	2	1	1	1	0	1	1	1	2	2	2	0	0	2	0	1	1	1	1	1	2	1	1	2	2	1	1	2	1	2	2	2
3352375_45:C>T	530.2	152.405	2	2	1	1	2	1	1	1	1	1	2	2	1	1	1	2	1	1	2	1	1	1	1	2	2	2	0	2	2	2	1	1	1	2	1	2	1	1	2	2	1	1	2	1	2	2	2
3355107	530.8	152.578	2	2	1	1	2	1	1	1	1	1	1	2	1	1	1	2	1	1	2	1	1	1	1	2	2	2	2	2	2	2	1	1	1	2	1	2	1	1	2	2	1	1	2	1	2	2	2
3581665	532.3	153.009	2	2	1	1	2	1	1	1	1	1	1	0	1	1	1	1	1	1	2	1	1	1	1	0	2	2	0	2	2	2	1	1	1	2	1	2	1	1	0	2	1	1	0	1	1	2	2
3358765	533	153.21	2	2	1	1	2	1	1	1	1	1	1	2	1	1	1	2	1	1	2	1	1	1	1	2	2	2	2	2	2	0	1	1	1	2	1	2	1	1	2	2	1	1	2	1	1	2	2
3345531	533.6	153.382	2	2	1	1	2	1	1	1	1	1	2	2	1	1	1	2	0	1	2	1	1	1	1	2	2	2	2	2	2	2	1	1	1	2	1	2	1	1	2	2	1	1	2	1	1	2	2
3748519	535	153.785	2	2	1	1	2	1	1	1	1	1	2	2	1	2	1	2	0	1	2	2	1	1	1	2	2	2	2	2	2	2	1	1	1	2	1	2	1	1	2	2	1	1	2	1	1	2	2
3737728	535.7	153.986	2	2	1	1	2	1	1	1	1	1	2	0	1	2	1	2	1	1	2	0	1	1	1	2	0	2	2	2	2	2	1	1	1	2	1	2	1	1	2	2	1	1	2	1	1	2	2
3746087_64:T>C	535.7	153.986	2	2	1	1	2	1	0	1	1	1	2	2	1	2	1	0	1	1	2	2	1	1	1	2	2	0	2	2	2	2	1	1	1	2	1	2	1	1	2	2	0	1	2	1	0	2	0
XrPt507632	537.9	154.618	2	2	1	1	2	1	2	1	1	1	2	2	1	2	1	2	1	1	2	2	1	2	1	2	2	2	2	2	2	2	1	1	1	2	1	2	1	1	1	2	1	1	2	1	2	2	2
XrPt410836	538.5	154.791	2	2	1	1	2	1	2	1	1	1	2	2	1	2	1	2	1	1	2	2	1	0	1	2	2	2	2	2	2	2	1	1	1	2	1	2	1	1	1	2	1	1	2	1	1	2	2
3580213	539.9	155.193	2	2	0	1	2	1	2	1	1	1	2	2	1	2	1	2	1	1	2	2	1	1	1	2	2	2	1	2	2	2	1	1	1	2	1	2	1	1	0	2	1	1	2	1	1	2	2
3738324	540.6	155.395	2	2	1	1	2	1	1	1	1	1	2	2	1	2	1	2	1	1	2	2	1	1	1	2	2	2	1	2	2	2	1	1	1	2	1	2	1	1	1	2	1	1	2	1	1	2	2
3351641	543.4	156.199	2	2	1	2	2	1	1	1	0	1	2	2	1	2	1	2	1	1	2	2	1	1	1	2	2	2	1	2	2	2	1	1	0	2	1	2	2	1	1	2	1	1	2	1	2	2	2
3362323_8:G>C	545.4	156.774	2	2	1	1	2	1	1	1	1	1	2	2	1	2	1	2	1	1	2	2	1	1	1	2	2	2	1	2	2	2	1	1	1	2	1	2	1	1	1	2	1	1	2	1	2	2	2
3344703	546.1	156.976	2	2	1	1	2	1	1	1	1	1	2	2	2	2	1	2	1	1	2	2	1	1	1	2	2	2	1	2	2	2	1	0	0	2	1	2	1	1	1	2	1	1	2	1	2	2	2
3344214	547.4	157.349	2	2	1	1	2	1	2	1	1	1	2	2	1	2	1	2	1	1	2	2	1	1	1	2	2	2	1	2	2	2	1	1	1	2	1	2	1	1	1	2	1	1	2	1	2	2	2
3739964	549.5	157.953	2	2	1	1	2	2	2	1	1	1	2	2	1	2	1	2	1	1	2	2	1	1	1	2	2	2	1	2	1	2	1	1	1	2	1	2	1	1	1	2	1	1	2	1	2	2	2
3594108	552.4	158.786	2	2	1	1	2	2	2	0	1	1	2	2	2	2	0	2	2	1	2	2	2	1	1	2	2	2	1	2	1	2	1	1	1	2	1	2	1	1	1	2	1	1	2	0	2	2	2
3577069	555.3	159.62	2	2	1	1	2	2	2	1	1	1	2	2	1	2	1	2	2	1	2	2	1	1	1	2	2	2	1	2	1	2	1	1	1	0	1	2	1	1	1	2	1	1	2	1	1	0	2
XrPt507636	556.7	160.022	2	2	1	1	2	2	2	1	1	1	2	2	1	2	1	2	2	1	2	2	1	2	1	2	2	2	2	2	1	2	1	1	1	2	1	2	1	1	1	2	1	1	2	1	1	2	2
XrPt410988	558	160.396	2	0	1	1	2	1	2	1	1	1	2	2	1	2	1	2	2	1	2	2	1	2	1	2	2	2	2	2	1	2	1	1	1	2	1	2	1	1	1	2	1	1	2	1	2	2	2
3350168	561.6	161.431	2	2	0	1	2	2	2	1	1	1	2	2	1	2	1	2	2	1	2	2	1	2	1	2	2	2	1	2	1	2	1	1	0	2	0	2	1	2	1	2	1	1	2	1	2	2	2
3341792	564.4	162.236	2	1	1	1	2	2	2	1	1	1	2	2	1	2	1	2	2	1	2	2	1	2	1	2	2	2	1	2	1	2	1	1	1	2	1	2	1	1	1	2	1	1	2	1	1	2	2
3745393_7:C>G	565	162.408	2	1	1	1	2	2	2	1	1	1	2	2	1	2	1	2	2	1	2	2	1	2	1	2	2	2	1	2	1	2	1	1	1	2	1	2	1	1	1	2	1	1	2	1	2	2	2
3576295	566.4	162.811	1	1	1	1	2	2	2	1	1	1	2	2	1	2	1	2	1	1	2	2	1	2	1	0	2	2	1	2	1	0	1	1	1	0	1	2	1	1	1	2	1	1	2	1	2	2	2
3602420	567.1	163.012	2	1	1	1	2	2	2	1	1	1	2	2	1	2	1	2	1	1	2	2	1	2	1	2	2	2	1	2	1	2	1	1	1	2	1	2	1	1	1	2	1	1	2	1	2	2	2
3361007	567.8	163.213	2	1	1	1	2	2	2	1	0	1	2	2	2	2	1	2	1	1	2	2	0	2	1	2	2	2	1	2	1	2	1	1	1	2	1	2	0	1	1	2	1	1	2	1	2	2	2
3750378	569.1	163.587	2	1	1	1	2	1	2	1	1	1	2	2	1	2	1	2	1	1	2	2	1	2	1	2	2	2	1	2	1	2	1	1	1	2	1	2	1	1	1	2	1	1	2	1	2	2	2
3735084	570.4	163.961	2	1	1	1	2	1	2	1	1	1	2	2	1	2	1	2	0	1	2	2	1	2	1	2	2	2	1	2	1	2	1	1	1	2	1	2	1	1	1	2	1	1	2	1	2	2	2
3364520_22:A>G	571.1	164.162	2	1	1	1	2	1	2	1	1	1	2	2	1	2	1	2	1	1	2	2	1	2	1	2	2	2	1	2	1	2	1	1	1	2	1	2	1	1	1	2	1	1	2	1	2	2	2
3741257	573.2	164.765	2	1	1	0	2	1	2	0	1	1	2	2	1	2	1	2	2	1	2	2	0	2	1	2	2	2	1	2	1	2	1	1	1	2	0	2	1	1	1	2	1	2	2	1	2	2	2
3345930	573.9	164.967	2	1	1	1	2	1	2	1	0	1	2	2	1	2	1	2	2	1	2	2	1	2	1	2	2	2	1	2	1	2	1	1	1	2	1	2	1	1	1	2	1	1	2	1	2	2	2
3585246	574.6	165.168	2	1	1	1	2	1	2	1	1	1	2	2	1	2	1	2	2	1	2	2	1	0	1	2	2	2	1	2	1	2	1	1	1	2	1	2	1	1	1	2	1	1	2	1	1	2	2
3741164	576	165.57	2	1	1	1	2	1	2	1	2	1	2	2	1	2	1	0	2	1	2	2	1	0	1	2	2	2	1	2	1	2	1	1	1	2	1	2	1	1	1	2	1	1	2	1	1	2	2
3750543	576.7	165.771	2	1	1	1	2	1	2	1	2	1	2	2	1	2	1	2	2	1	2	2	1	2	1	2	2	2	1	2	1	2	1	1	1	2	1	2	1	1	1	2	1	1	2	1	2	2	2
3593073	577.4	165.973	2	1	1	1	2	1	2	1	1	1	2	2	1	2	1	2	2	1	2	2	1	2	1	2	2	2	1	2	1	2	1	1	1	2	1	2	1	1	1	2	1	1	0	1	2	2	2
3347823_56:T>C	578	166.145	2	1	1	1	2	1	2	1	2	1	2	2	1	2	1	2	2	1	2	2	1	2	1	2	2	2	1	2	1	2	1	1	1	2	1	2	1	1	1	2	1	1	2	1	2	2	2
3359167	579.3	166.519	2	1	1	1	2	1	2	1	2	1	2	2	1	2	1	2	2	1	2	1	1	2	1	2	2	2	1	2	1	2	1	2	1	2	1	2	1	1	1	2	1	1	2	1	2	2	2
3347951	580	166.72	2	0	1	1	2	0	2	1	2	1	2	2	1	2	1	2	2	0	2	1	1	2	1	2	2	2	0	2	1	2	1	2	0	2	1	2	1	1	1	2	0	1	2	1	2	2	2
3343495	581.4	167.122	2	1	1	1	2	1	2	1	2	1	2	2	1	2	1	2	2	1	2	1	1	2	1	2	2	2	1	2	1	2	1	2	1	2	1	2	1	1	1	2	1	1	2	1	1	2	2
3746677	582	167.295	2	1	1	1	2	1	2	1	2	1	2	2	1	2	1	2	2	1	2	1	1	2	1	2	2	2	1	2	1	2	1	2	1	2	1	2	1	1	1	2	1	1	2	2	1	2	2
3581747	584.2	167.927	2	1	1	1	2	1	0	1	2	1	1	1	1	0	1	2	2	1	2	1	1	2	1	2	2	0	1	2	1	2	1	2	1	2	1	2	1	1	1	2	1	1	2	1	1	2	0
3739653	584.9	168.129	2	1	1	1	2	1	2	1	2	1	2	1	1	2	1	2	2	1	2	1	1	2	1	2	2	2	1	2	1	2	1	2	1	2	1	2	1	1	1	2	1	1	2	1	1	2	2
3343542	587	168.732	2	1	0	1	2	1	2	1	2	1	2	1	1	2	1	2	2	1	2	1	1	2	1	2	2	2	1	2	1	2	1	2	0	2	0	2	1	0	1	2	1	1	2	1	2	2	2
3345294_54:G>T	587.7	168.933	2	1	1	1	2	1	2	1	2	1	2	1	1	2	1	2	2	1	2	1	1	2	1	2	2	2	1	2	1	2	1	2	1	2	1	2	1	1	1	2	1	1	2	1	2	2	2
3740320	589	169.307	2	1	1	1	2	1	2	1	2	1	2	1	1	2	1	2	2	1	2	1	1	1	1	2	2	2	1	2	1	2	1	2	1	2	1	2	1	1	1	2	1	1	2	1	1	2	2
3735744	589.6	169.48	2	1	1	1	2	1	2	1	2	1	2	1	1	2	1	2	2	1	2	1	1	1	1	0	2	2	1	0	1	2	1	2	1	2	1	2	1	1	1	2	1	1	2	1	1	2	2
3739945	591.9	170.141	0	1	1	1	2	1	0	1	0	1	2	1	1	2	1	2	2	1	2	1	1	1	1	2	2	2	1	2	1	2	1	0	1	2	1	2	1	1	1	2	1	1	2	1	1	2	2
3347976	594.1	170.773	1	1	1	1	2	1	2	1	0	1	2	1	1	2	1	2	2	1	2	1	1	1	1	2	2	2	1	2	1	2	1	2	1	2	1	2	1	1	1	2	1	1	2	1	1	2	0
3742275_53:A>G	594.8	170.974	1	1	1	1	2	1	2	1	2	1	2	1	1	2	1	2	2	1	0	1	0	1	1	2	2	2	1	2	1	2	1	2	1	2	1	2	1	1	1	2	1	1	2	1	0	2	2
3730168	596.1	171.348	1	1	1	1	2	1	2	1	2	1	2	1	1	2	1	2	2	1	2	1	1	1	1	2	2	2	1	2	1	2	1	2	1	2	1	2	1	1	1	2	1	2	2	1	2	2	2
3353808_7:G>A	598.8	172.124	1	1	1	1	0	1	2	1	2	1	2	1	1	2	1	2	2	1	2	2	1	1	1	2	2	2	1	2	1	2	1	2	1	2	1	2	1	1	1	2	1	1	2	1	1	2	2
3732523	598.8	172.124	1	1	1	1	2	1	0	1	2	1	2	1	1	2	1	2	2	1	2	2	1	1	1	2	2	2	1	2	1	2	1	2	1	2	1	2	1	1	1	2	1	1	2	1	1	2	2
3750945	599.5	172.325	1	1	1	1	2	1	2	1	2	1	2	1	1	2	1	2	0	1	2	2	1	1	1	2	2	2	1	2	1	2	1	1	1	2	1	0	1	1	1	0	1	1	2	1	0	0	2
3597041_65:T>C	600.3	172.555	0	1	1	1	2	1	2	0	2	1	2	1	1	2	1	2	2	1	2	2	1	1	1	2	2	2	1	2	1	2	0	2	1	2	1	2	1	1	1	2	1	1	2	1	2	2	2
3345596	600.9	172.728	1	1	1	1	2	1	2	1	2	1	2	1	1	2	1	2	2	1	2	2	1	1	1	2	2	2	1	2	1	2	1	2	1	2	1	2	1	1	1	2	1	1	2	1	2	2	2
3345079	602.2	173.101	1	1	1	1	2	1	2	1	2	1	2	1	1	2	1	2	2	1	2	2	1	1	1	2	2	2	1	2	1	2	1	2	1	2	1	2	1	1	1	2	1	1	2	1	2	2	2
3351496	602.9	173.303	1	1	1	1	2	1	2	1	2	1	2	0	1	2	1	2	2	1	2	2	1	1	1	2	2	2	1	2	1	2	1	2	1	2	1	2	1	1	1	2	1	1	2	1	2	2	2
3343736	604.2	173.676	1	1	1	1	2	1	2	1	2	1	2	1	1	2	1	2	2	1	2	2	1	1	1	2	2	2	1	2	1	2	1	2	1	2	1	2	1	1	1	2	1	1	2	1	2	2	2
3354590	604.9	173.877	1	1	1	1	2	1	2	1	2	1	2	1	1	2	1	2	2	1	2	2	1	1	1	2	2	2	1	2	1	2	1	2	1	2	1	2	1	1	1	2	1	1	2	1	1	2	2
3600865_10:C>T	604.9	173.877	1	0	1	1	2	1	2	1	2	1	2	1	1	2	1	2	2	1	2	2	1	1	1	2	2	2	1	2	1	2	1	2	1	2	1	2	1	1	1	2	1	1	2	1	0	2	2
3740505	606.3	174.28	1	1	1	1	2	1	1	1	2	1	2	1	1	2	1	2	2	1	2	2	1	1	1	2	2	2	1	2	1	2	0	2	1	2	1	2	1	1	1	2	1	1	2	1	1	2	2
3747483	607.6	174.654	1	1	1	1	2	1	1	1	2	1	2	1	1	2	2	2	2	1	2	2	1	1	1	2	2	2	1	2	1	2	1	2	1	1	1	2	1	1	1	2	1	1	2	1	1	2	2
3750876	608.2	174.826	1	1	1	1	2	1	1	1	2	1	2	1	1	2	2	2	2	1	2	2	1	1	1	2	2	2	1	2	1	2	1	2	1	1	1	2	1	1	1	2	1	1	2	1	1	2	2
3343568	608.9	175.027	1	1	1	1	2	1	1	1	2	1	2	1	1	2	2	2	2	1	2	2	1	1	1	2	2	2	1	2	1	2	1	2	1	1	1	2	1	1	1	2	1	1	2	1	2	2	2
3363346_8:G>A	608.9	175.027	1	1	1	1	2	1	1	1	2	0	2	1	1	2	2	2	2	1	2	2	1	1	1	2	2	2	1	2	1	2	1	2	1	1	1	2	1	1	1	2	1	1	2	1	2	2	2
3741176	609.6	175.228	1	1	1	1	2	1	1	1	2	1	2	1	1	2	2	2	2	1	2	2	1	1	1	2	2	2	1	2	1	2	1	2	1	1	1	2	1	1	1	2	1	1	2	1	2	2	0
3359848	611	175.631	1	1	2	1	2	1	1	1	2	1	2	1	1	2	2	2	2	1	2	2	1	1	1	2	2	2	1	2	1	2	1	2	1	2	1	2	1	1	1	2	1	1	2	1	2	2	2
3343934	612.3	176.005	1	1	2	1	2	1	1	1	2	1	2	1	1	2	1	2	2	1	2	2	1	1	1	2	2	2	1	2	1	2	1	2	1	2	1	2	1	1	1	2	1	1	2	1	2	2	2
3730514	614.4	176.608	1	1	2	1	2	0	1	1	2	0	2	1	1	2	1	2	2	0	2	2	1	2	1	2	2	2	1	2	1	2	1	2	1	2	0	2	1	2	1	2	1	1	2	1	2	2	2
3735179	617.2	177.413	1	1	2	1	2	1	1	1	2	1	2	1	1	2	2	2	2	1	2	2	1	1	1	2	2	2	1	2	1	2	1	2	1	2	1	2	1	1	1	2	1	1	2	1	1	2	2
3730310	617.9	177.614	1	1	0	2	2	1	1	1	2	1	2	1	1	2	2	2	2	0	2	2	1	0	1	2	2	2	0	2	1	2	1	2	1	2	1	2	0	1	1	2	1	1	2	1	1	2	2
3598600	621.7	178.707	1	1	1	1	2	1	1	1	2	1	2	1	1	2	2	2	2	1	2	2	1	1	1	2	2	2	2	2	1	2	2	2	1	1	1	2	1	1	2	2	1	1	2	1	1	2	2
3363751_5:A>C	623.8	179.31	1	1	1	1	2	1	1	1	2	1	2	1	1	2	2	2	2	1	2	0	1	1	1	2	2	2	1	0	1	2	0	2	1	1	1	2	1	1	1	2	1	1	2	1	1	2	2
3744058	626	179.943	1	1	0	1	2	2	1	1	2	1	2	0	1	2	2	2	2	0	1	1	1	1	0	2	2	2	1	2	1	2	1	2	1	0	1	2	1	1	1	2	1	1	2	1	1	2	2
3361925	630.5	181.236	1	1	1	1	2	2	1	1	2	1	2	1	1	2	2	2	2	1	2	2	1	1	1	2	2	2	1	2	1	2	1	2	1	1	1	2	1	1	1	2	1	1	2	1	2	2	2
3733724	631.8	181.61	1	1	1	1	2	2	1	1	2	1	2	1	1	2	2	2	2	1	2	2	1	1	1	2	2	2	1	2	1	2	1	2	1	1	1	2	1	1	1	2	1	1	2	1	2	2	2
3749934	632.5	181.811	0	0	1	1	2	2	1	1	2	1	2	1	1	2	2	2	2	1	2	2	1	1	1	2	2	2	0	2	0	2	1	2	1	2	0	2	0	1	1	2	1	1	2	1	2	2	2
3735327	633.9	182.213	1	1	1	1	2	2	1	1	2	1	1	1	1	2	2	2	2	1	2	2	1	1	1	2	2	2	1	2	1	2	1	2	1	1	1	2	2	1	1	2	1	1	2	1	2	2	2
3342896	634.6	182.415	1	1	1	1	2	2	1	1	2	1	1	1	1	2	2	2	2	1	2	2	1	1	1	2	2	2	1	2	1	2	1	2	1	1	1	2	2	1	1	2	1	1	2	1	2	2	2
3362114	635.3	182.616	1	0	1	1	2	2	0	1	2	1	1	1	1	2	2	2	2	1	2	2	1	0	0	2	2	2	0	2	1	2	0	2	1	1	1	2	2	1	1	2	1	1	2	1	2	2	2
3364822_58:C>T	636.8	183.047	1	1	0	1	2	2	1	1	2	1	1	1	1	2	2	2	2	1	2	2	1	1	1	2	2	2	1	2	1	2	1	2	1	1	1	2	2	1	1	2	1	1	2	1	1	2	2
3750122	636.8	183.047	1	1	1	1	2	2	1	1	2	1	1	1	1	2	2	2	2	1	2	2	1	1	1	2	2	2	1	2	1	2	1	2	1	1	1	2	2	1	1	2	1	1	2	1	1	2	2
3739657	638.9	183.651	1	1	1	1	0	1	1	1	0	1	1	1	1	2	0	2	0	1	2	2	1	1	1	2	2	2	1	2	1	2	1	2	1	1	1	0	2	1	1	2	1	1	2	1	2	2	2
3750789	639.6	183.852	1	1	1	1	2	2	1	1	2	1	1	1	1	2	2	2	2	1	2	2	1	1	1	0	2	0	1	2	1	2	1	2	1	1	1	0	2	1	1	2	1	1	2	1	2	2	2
3587314	641	184.254	1	1	1	1	2	2	1	1	2	1	1	1	1	2	2	2	2	1	2	2	1	1	1	2	2	2	1	2	1	2	1	2	1	1	1	2	2	1	1	2	2	1	2	1	2	2	2
3593555	641.7	184.456	1	1	1	1	2	2	1	1	0	1	1	1	1	2	2	2	2	1	2	2	1	1	1	2	2	2	1	2	1	2	1	2	1	1	1	2	2	1	1	2	2	1	2	1	2	2	2
3358501	643	184.829	1	1	1	1	2	2	1	1	2	1	0	1	0	2	2	2	2	1	2	2	1	1	1	2	2	2	1	2	0	2	1	2	1	1	1	2	2	1	1	2	2	0	2	1	1	2	2
3730510	644.4	185.232	1	1	1	1	2	2	1	1	2	1	1	1	1	2	2	2	2	1	2	2	1	1	1	2	2	2	0	2	1	2	1	2	1	1	1	2	2	1	1	2	2	1	2	1	1	2	2
3576329	645.7	185.605	1	1	1	1	2	2	1	1	2	1	1	1	1	2	2	2	2	1	2	2	1	1	1	2	2	2	1	2	1	2	1	2	1	1	2	2	2	2	1	2	2	1	2	1	1	2	2
3746791	647.1	186.008	1	1	1	1	2	0	1	1	2	1	1	1	1	2	2	2	2	1	2	2	1	1	1	1	2	2	1	2	1	0	1	2	1	1	2	2	2	2	1	2	1	1	2	1	1	2	2
3740525	647.9	186.238	1	1	0	0	2	2	1	1	2	1	1	1	1	2	2	2	2	0	2	2	1	1	1	1	2	2	1	2	1	2	0	2	0	1	2	2	2	2	1	2	1	1	2	1	1	2	2
XrPt506519	651.9	187.388	1	1	2	1	2	2	1	1	2	1	1	1	1	2	2	0	2	1	2	0	1	1	1	1	2	2	2	0	1	2	1	2	1	1	2	0	0	1	1	2	1	1	2	1	2	2	2
3356889	655.9	188.537	1	1	0	1	2	2	0	1	2	1	0	1	1	2	2	2	2	1	2	2	1	1	1	0	2	2	1	2	1	2	1	2	1	1	2	2	1	2	1	2	1	0	2	1	2	2	2
3363107_21:C>T	656.6	188.739	1	1	1	1	2	2	1	1	2	1	1	1	1	2	2	2	2	1	2	2	1	1	1	1	2	2	1	2	1	2	1	2	1	1	2	2	2	2	1	2	1	1	2	1	2	2	2
3348481	657.3	188.94	1	0	1	1	2	2	1	1	2	1	1	0	1	2	2	2	2	1	2	2	1	1	1	1	2	2	1	2	0	2	1	2	1	1	2	2	2	2	1	2	1	1	2	1	1	2	2
3349494	658	189.141	1	0	1	1	2	2	1	1	2	1	1	1	1	2	2	2	2	1	2	2	1	0	1	0	2	2	1	2	1	2	1	2	1	1	2	2	2	2	1	2	1	1	2	1	2	2	2
3736714	658.7	189.342	0	1	1	1	2	2	1	1	2	0	1	1	1	2	2	2	2	1	2	2	1	0	1	0	2	2	1	2	1	2	1	2	1	1	2	2	2	2	1	2	1	1	2	1	2	2	2
3738358	659.4	189.543	1	1	1	1	2	2	0	1	2	1	1	1	1	2	2	2	2	1	2	2	1	1	1	1	2	2	1	2	1	2	1	2	1	1	2	2	2	2	1	2	1	1	2	0	2	2	2
3342547	660.1	189.745	1	1	1	1	2	2	1	1	2	1	1	1	1	2	2	2	2	1	2	2	1	1	1	1	2	2	1	2	1	2	1	2	1	1	2	2	2	2	1	2	1	1	2	1	2	2	2
3591491_50:C>T	661.4	190.118	1	1	1	1	2	2	1	1	2	1	1	1	1	2	2	2	2	1	2	2	1	1	1	1	2	2	1	2	1	2	1	2	1	1	2	2	2	2	1	2	1	1	2	1	1	2	2
3585481	662.8	190.521	1	1	1	0	2	2	1	1	2	1	1	1	1	2	2	2	2	1	2	2	1	1	1	1	2	2	0	2	1	2	1	2	1	1	2	2	0	2	1	2	0	1	2	1	1	2	2
3351462	664.2	190.923	1	1	1	1	2	2	1	1	2	1	1	1	1	2	2	2	2	1	2	2	1	1	1	1	2	2	1	2	1	2	1	2	1	1	2	2	1	2	1	2	2	1	2	1	1	2	2
3362728_45:A>C	664.2	190.923	1	1	1	1	2	2	1	1	2	1	1	1	1	2	2	2	2	1	2	2	1	1	1	1	2	2	1	2	1	2	1	0	1	1	2	2	1	2	1	2	2	1	2	1	1	2	2
3356858	664.8	191.096	1	0	1	1	2	2	1	1	2	1	1	1	1	2	2	2	2	1	2	2	1	1	1	1	2	2	1	2	1	2	1	2	1	1	2	2	1	2	1	2	2	1	2	1	2	2	2
3358864	666.2	191.498	2	1	1	1	2	2	0	1	2	1	1	1	1	2	2	2	2	1	2	2	1	1	1	1	2	2	1	2	1	2	1	2	1	1	2	2	1	2	1	2	2	1	2	1	2	2	2
3747197	666.9	191.699	1	1	1	1	2	2	1	1	2	1	1	1	1	2	2	2	2	1	2	2	1	1	0	1	2	2	1	2	1	2	1	2	1	1	2	2	1	2	1	2	2	1	2	1	2	2	2
3362303	667.5	191.872	1	1	1	1	2	2	1	1	2	0	1	1	1	2	2	2	2	1	2	2	1	1	2	1	2	2	1	2	1	2	1	2	1	1	2	2	1	2	1	2	2	1	2	1	2	2	2
3729994	668.2	192.073	1	1	1	1	2	2	0	1	2	0	1	0	1	2	2	2	2	1	2	2	1	0	1	1	2	2	1	2	1	2	1	2	1	1	2	2	1	2	1	2	2	1	2	1	2	2	2
3354486	668.9	192.274	1	1	1	1	2	2	1	1	2	1	1	1	1	2	2	2	2	1	2	2	1	1	1	1	2	2	1	2	1	2	1	2	1	1	2	2	1	2	1	2	2	1	2	1	2	2	2
3743951_33:T>G	669.6	192.475	1	1	1	1	2	2	1	1	2	1	1	1	1	2	2	2	2	1	2	2	1	1	1	1	2	2	1	2	1	2	1	2	1	1	2	2	1	2	1	2	2	1	2	1	2	2	2
3596302	670.2	192.648	1	1	1	1	2	2	1	1	0	1	1	1	1	2	2	2	2	1	2	2	1	1	1	1	2	0	1	2	1	2	1	2	1	1	2	2	1	2	1	2	2	1	2	1	2	2	2
3348090_22:T>C	670.2	192.648	1	1	1	1	2	2	1	1	2	1	1	1	1	2	2	2	2	1	2	2	1	1	1	1	2	2	1	2	1	2	1	2	1	1	2	2	1	2	1	2	2	1	2	1	0	2	2
3739803	670.9	192.849	1	1	1	1	2	2	1	1	2	1	1	1	1	2	2	2	2	1	2	2	1	1	1	1	2	2	1	2	1	2	1	2	1	1	2	2	1	2	1	2	2	1	2	1	1	0	2
3347948	673.7	193.654	1	1	1	1	2	2	1	1	2	1	1	1	1	2	2	2	2	1	2	2	1	1	1	1	2	2	1	2	1	2	1	0	1	1	2	1	1	2	1	2	2	1	0	1	1	2	2
3345282	675.8	194.258	1	1	1	1	2	2	1	1	2	1	1	1	1	2	2	2	2	1	2	2	1	1	1	1	2	2	1	2	1	2	1	2	1	1	2	2	1	2	1	2	2	1	2	1	1	2	2
3732110	677.1	194.631	1	1	1	1	2	2	1	1	2	1	2	1	1	2	2	2	2	1	2	2	1	1	1	1	2	2	1	2	1	2	1	2	1	1	2	2	1	2	1	2	2	1	2	1	1	2	2
3737129	677.7	194.804	1	1	1	1	2	2	1	1	2	1	2	1	1	2	2	2	2	1	2	2	1	0	1	1	2	2	1	2	0	2	1	2	1	1	2	2	1	2	1	2	2	1	2	0	1	2	2
3582647	678.4	195.005	0	1	1	1	2	2	1	1	2	1	2	1	1	2	2	2	2	1	2	2	1	1	1	1	2	2	1	2	1	2	1	2	0	1	2	2	1	2	1	2	2	1	2	0	0	2	2
3746912	679.1	195.206	1	1	1	1	2	2	1	1	2	1	2	1	1	2	2	2	2	1	2	2	1	1	1	1	2	2	1	2	1	2	1	2	1	1	2	2	1	2	1	2	2	1	2	1	2	2	2
3592715	679.8	195.407	1	1	1	1	2	2	1	1	2	1	2	1	1	2	2	2	2	1	2	2	1	1	1	1	2	2	1	2	1	2	1	2	1	1	2	2	1	2	1	2	2	1	2	1	2	2	2
3744340_53:C>T	679.8	195.407	1	1	1	1	2	0	1	1	2	1	2	1	0	2	2	2	2	1	2	2	1	1	1	1	2	2	1	2	1	2	1	2	1	1	0	2	1	2	1	2	2	1	2	1	2	2	2
3348803	679.8	195.407	1	1	1	1	2	2	1	1	2	1	2	1	1	2	2	2	2	1	2	2	1	1	1	1	2	2	1	2	1	2	1	2	1	1	2	2	1	2	1	2	2	1	2	1	2	2	2
3348399	680.4	195.58	1	1	1	1	2	2	1	1	2	1	2	1	1	2	2	2	2	1	2	2	1	1	1	1	2	2	1	2	0	2	1	2	1	1	2	2	1	2	1	2	2	1	2	1	2	2	2
3347511	681.1	195.781	1	1	1	1	2	2	1	1	2	1	2	1	1	2	2	2	2	1	2	2	1	1	1	1	2	2	1	2	1	2	1	2	1	1	2	2	1	2	1	2	2	1	2	1	1	2	2
3364918_62:G>A	681.1	195.781	1	1	1	1	2	2	1	1	0	0	2	1	1	2	0	2	2	1	0	2	1	1	1	1	2	2	1	2	1	2	1	2	1	1	0	2	1	2	1	0	2	1	2	1	1	2	2
3345003	681.8	195.982	1	1	1	1	2	2	1	1	2	1	2	1	1	2	2	2	2	1	2	2	1	1	1	1	2	2	1	2	1	2	1	2	1	1	2	2	1	2	1	2	2	1	2	1	1	2	2
3581916	682.5	196.183	1	1	1	1	2	2	1	1	2	1	2	1	1	2	2	2	2	1	2	2	1	1	1	1	1	2	1	2	1	2	1	2	1	1	2	2	1	2	1	2	2	1	2	1	1	2	2
3730503	683.2	196.385	1	1	1	1	2	2	1	1	2	1	2	1	1	2	2	2	2	1	2	2	1	1	1	1	1	2	1	0	1	2	1	2	1	0	0	2	1	2	1	2	2	1	2	1	1	2	2
3602860	686.1	197.218	1	1	1	1	2	2	1	1	2	1	2	1	1	2	2	2	2	2	2	2	1	1	1	1	1	2	1	1	1	2	1	2	1	1	2	2	0	2	1	2	2	1	2	1	1	2	2
3596171	686.7	197.391	1	1	1	1	2	2	1	1	2	1	2	1	1	2	2	2	2	2	2	2	1	1	1	1	1	2	1	1	1	2	1	2	1	1	2	2	1	2	1	2	2	1	2	1	2	2	2
3750812	688.1	197.793	1	1	1	0	2	2	1	1	2	1	2	1	1	2	2	2	2	2	2	2	1	1	1	1	1	2	1	1	1	2	1	2	1	0	2	2	0	2	1	2	2	1	2	1	2	2	2
3347535	689.4	198.167	1	1	1	1	2	2	1	1	2	1	2	1	2	2	2	2	2	2	2	2	1	1	2	1	1	2	1	1	1	2	1	2	1	1	2	2	1	2	1	2	2	1	2	1	2	2	2
3344966	691.4	198.742	2	1	0	1	2	2	1	1	2	1	2	1	1	2	2	2	2	2	2	2	1	1	1	1	1	2	1	1	1	2	1	2	1	1	2	2	1	2	1	2	2	1	2	1	2	2	2
3353096	693.7	199.403	2	1	1	1	2	2	0	0	2	1	2	1	0	2	2	2	2	2	2	2	1	1	1	1	1	2	1	1	1	2	1	2	0	0	2	2	0	2	1	2	2	1	2	1	2	2	2
3362981_8:G>C	695.1	199.805	1	1	1	1	2	2	1	1	2	1	2	1	1	2	2	2	2	2	2	2	1	1	1	1	1	2	1	1	1	2	1	2	1	1	2	2	0	2	1	2	2	1	2	1	2	2	2
3730017	695.8	200.007	1	1	1	1	2	2	1	1	2	1	2	1	1	2	2	2	2	2	2	2	1	1	1	1	1	2	1	1	1	1	1	2	1	1	2	2	2	2	1	2	2	1	2	1	0	0	2
3748288	697.2	200.409	1	1	1	1	2	2	1	1	2	1	2	1	1	2	2	2	2	2	2	2	1	0	1	1	1	2	1	1	1	2	1	2	1	1	2	2	2	2	1	2	2	1	2	1	2	2	2
XrPt400845	700	201.214	1	2	1	1	2	2	1	1	2	1	2	1	1	2	2	2	2	2	0	2	1	1	1	1	0	2	2	1	1	2	1	2	1	1	2	2	2	1	1	2	2	1	2	1	2	2	2
XrPt401180	700.7	201.415	1	2	1	1	2	2	1	1	2	1	2	1	1	2	2	2	2	2	0	2	1	1	1	1	0	2	2	0	1	2	1	2	1	1	2	2	2	1	1	2	2	1	2	1	2	2	2
XrPt411392	702.7	201.99	1	2	1	1	2	2	1	1	2	1	2	1	1	2	2	2	2	2	2	2	1	1	1	1	0	2	2	1	1	2	1	2	1	1	2	2	2	1	1	2	2	1	2	1	1	2	2
XrPt390590	704	202.364	1	2	1	1	2	2	1	1	2	1	2	1	1	2	2	2	2	2	2	2	1	1	1	2	0	2	2	0	1	2	1	2	1	1	2	2	2	1	1	2	2	1	2	1	1	2	2
XrPt508678	704	202.364	1	2	1	1	2	2	1	1	2	1	2	0	1	2	2	2	2	2	2	2	1	1	1	2	0	2	2	0	1	2	1	2	1	1	2	2	0	1	1	2	2	1	2	1	1	2	2
XrPt349281	704	202.364	1	2	1	1	2	2	1	1	2	1	2	1	1	2	2	2	2	2	2	2	1	1	1	2	0	2	2	0	1	2	1	2	1	1	2	2	2	1	1	2	2	1	2	1	1	2	2
XrPt389953	704	202.364	1	0	1	1	2	2	1	1	2	1	2	1	1	2	2	2	2	2	2	2	1	1	1	2	0	2	2	0	1	2	1	2	1	1	2	2	2	1	1	2	2	1	2	1	1	2	2
XrPt506957	704	202.364	1	0	1	1	2	2	1	1	2	1	2	1	1	2	2	2	2	2	2	2	1	1	1	2	0	2	2	2	1	2	1	2	1	1	2	2	2	1	1	2	2	1	2	1	1	2	2
XrPt505564	704.7	202.565	1	0	1	1	2	2	1	1	2	1	2	1	1	2	2	2	2	0	2	2	0	1	1	2	0	2	2	2	1	2	1	2	1	1	2	2	2	1	1	2	2	1	2	1	1	2	2
XrPt506561	706.2	202.996	0	0	1	1	2	2	1	1	2	0	2	1	1	2	0	2	2	2	2	2	0	1	1	2	1	2	2	0	1	2	1	2	1	0	2	2	2	1	1	2	2	1	2	1	1	2	2
XrPt505967	708.6	203.686	1	1	1	1	2	2	1	1	2	1	2	0	1	2	2	2	2	2	0	2	1	1	1	2	1	2	2	1	1	2	1	2	1	1	2	2	1	1	1	2	2	1	2	1	2	2	2
Xscm126	710	204.088	1	0	1	1	2	2	1	1	2	1	2	1	1	2	2	2	2	2	0	2	1	1	1	2	1	2	2	1	1	2	1	2	1	1	2	2	0	1	1	2	2	1	2	1	1	2	2
XrPt389514	710	204.088	1	1	1	1	2	2	1	1	2	1	2	1	1	2	2	2	2	2	2	2	1	1	1	2	1	2	2	1	1	2	1	2	1	1	2	2	1	1	1	2	2	1	2	1	1	2	2
3347790	712	204.663	1	1	1	1	2	2	1	1	2	1	2	1	1	2	2	2	2	2	2	2	1	1	1	2	1	2	1	1	1	2	1	2	1	1	2	2	1	2	1	2	2	1	2	1	1	2	2
3735083	712.7	204.864	1	1	0	1	2	2	1	1	2	1	2	1	1	2	2	2	2	2	2	2	0	1	0	2	2	2	1	1	1	2	1	2	1	1	2	2	0	2	1	2	2	1	2	1	1	2	2
3735763	714.9	205.497	1	1	2	1	2	0	1	1	2	1	2	1	1	2	2	2	2	2	2	2	1	1	1	2	1	2	1	1	1	2	2	1	1	1	2	2	2	0	1	2	2	1	2	0	1	2	2
3730717	719	206.675	2	1	1	2	2	2	1	1	2	0	2	1	1	2	2	2	2	2	2	2	0	1	0	2	1	2	1	1	1	2	0	2	0	1	2	2	2	2	1	2	2	2	2	1	1	2	2
3578117	723.1	207.854	1	1	1	1	2	2	1	1	2	1	2	0	1	2	2	2	2	2	2	2	1	1	1	2	1	2	1	2	0	2	1	2	1	1	2	2	0	2	1	2	2	2	2	1	1	2	2
3357457	724.6	208.285	1	1	1	1	2	2	1	1	2	1	2	1	1	2	2	2	2	2	2	2	1	1	1	2	1	2	1	1	1	2	1	2	1	1	2	2	0	2	1	2	2	1	2	1	1	2	2
3585565	726.6	208.86	1	1	1	1	2	2	1	1	0	1	2	1	1	1	2	2	2	2	2	2	1	1	1	2	1	2	1	1	1	2	1	2	1	1	2	2	2	2	1	2	2	1	2	1	1	2	2
3737764	728	209.262	1	1	0	1	2	2	1	1	1	1	2	1	1	2	2	2	2	2	2	2	1	1	1	2	1	2	1	1	1	2	1	2	1	1	2	2	0	2	1	2	2	1	2	1	1	2	2
3354864	729.4	209.665	1	1	1	1	2	2	1	1	1	1	2	1	1	2	2	0	2	2	0	2	1	1	1	2	1	2	1	1	1	2	1	0	1	1	2	2	2	2	1	2	2	1	2	1	1	1	2
3743190_34:T>C	732.4	210.527	1	1	1	1	2	2	1	1	2	1	2	1	1	2	2	2	2	2	2	2	1	1	1	2	1	2	1	1	1	2	1	2	1	1	2	2	2	2	1	2	2	1	2	1	1	2	2
3739273_14:G>A	733.7	210.901	1	1	1	1	2	2	1	1	2	1	2	1	1	2	2	2	2	2	2	2	1	1	1	2	1	2	1	1	1	2	1	2	1	1	2	2	2	2	1	2	2	1	2	1	1	2	2
3735334	737.2	211.907	1	1	1	1	2	2	1	1	2	1	2	1	1	2	2	2	2	2	2	2	1	1	1	1	1	2	1	1	1	1	1	2	1	1	2	2	2	2	1	2	2	1	0	1	1	2	2
3359715	741.1	213.028	1	1	1	1	2	2	1	1	2	1	2	1	1	2	2	0	1	2	2	2	1	1	1	2	1	0	1	1	1	0	1	2	1	1	0	2	2	1	1	2	2	1	0	1	1	2	2
3747121	742.6	213.459	1	1	1	1	2	2	1	1	2	1	2	1	1	2	2	2	2	2	2	2	1	1	1	2	1	2	1	1	1	1	1	2	1	1	2	2	2	0	1	1	2	1	0	1	1	2	2
3363382_54:A>C	744.7	214.063	1	1	1	1	2	2	1	1	2	1	2	1	1	2	2	2	2	2	2	2	1	1	1	2	1	2	1	1	1	2	1	2	1	1	2	2	0	2	1	2	2	1	2	1	2	2	2
3744693_41:T>C	746	214.436	1	1	1	1	2	2	1	1	2	1	2	0	1	2	2	2	2	2	2	2	1	1	1	1	1	2	1	1	1	2	1	2	1	1	2	2	0	2	1	2	2	1	2	1	2	2	2
3342248	746.7	214.638	1	0	1	1	2	2	1	1	2	1	2	1	1	2	2	2	2	2	2	2	1	1	1	1	1	2	1	1	1	2	1	2	1	1	2	2	0	2	1	2	2	1	2	1	2	2	2
3740119	749.7	215.5	1	2	1	1	2	2	1	1	2	1	2	1	2	2	2	2	2	2	2	2	1	1	1	2	1	2	0	1	1	2	2	2	1	1	2	2	2	2	1	2	2	1	2	1	2	2	2
[truncated: 33 more columns]

## Sheet: Chromosome 2R
Marker	Position	Rescaled position	1	2	3	4	5	6	7	8	9	10	11	12	13	14	15	16	17	18	19	20	21	22	23	24	25	26	27	28	29	30	31	32	33	34	35	36	37	38	39	40	41	42	43	44	45	46	47
3734755	0	0	1	1	1	1	0	0	2	2	2	1	2	0	0	0	1	1	1	1	1	1	1	1	1	1	2	1	2	2	1	1	2	2	1	2	1	2	2	1	2	0	2	2	1	1	1	1	1
3584395	3.1	1.36016	1	1	1	1	2	1	2	2	2	1	2	2	2	2	1	0	0	1	1	1	1	1	2	1	2	1	2	2	1	1	2	2	1	2	2	0	2	1	2	2	2	2	1	1	1	1	1
3749109	6.2	2.72032	1	1	1	1	2	1	2	0	2	1	2	2	0	0	1	2	1	1	1	1	1	2	2	1	2	1	2	0	1	1	2	2	1	2	2	2	2	0	2	2	2	2	1	1	1	1	1
3357247_68:T>C	9.2	4.03661	1	1	1	1	2	2	2	2	2	1	2	2	2	2	1	2	2	1	1	1	1	2	2	1	2	1	2	2	1	1	2	2	2	2	2	2	2	2	2	2	2	2	1	1	1	1	1
3730911	10.6	4.65088	2	1	1	1	2	2	2	2	2	0	2	2	2	2	0	2	2	1	1	1	0	2	2	0	2	0	2	2	1	0	2	2	2	2	2	2	2	2	2	2	2	2	1	1	1	1	1
3741570	12.1	5.30902	1	1	1	1	2	2	2	2	2	1	2	2	2	2	1	2	2	1	1	1	1	2	2	1	2	1	2	2	1	1	2	2	2	2	2	2	2	2	2	2	2	2	1	1	1	1	1
3740329	16.3	7.15182	1	1	2	1	2	2	2	2	2	1	2	2	2	2	1	2	2	1	0	1	1	2	2	1	2	1	2	2	1	1	2	2	2	2	1	2	2	1	2	2	2	2	1	1	1	1	1
3359331	17	7.45895	1	1	1	1	2	2	2	2	2	1	2	2	2	2	1	2	2	1	1	1	1	2	2	1	2	1	2	2	1	1	2	2	2	2	1	2	2	1	2	2	2	2	1	1	1	1	1
3591136	17.7	7.76609	1	1	1	1	2	2	0	2	2	1	2	2	0	2	1	0	2	1	1	1	1	2	0	1	2	1	2	2	1	1	2	2	2	0	1	2	2	1	2	2	2	2	1	1	1	1	1
3747359	20	8.77524	1	1	1	1	2	2	2	2	2	1	2	2	2	2	1	2	2	1	1	1	1	2	2	1	2	1	2	2	1	1	2	1	2	2	1	2	2	1	2	2	2	2	1	1	1	1	0
3745854_53:C>G	20.6	9.0385	1	1	1	1	2	2	2	2	2	1	2	2	2	2	1	2	2	1	1	1	1	2	2	1	2	1	2	2	1	1	2	1	2	2	1	2	2	1	2	2	2	2	1	1	1	1	1
3347408	23.4	10.267	1	0	1	1	2	2	2	2	2	1	2	2	2	2	0	2	2	1	1	1	1	2	2	1	2	1	2	2	1	1	2	1	2	2	2	2	2	2	2	2	2	2	1	1	0	1	1
3579440	24.1	10.5742	1	1	1	1	2	2	2	2	0	1	2	2	2	0	1	2	2	1	1	1	1	2	2	1	1	1	0	2	1	1	2	1	2	2	2	2	2	2	2	2	2	2	1	1	1	1	1
3750551	25.6	11.2323	1	1	1	1	2	2	2	2	2	1	2	2	2	2	1	2	2	1	2	1	1	2	2	1	2	1	2	2	1	0	2	1	2	2	2	2	2	2	2	2	2	2	1	1	1	0	1
3747888	27.1	11.8905	1	0	1	1	2	2	2	2	2	1	2	2	2	2	1	2	2	1	1	1	1	2	1	1	2	1	2	2	1	1	2	1	2	0	2	2	2	2	2	2	2	2	1	1	1	1	1
3733243	29.4	12.8996	1	1	1	1	2	2	2	2	2	1	0	2	2	2	1	2	1	1	1	1	1	2	0	1	0	1	2	2	1	1	1	1	2	2	2	2	2	2	2	2	2	2	1	1	1	1	1
3346176_52:C>A	30.1	13.2067	1	1	1	1	2	2	2	2	2	1	2	2	2	2	1	2	0	1	1	1	1	2	2	1	2	1	2	2	1	1	2	1	2	2	2	2	2	2	2	2	2	2	1	1	1	1	1
3740514	32.4	14.2159	1	1	0	1	2	2	2	2	2	1	2	2	2	2	1	2	2	2	1	1	1	2	2	1	2	0	2	2	1	1	2	0	2	2	2	2	2	2	2	2	2	0	1	1	1	0	1
3600797	33.2	14.5669	1	0	1	1	2	2	2	2	2	1	2	2	2	2	1	0	2	2	1	1	1	2	2	1	2	1	2	2	1	0	2	1	2	2	2	2	2	2	2	2	2	1	1	1	1	1	0
3589113_18:C>A	34.6	15.1812	1	1	1	1	2	2	2	2	2	1	2	2	2	2	1	2	2	1	1	1	1	2	2	1	2	1	2	2	1	1	2	1	2	2	2	2	2	2	2	2	2	1	1	1	1	1	1
3740969	34.6	15.1812	1	1	1	1	2	2	2	2	2	1	2	2	2	2	1	2	2	1	1	1	1	2	2	1	2	1	2	2	1	1	2	1	2	2	2	2	2	2	2	2	2	1	1	1	1	1	1
3732694	35.8	15.7077	1	1	1	1	2	2	2	2	2	1	2	2	2	2	1	2	2	1	1	1	1	2	2	1	2	1	2	2	1	1	2	1	2	2	2	2	2	2	2	1	2	1	1	1	1	1	1
3353098	36.5	16.0148	1	1	1	1	2	2	2	2	2	1	2	2	2	2	1	2	2	1	1	1	1	2	1	1	2	1	2	2	1	1	2	1	2	2	2	2	2	2	2	1	2	1	1	1	1	1	1
3343306_17:T>A	37.1	16.2781	1	1	1	1	2	2	2	2	2	1	2	2	2	2	1	2	2	1	1	1	1	2	1	1	2	1	2	2	1	1	2	2	2	2	2	2	2	2	2	1	2	1	1	1	1	1	1
3747994	37.8	16.5852	1	0	1	1	2	2	2	2	2	1	2	2	2	2	1	2	2	1	1	1	1	2	2	1	2	1	2	2	1	1	2	2	2	2	2	2	2	2	2	1	2	1	1	1	1	1	1
3343459	38.4	16.8485	1	1	1	1	2	2	2	2	2	1	2	2	2	2	1	2	2	1	1	1	1	2	1	1	2	1	2	2	1	1	0	2	2	2	2	2	2	2	2	1	2	1	1	1	1	1	1
3587528	42.2	18.5158	1	1	1	0	0	1	2	2	2	1	2	2	1	2	1	2	2	1	1	1	1	2	1	1	2	1	2	2	1	1	0	2	0	2	0	2	1	2	2	1	2	1	1	1	1	1	1
3746813	43	18.8668	1	1	1	2	1	1	2	2	2	1	2	2	1	1	1	2	2	1	1	1	1	0	1	1	2	1	2	2	1	1	2	2	2	2	0	0	1	2	2	1	2	1	1	1	0	1	1
3733964	44.4	19.481	1	1	1	2	2	1	2	2	2	1	2	2	1	2	1	2	2	1	1	1	1	0	1	1	2	1	2	2	1	1	2	2	2	2	2	2	1	2	2	1	2	1	1	1	2	1	1
3750861	47.2	20.7096	1	1	1	2	2	1	2	1	2	1	2	1	1	2	1	2	2	1	1	1	1	2	1	1	2	1	2	2	1	1	2	2	2	2	2	2	2	2	2	1	2	1	1	1	2	1	1
3731369	47.8	20.9728	1	1	1	2	2	1	2	1	2	1	2	1	1	2	1	2	2	1	1	1	1	2	1	1	2	1	2	2	1	1	2	2	2	2	2	2	2	2	2	1	2	1	1	1	1	1	1
3359053	49.8	21.8503	1	1	1	2	2	1	2	1	2	1	2	1	1	2	2	2	2	1	1	1	1	2	1	1	2	1	2	1	1	1	2	2	2	2	2	2	2	2	2	1	2	1	1	1	2	1	1
3734800	51.3	22.5085	0	1	1	2	2	1	2	1	2	1	2	1	1	2	2	2	2	1	1	1	1	2	1	1	0	0	2	1	1	1	2	2	2	0	2	2	2	2	0	1	2	1	1	1	1	0	1
3742306_17:G>C	52.7	23.1228	1	1	1	2	2	1	2	1	2	1	2	1	2	2	2	2	2	1	1	1	1	2	1	1	2	1	2	0	1	1	2	2	2	2	2	2	2	2	2	1	2	1	1	1	1	1	1
3342103	53.3	23.386	0	1	1	2	2	1	2	1	2	1	2	1	2	2	2	2	2	1	1	1	1	2	1	1	2	1	2	1	1	1	2	2	2	2	2	2	2	2	2	1	2	1	1	1	1	1	1
3349914	54.7	24.0003	1	0	1	2	2	1	2	0	2	1	2	1	2	2	2	2	2	0	1	1	1	2	1	0	2	1	2	0	2	1	2	2	2	2	2	2	2	2	2	1	2	1	1	1	2	1	0
3747162	56.9	24.9656	1	1	1	2	2	1	2	1	2	1	2	1	2	2	2	2	2	1	1	1	1	2	1	1	2	1	2	2	1	1	2	2	2	2	2	2	2	2	2	1	2	1	1	1	1	1	1
3746802	57.5	25.2288	1	1	1	2	2	1	2	1	2	1	2	1	2	2	2	2	2	1	1	1	1	2	1	1	2	1	2	2	1	1	2	2	2	2	2	2	2	2	2	1	2	1	1	1	2	0	1
3734289	61.2	26.8522	2	0	1	2	2	1	2	0	2	0	2	1	2	2	2	2	2	1	0	1	2	2	2	1	2	0	2	2	1	1	2	2	2	2	2	2	2	2	2	1	2	1	1	1	2	1	1
3347714	61.9	27.1594	1	0	1	2	2	1	2	1	2	0	2	1	2	2	2	2	2	1	1	1	2	2	2	1	2	1	2	2	1	1	2	2	2	2	2	2	2	2	2	1	2	1	1	1	2	1	1
3356152	66.3	29.0899	1	1	1	2	2	1	2	1	2	1	2	1	2	2	2	2	2	1	1	1	1	2	0	1	2	1	2	2	1	1	2	2	2	2	2	2	2	2	2	1	2	2	1	1	2	1	1
3749236	69.2	30.3623	1	1	1	2	2	1	2	1	2	1	2	1	2	2	2	2	2	1	1	1	1	2	1	1	2	1	2	1	1	1	2	2	1	0	2	2	2	2	2	1	2	1	1	1	2	1	1
3590113_23:C>G	71.3	31.2837	1	1	1	2	2	1	2	1	2	1	2	1	2	2	2	2	2	1	1	1	1	2	1	1	2	1	2	2	1	1	2	2	2	2	2	2	2	2	2	1	2	1	1	1	2	1	1
3356922	73.5	32.249	1	1	1	2	2	1	0	1	2	1	2	1	0	2	2	2	2	1	1	1	1	2	1	1	1	1	2	2	1	1	0	2	1	2	2	0	0	0	2	1	2	1	1	1	2	1	1
3740953	75.8	33.2582	1	1	1	2	2	1	0	1	2	1	2	1	2	2	2	2	1	1	1	1	1	0	1	1	2	1	2	2	1	1	1	2	1	2	2	2	2	0	2	1	2	1	1	1	1	1	1
3349552	78.9	34.6183	1	1	1	2	1	1	2	1	2	1	2	1	0	2	2	2	1	1	1	1	1	2	1	1	2	1	2	2	1	1	2	0	2	2	0	2	2	1	2	1	2	1	1	1	1	1	1
3358184	82	35.9785	1	1	1	2	2	1	2	1	2	1	2	1	0	2	2	0	2	1	1	1	1	2	1	1	2	1	2	1	1	1	2	2	2	2	0	2	2	0	2	1	2	1	1	1	1	1	1
3730157	84.3	36.9876	1	1	1	2	2	1	2	1	2	1	2	1	2	2	2	2	2	1	1	1	1	2	1	1	2	1	2	1	1	1	2	2	2	2	2	2	2	2	2	1	2	0	1	1	1	1	1
3350843	86.3	37.8652	1	1	1	2	2	1	2	1	2	1	2	1	2	2	2	2	2	1	1	1	1	2	1	1	2	1	2	2	1	1	2	2	2	2	2	2	2	2	2	1	2	1	1	1	1	1	1
3350099	89.2	39.1376	1	0	1	2	2	0	2	1	2	1	2	1	2	2	2	2	2	0	1	0	1	2	1	1	2	1	2	2	1	1	2	2	2	2	2	2	2	2	2	1	2	1	1	0	1	1	1
3345679	90.6	39.7518	1	1	1	2	2	1	2	1	2	1	2	1	2	2	2	2	2	1	1	1	1	2	1	1	2	1	2	2	1	1	2	2	2	2	2	2	2	2	2	1	2	1	1	1	2	1	1
3343703	92	40.3661	0	1	1	2	2	1	2	0	2	1	2	1	2	2	2	2	2	1	1	1	1	2	1	1	2	1	2	2	1	1	2	2	2	2	2	2	2	2	2	1	2	1	1	1	2	1	0
3363437_49:G>A	94.8	41.5946	1	1	1	2	2	1	2	1	2	1	2	1	2	2	2	2	2	1	1	1	1	2	1	1	2	1	2	2	1	1	2	2	2	2	2	2	2	2	2	1	2	1	1	0	0	1	2
3740891	94.8	41.5946	1	1	1	2	2	1	2	1	2	1	2	1	2	2	2	2	0	1	1	1	1	2	1	1	2	1	2	2	1	1	2	2	2	2	2	2	2	2	2	1	2	1	1	1	0	1	2
3597159_45:C>G	95.5	41.9018	1	1	1	2	2	1	2	1	2	1	2	1	2	2	2	2	2	1	1	1	1	2	1	1	2	1	2	2	1	1	2	2	1	2	2	2	2	2	2	1	2	1	1	1	1	1	2
3731800	96.1	42.165	1	1	0	2	2	1	2	1	2	1	2	1	2	2	2	2	2	1	1	1	1	2	1	1	2	1	2	2	1	1	2	2	1	2	2	2	2	2	2	1	2	1	1	1	2	1	2
3355758	98.1	43.0426	1	1	1	2	2	1	1	1	2	1	2	1	2	2	2	1	2	1	1	1	1	2	1	1	2	1	2	2	1	1	2	2	1	2	2	2	2	2	2	1	2	1	1	1	2	1	2
3736556	102.4	44.9292	0	1	0	2	2	1	2	1	2	1	2	1	2	2	2	2	2	1	1	1	1	2	1	1	2	1	2	2	1	1	2	1	1	2	2	2	2	2	2	1	2	1	1	1	1	1	2
3601950	103.1	45.2364	1	1	1	2	2	1	2	1	2	1	2	1	2	2	2	2	2	1	1	1	1	2	1	1	2	1	2	2	1	1	2	1	1	2	2	2	2	2	2	1	2	1	1	1	1	1	2
3363036	103.8	45.5435	1	1	1	2	2	1	2	1	2	1	2	1	2	2	2	2	0	1	1	1	1	2	1	1	2	1	2	1	1	1	2	0	1	2	2	0	2	2	2	1	2	1	1	0	1	1	2
3730301	106.2	46.5965	1	0	1	2	2	1	2	1	2	1	2	1	2	2	2	2	2	1	1	0	1	2	0	1	1	1	2	2	1	1	2	1	1	2	2	2	2	2	2	1	2	1	1	1	0	1	2
3346058	108.5	47.6057	1	1	1	2	2	1	2	1	2	1	2	1	2	2	2	2	2	1	1	1	1	0	0	1	1	1	2	2	0	1	2	0	1	2	2	2	2	2	2	1	2	1	0	1	1	1	2
3347360	109.9	48.2199	1	1	1	2	2	1	2	1	2	1	2	1	2	2	2	2	2	1	1	1	1	1	1	1	1	1	2	2	1	1	2	1	1	2	0	2	2	2	2	1	2	1	1	1	1	2	2
3736320	110.6	48.5271	1	1	1	2	2	1	2	1	2	1	2	1	2	2	2	2	2	1	1	1	1	1	1	1	1	1	2	0	1	1	2	1	1	2	2	2	2	2	2	1	2	1	1	1	1	2	2
3363075_34:G>C	112	49.1413	1	1	1	2	2	1	2	1	2	1	2	1	2	2	2	2	2	1	1	1	1	1	1	1	1	1	2	2	1	1	2	1	1	2	2	2	2	2	2	1	2	1	1	1	2	2	2
3346201	112.6	49.4046	1	0	1	2	2	1	2	1	2	1	2	1	2	2	2	2	2	1	1	1	1	1	1	1	1	1	2	2	1	1	2	1	1	2	2	2	2	2	2	1	2	1	1	1	2	2	2
3343290	114	50.0189	1	1	1	2	2	1	2	1	2	1	2	1	2	2	2	2	2	1	1	1	1	1	1	1	1	1	2	2	1	1	2	1	1	2	2	2	2	2	2	1	2	1	1	1	2	1	2
3347502_16:C>T	114	50.0189	1	1	1	2	2	1	2	1	2	1	2	1	2	2	2	2	2	1	1	1	1	1	1	1	1	1	2	2	1	1	2	1	1	2	2	2	2	2	2	1	2	1	1	1	0	1	2
3734780	114	50.0189	1	1	1	2	2	1	2	1	2	1	2	1	2	2	2	2	2	1	1	1	1	1	1	1	1	1	2	2	1	1	2	1	1	2	2	2	2	2	2	1	2	1	1	1	1	1	2
3731397	118.1	51.8178	1	1	1	2	2	1	2	1	1	1	2	1	2	2	2	2	2	1	1	1	1	2	1	1	1	1	2	2	1	1	2	1	1	2	2	2	2	2	2	1	1	1	1	1	1	1	2
3584365	119.4	52.3882	1	1	1	2	2	1	1	1	1	1	2	1	2	2	2	2	2	1	1	1	1	2	1	1	1	1	2	2	1	1	2	1	1	2	2	2	2	2	2	1	1	1	1	1	2	1	2
3353057_31:T>A	120.8	53.0024	1	1	1	2	2	1	1	1	1	1	2	1	2	1	2	2	2	1	1	1	1	2	1	1	1	1	2	2	1	1	2	1	1	2	2	2	2	2	2	1	1	1	1	1	2	1	2
3348937	121.4	53.2657	1	1	1	2	2	1	1	1	1	1	2	1	2	1	2	2	2	1	1	1	1	2	1	1	1	1	2	2	1	1	2	1	1	2	2	2	2	2	2	1	1	1	1	1	1	1	2
3344950	122.1	53.5728	1	1	1	2	2	1	1	1	1	1	2	1	2	1	0	2	2	1	1	1	1	2	1	1	1	1	2	2	1	2	2	1	1	2	2	2	2	2	2	1	1	1	1	1	1	1	2
3750433	125.8	55.1963	2	2	1	2	2	1	1	1	1	1	2	0	2	1	2	2	2	1	1	1	1	2	1	1	0	1	2	2	1	1	2	1	2	2	2	2	2	2	2	1	1	1	1	0	1	1	2
3738103	128.1	56.2054	2	0	1	2	2	1	1	1	1	1	2	1	2	1	2	2	2	1	1	0	1	2	2	1	2	1	2	2	1	1	2	1	1	2	2	2	2	2	2	1	1	1	1	1	1	0	2
3749376	128.8	56.5125	1	1	1	2	2	1	1	1	1	1	2	1	2	1	2	2	2	1	1	1	1	2	2	1	2	1	2	2	1	1	2	1	1	2	2	2	2	2	2	1	1	1	1	1	1	1	2
3362272_62:A>T	128.8	56.5125	1	1	1	2	2	1	1	1	1	0	2	1	2	1	2	2	2	1	1	1	1	2	2	1	2	1	2	2	1	1	2	1	1	2	2	2	2	2	2	1	1	1	1	1	0	1	2
3577692	130.2	57.1268	1	1	1	1	2	1	1	1	1	1	2	1	2	1	2	2	2	1	1	1	1	2	1	1	2	1	2	2	1	1	2	1	1	2	2	2	2	2	2	1	1	1	1	1	2	1	2
3739579	133.1	58.3992	1	0	1	2	2	0	1	1	1	0	2	1	2	1	2	2	2	0	1	1	1	2	2	1	2	1	2	2	1	1	0	1	1	2	2	2	2	2	2	1	1	0	1	1	2	1	2
3349631	133.8	58.7064	1	0	1	2	2	1	0	1	1	1	2	1	2	1	2	2	2	1	1	1	1	2	2	1	2	1	2	2	1	1	1	1	1	2	2	2	2	2	2	1	1	1	1	0	0	1	2
3348906	134.6	59.0574	1	1	1	0	2	1	1	1	1	1	2	1	2	2	2	0	2	1	1	1	1	2	2	1	2	1	2	2	1	1	1	1	1	0	2	2	2	2	2	1	1	1	1	1	1	1	2
3583947_26:C>G	136.8	60.0226	1	1	1	2	2	1	1	1	1	1	1	1	2	2	2	2	2	1	1	1	1	2	2	1	2	2	2	2	1	1	1	1	1	2	2	2	2	2	2	1	1	1	1	1	1	1	2
3747399	136.8	60.0226	1	1	1	2	2	1	1	0	1	1	1	1	2	2	2	2	2	0	1	1	1	2	2	1	2	2	2	2	1	1	1	1	1	2	2	2	2	2	2	0	1	1	1	1	1	0	2
3745768_27:A>G	137.4	60.2859	1	1	1	2	2	1	1	1	1	1	1	1	2	2	2	2	2	1	1	1	1	2	2	1	2	2	2	2	1	1	1	1	1	2	2	2	2	2	2	1	1	1	1	1	1	1	2
3599592	137.4	60.2859	1	1	1	2	2	1	1	1	1	1	1	1	2	2	2	2	2	1	1	1	1	2	2	1	2	2	2	2	1	1	1	1	1	2	2	2	2	2	2	1	1	1	1	1	1	1	2
3730874	138.1	60.593	1	1	1	2	2	1	1	1	1	1	1	1	2	2	2	2	2	1	1	2	1	2	2	1	2	2	2	2	0	1	0	1	1	2	2	2	2	2	2	1	1	0	1	1	1	1	2
3355985	139.5	61.2073	1	2	1	2	2	1	1	1	1	1	1	1	2	2	2	2	2	1	1	0	1	2	2	1	2	2	2	2	1	1	1	1	1	2	2	2	2	2	2	1	1	1	1	1	1	2	2
3744137	140.2	61.5144	1	2	1	2	2	1	1	1	1	1	1	1	2	2	2	2	2	1	1	2	1	2	2	1	2	2	2	2	1	1	1	1	1	2	2	2	2	2	2	1	1	1	1	1	2	2	2
3354616_58:T>C	144.4	63.3572	1	2	1	2	2	1	2	1	1	1	1	1	2	2	2	2	2	1	1	0	1	2	2	1	2	2	2	1	1	1	1	1	1	2	2	1	2	2	2	1	1	1	1	1	0	2	1
3730988	145.7	63.9276	1	2	1	2	2	1	2	1	1	1	2	1	2	2	2	2	2	1	1	1	1	2	2	1	2	2	2	1	1	1	1	1	1	2	2	1	2	2	2	1	1	1	1	1	1	2	1
3601569	147.1	64.5419	1	2	1	2	2	1	2	1	1	1	2	1	2	2	2	2	2	2	1	0	1	2	2	1	0	2	2	1	1	1	0	1	1	2	2	1	2	2	2	1	1	1	1	1	1	2	1
3596089_42:T>C	149.2	65.4633	1	2	1	2	2	1	2	1	1	1	2	1	2	2	2	2	2	1	1	0	1	2	2	1	2	2	2	1	1	1	1	1	1	2	2	1	2	2	2	1	1	1	1	1	2	2	1
3351468	149.9	65.7704	1	2	1	2	2	0	2	1	1	1	2	1	2	2	2	2	2	1	1	1	1	2	2	1	0	2	2	1	1	1	1	1	1	2	2	1	2	2	2	1	1	1	1	1	2	2	1
3358518	151.9	66.6479	1	2	1	2	2	1	2	1	1	1	2	1	2	2	2	2	2	1	2	1	1	2	2	1	0	2	2	1	1	1	1	1	1	2	2	1	2	2	2	1	1	1	1	1	2	1	1
3603159	153.3	67.2622	1	2	1	2	2	1	2	1	2	1	1	1	2	2	2	2	2	1	2	0	1	2	2	1	2	2	2	1	1	1	1	1	1	2	2	1	2	2	2	1	1	1	1	1	2	1	1
XrPt402027	154.6	67.8326	1	2	1	2	2	1	2	1	2	1	0	1	2	2	2	2	0	1	1	2	1	2	2	1	2	2	1	1	1	1	1	1	1	2	2	1	2	2	2	1	1	1	1	1	2	1	1
3596823_41:G>A	156	68.4469	1	2	1	2	2	1	2	1	2	1	1	1	2	2	2	2	2	1	2	0	1	0	2	1	2	2	2	1	1	1	0	1	1	2	2	1	2	2	2	1	1	1	1	1	2	1	1
3750301	158.3	69.456	1	2	1	2	2	1	2	2	2	1	1	1	0	2	2	2	0	1	2	1	2	2	0	1	0	0	2	1	1	1	1	1	1	0	2	1	2	2	2	1	1	1	1	1	0	1	1
3365185_35:T>G	160.6	70.4652	1	2	1	2	2	1	2	1	2	1	1	1	2	2	2	2	2	1	2	0	1	2	2	1	0	2	2	1	1	1	1	1	1	2	2	1	2	2	2	1	1	1	1	1	1	1	1
3584604	160.6	70.4652	1	2	1	2	2	1	2	1	2	1	1	1	2	2	2	2	2	1	2	0	1	2	2	1	2	2	2	0	1	1	1	1	1	2	2	1	2	2	2	1	1	1	1	1	1	1	1
3598236	161.2	70.7284	1	2	1	2	2	1	2	1	2	1	1	1	2	2	2	1	2	1	2	0	1	2	2	1	2	2	2	1	1	1	1	1	1	2	2	1	2	2	2	1	1	1	1	1	1	1	1
3362934_9:C>T	161.2	70.7284	1	2	1	2	2	1	2	1	2	1	1	1	2	2	2	1	2	1	2	0	1	2	2	1	2	2	2	1	1	1	1	1	1	2	2	1	2	2	2	1	1	1	1	1	0	1	1
3364925_68:G>C	163.3	71.6498	1	2	1	2	2	1	2	1	2	1	2	1	2	2	2	1	2	2	2	1	1	2	2	1	2	2	2	1	1	1	1	1	1	2	2	1	2	2	2	1	1	1	1	1	2	1	1
3363113	163.9	71.9131	1	2	1	2	2	1	2	1	2	1	2	1	2	2	2	1	2	2	2	1	1	2	2	1	2	2	2	1	1	1	1	1	1	2	2	1	2	2	2	1	1	1	1	1	1	1	1
3588537	164.6	72.2202	1	2	1	2	1	1	2	1	2	1	2	1	2	2	2	1	2	2	2	1	1	2	2	1	2	2	2	1	1	1	1	1	1	2	2	1	2	2	2	1	1	1	1	1	1	1	1
3746298_34:T>A	164.6	72.2202	1	2	1	2	1	1	2	1	2	1	2	1	2	2	2	1	2	2	2	1	1	0	2	1	2	2	2	1	1	1	1	1	1	2	2	1	2	2	2	1	1	1	1	1	1	1	1
3364257_62:T>G	165.2	72.4835	1	2	1	2	1	1	2	1	2	1	2	1	2	2	2	1	2	2	2	1	1	2	2	1	2	2	2	1	1	1	1	1	1	2	2	1	2	2	2	1	1	1	1	1	2	1	1
3746395	166.6	73.0977	1	2	1	2	1	1	2	1	2	1	2	1	2	2	2	1	1	2	2	1	1	2	2	1	2	0	0	1	0	1	1	1	1	2	2	1	2	2	2	1	1	1	1	1	2	1	1
3359470	169.6	74.414	1	2	1	2	1	1	2	1	2	1	2	1	2	2	2	1	1	2	1	0	1	2	2	1	2	2	1	1	1	1	1	1	1	2	0	1	2	2	1	1	1	1	1	1	2	1	1
3599011	172.6	75.7303	1	2	1	2	1	1	2	1	2	1	2	1	2	2	2	1	1	2	1	2	1	2	2	1	2	2	1	1	1	1	1	1	1	2	0	1	2	2	1	1	1	1	1	1	1	1	1
3342853	174.7	76.6517	1	2	1	2	1	1	2	1	2	1	2	1	2	2	2	1	1	2	1	2	1	2	2	1	2	2	1	1	1	1	1	1	1	2	2	1	2	2	1	1	1	1	1	1	2	1	1
3749539	176	77.2221	1	2	1	2	1	1	2	1	2	1	2	1	2	2	2	1	1	2	1	2	2	2	2	1	2	2	1	1	1	1	2	1	1	2	2	1	2	2	1	1	1	1	1	1	2	1	1
3735829_50:T>C	176.7	77.5292	1	2	1	2	1	1	2	1	2	1	2	1	2	2	2	1	1	2	1	0	2	2	2	1	2	2	1	1	1	1	2	1	1	2	2	1	2	2	1	1	1	1	1	1	1	1	1
3737121	176.7	77.5292	1	2	1	2	1	1	2	1	2	1	2	1	2	2	2	1	1	2	1	0	2	2	2	1	2	2	1	1	1	1	2	1	1	2	2	1	2	2	1	1	1	1	1	1	1	1	1
3736782	177.3	77.7925	1	2	1	2	1	1	2	1	2	1	2	1	2	2	2	1	1	2	1	0	2	2	2	1	2	2	1	1	1	1	2	1	1	2	2	1	2	2	1	1	1	2	1	1	1	1	1
3585896_29:C>T	177.3	77.7925	1	2	1	2	1	1	2	1	2	1	2	1	2	2	2	1	1	2	1	0	2	2	2	1	2	2	1	1	1	1	2	1	1	2	2	1	2	2	1	1	1	2	1	1	1	1	1
3747524_63:G>A	178	78.0996	1	2	1	2	1	1	2	1	2	1	2	1	2	2	2	1	1	2	1	0	2	2	2	1	2	2	1	1	0	1	2	1	1	2	2	1	2	2	1	1	1	2	1	1	1	1	1
3577064	178.7	78.4068	1	2	1	2	1	1	1	1	2	1	2	1	2	2	2	1	1	2	1	2	2	2	2	1	2	0	1	1	1	1	2	1	1	2	2	1	2	2	1	1	1	2	1	1	1	1	1
3353069	179.4	78.7139	1	2	1	2	1	1	1	1	2	1	2	1	2	2	2	1	1	2	1	2	2	2	2	1	2	2	1	1	1	1	2	1	1	2	2	1	2	2	1	1	1	2	1	1	2	1	1
3750366	180	78.9772	1	2	1	2	1	1	1	1	2	1	2	1	2	2	2	1	1	2	1	2	2	2	2	1	2	2	1	1	1	1	2	1	1	2	2	1	2	2	1	1	1	2	1	1	2	1	1
3742303_32:C>T	181.3	79.5476	1	2	1	2	1	1	2	1	2	1	2	1	2	2	2	1	1	2	1	2	2	2	2	1	2	2	1	1	1	1	2	1	1	2	2	1	2	2	1	1	1	2	1	1	2	1	1
3342986	181.3	79.5476	1	2	1	2	1	1	2	1	0	1	2	1	2	2	2	1	1	2	1	0	2	2	2	1	2	2	1	1	1	1	2	1	1	2	2	1	2	2	1	1	1	2	1	1	2	1	1
3730952_42:A>G	182	79.8547	1	2	1	2	1	1	2	1	2	1	2	1	2	2	2	1	1	2	1	0	2	2	2	1	2	2	1	1	1	1	2	1	1	2	2	1	2	2	1	1	1	2	1	1	2	1	1
3744841	184.9	81.1271	2	2	1	2	1	2	1	1	2	1	2	1	2	2	2	1	1	2	1	1	2	2	2	1	2	2	1	2	1	1	2	1	1	2	2	0	2	2	1	1	1	0	1	1	2	1	1
3355902	188.5	82.7066	1	2	1	2	1	1	1	2	2	1	2	1	2	2	2	1	1	2	1	1	2	2	2	1	2	2	1	2	1	1	2	1	1	2	2	1	2	2	1	1	1	2	1	1	2	1	1
3742911_43:T>C	190.5	83.5842	1	2	1	2	1	1	1	1	2	1	2	1	2	2	2	1	1	2	1	1	2	2	2	1	2	2	1	1	1	1	2	1	1	2	2	1	2	2	1	1	1	2	1	1	1	1	1
3342764	190.5	83.5842	1	2	1	2	1	1	1	1	2	1	2	1	2	2	2	1	1	2	1	1	2	2	2	1	2	2	1	1	1	1	2	1	1	2	2	1	2	2	1	1	1	2	1	1	1	1	1
3733494	192.7	84.5494	1	2	1	2	1	1	1	1	2	1	2	1	0	2	2	1	1	2	1	2	0	2	0	1	2	2	1	1	1	1	2	1	1	2	2	1	0	0	1	1	1	2	1	1	1	1	1
3733965	195.9	85.9535	1	0	1	2	1	1	1	1	2	1	2	1	1	2	2	1	1	1	1	2	0	2	2	1	2	2	1	1	1	1	2	1	1	2	2	1	2	2	1	1	1	0	1	1	1	1	1
3744609	198.3	87.0065	1	2	1	2	1	1	1	1	2	1	2	1	0	2	2	1	1	2	1	2	2	2	2	1	2	2	1	1	1	1	2	1	1	2	2	1	2	2	1	1	1	2	1	1	1	1	1
3731355	199.7	87.6208	0	2	1	2	1	1	1	1	2	1	2	1	2	2	2	1	1	2	1	0	2	2	2	1	2	2	1	1	1	1	2	1	1	2	2	2	2	2	1	1	1	2	1	1	1	1	1
3583847	201.8	88.5422	2	2	1	2	1	1	1	1	2	1	2	1	2	2	2	1	1	2	1	1	2	2	2	1	1	2	1	1	1	1	2	0	1	2	2	2	2	2	1	1	1	2	1	1	1	1	1
XrPt411377	202.5	88.8493	2	2	1	2	1	1	1	1	2	1	0	1	2	2	2	1	1	2	1	0	2	2	2	1	2	2	1	0	1	1	2	1	1	2	2	2	2	2	1	1	1	2	1	1	1	1	1
XrPt508514	202.5	88.8493	2	2	1	2	1	1	1	1	2	1	2	1	2	2	2	0	0	2	1	2	2	2	2	1	2	2	1	0	1	1	2	1	1	2	2	2	2	2	1	1	1	2	1	1	1	1	1
XrPt411369	202.5	88.8493	2	2	1	2	1	1	1	0	2	1	2	0	2	2	2	0	1	2	1	0	2	2	2	1	2	2	1	1	1	1	2	1	1	2	2	2	2	2	1	0	1	2	1	1	1	1	1
XrPt390789	202.5	88.8493	2	2	1	2	1	1	1	1	2	1	0	1	2	2	2	1	1	2	1	2	2	2	2	0	2	2	1	1	1	1	2	1	1	2	2	2	2	2	1	1	1	2	1	1	1	1	1
XrPt411261	202.5	88.8493	2	2	1	2	1	1	1	0	2	1	1	1	2	2	2	1	0	2	1	0	2	2	2	1	2	2	1	1	1	1	2	1	1	2	2	2	2	2	1	0	1	2	1	1	1	1	1
XrPt508567	202.5	88.8493	0	2	1	2	1	1	1	0	2	0	1	1	2	2	2	0	1	2	1	2	2	2	2	1	2	2	1	1	1	1	2	1	1	2	2	0	2	2	1	1	1	2	1	1	0	1	1
XrPt505886	202.5	88.8493	2	2	1	2	1	1	1	1	2	1	0	0	2	2	2	1	1	2	1	2	2	2	2	1	2	2	1	1	1	1	2	1	1	2	2	1	0	2	1	1	1	2	1	1	1	1	1
XrPt389602	203.1	89.1126	1	2	1	2	1	1	1	1	2	1	1	1	2	2	2	1	1	2	1	0	2	2	2	1	2	2	1	1	1	1	2	1	1	2	2	1	2	2	1	1	1	2	1	1	1	1	1
XrPt505226	203.1	89.1126	1	2	1	2	1	1	1	1	2	1	1	1	2	0	2	1	1	2	1	0	2	2	2	1	2	2	1	0	1	1	2	1	1	2	2	1	2	2	1	1	1	2	1	1	1	1	1
XrPt401744	203.1	89.1126	1	2	1	2	1	1	1	1	2	1	1	1	2	2	2	1	1	2	1	0	2	2	2	1	2	2	1	0	1	1	2	1	1	2	2	1	2	2	1	1	1	2	1	1	1	1	1
XrPt401315	203.1	89.1126	1	2	1	2	1	1	1	1	2	1	1	1	2	2	2	1	1	2	1	0	2	2	2	1	2	2	1	1	1	1	2	1	1	2	2	1	2	2	1	1	1	2	1	1	1	1	1
XrPt401994	203.1	89.1126	1	2	1	2	1	1	1	1	2	1	1	1	2	2	2	1	1	2	1	0	2	2	2	1	2	2	1	0	1	1	2	1	1	2	2	1	2	2	1	1	1	2	1	1	1	1	1
3742065	203.1	89.1126	1	2	1	0	1	1	1	1	2	1	1	1	2	0	2	1	1	2	1	1	2	2	2	1	2	2	1	1	1	1	2	1	1	2	2	0	2	0	1	1	1	2	1	1	1	1	1
XrPt506319	203.8	89.4197	1	2	1	2	1	1	1	1	2	1	1	1	2	2	2	1	1	2	1	1	2	2	2	1	2	2	1	1	1	1	2	1	1	2	2	1	2	2	1	1	1	2	1	1	1	1	1
XrPt402203	203.8	89.4197	1	2	1	2	1	1	1	1	2	1	1	1	2	2	2	1	1	2	1	0	2	2	2	1	2	2	1	1	1	1	2	1	1	2	2	1	2	2	1	1	1	2	1	1	1	1	1
XrPt401329	203.8	89.4197	1	2	1	2	1	1	1	1	2	1	1	1	2	2	2	1	1	2	1	0	2	2	2	1	2	2	1	1	1	1	2	1	1	2	2	1	2	2	1	1	1	2	1	1	1	1	1
XrPt400417	203.8	89.4197	1	2	1	2	1	1	1	1	2	1	0	1	2	2	2	1	1	2	1	2	2	2	2	1	2	2	1	1	1	1	2	1	1	2	2	0	2	2	1	1	1	2	1	1	1	1	1
XrPt390536	203.8	89.4197	1	2	1	2	1	1	1	1	2	1	0	1	2	2	2	1	1	2	1	2	2	2	2	1	2	2	1	1	1	1	2	1	1	2	2	0	2	2	1	1	1	2	1	1	1	1	1
3748324_5:G>A	204.5	89.7268	1	2	1	2	1	1	1	1	2	1	2	1	2	2	2	1	1	2	1	1	2	2	2	1	2	2	1	1	1	1	2	1	1	2	2	1	2	2	1	1	1	2	1	1	1	1	1
3579229	205.8	90.2972	1	2	1	2	1	1	1	1	2	1	2	1	2	2	2	1	1	2	1	0	2	2	2	1	2	2	1	1	1	1	2	1	1	2	2	0	2	2	1	1	1	2	1	1	0	1	1
XrPt398731	207.1	90.8676	1	2	1	2	1	1	1	1	2	1	1	1	2	2	2	1	1	2	1	0	2	2	2	1	2	2	1	1	1	1	2	1	1	2	2	1	2	2	1	1	1	2	1	1	2	1	1
XrPt505274	208.6	91.5258	2	0	1	0	1	1	1	1	2	0	1	1	2	2	2	1	1	2	1	1	0	2	2	1	1	2	1	0	1	1	2	1	1	2	2	0	2	2	1	1	1	2	1	1	2	1	1
3733561	211.9	92.9737	2	2	1	2	1	1	1	1	2	1	2	1	2	2	2	1	1	2	1	1	2	0	1	1	0	2	1	1	1	1	2	1	1	2	2	2	0	2	1	1	1	1	1	1	2	1	1
3746793	215.2	94.4216	2	2	1	2	1	1	1	1	2	1	0	1	2	2	1	1	1	2	1	0	2	2	0	1	2	2	1	1	1	1	0	1	1	2	2	0	2	0	1	1	1	1	1	1	1	1	1
3732047	218.4	95.8256	1	2	1	2	1	1	1	1	0	1	2	1	2	2	2	1	1	2	1	2	1	2	2	1	2	2	1	1	1	1	2	1	1	0	2	2	2	2	1	1	1	1	1	1	1	1	1
3740112	220.5	96.747	1	2	1	2	1	1	1	1	2	1	2	1	2	2	1	0	1	2	1	2	2	2	2	1	2	2	1	1	1	1	2	1	1	2	2	0	2	2	1	1	1	1	1	1	1	1	1
3739786	225	98.7214	1	2	1	2	1	1	1	1	2	2	2	1	2	2	1	1	1	2	1	1	2	2	2	1	2	2	1	1	1	1	2	1	1	1	2	2	2	2	1	1	1	1	1	1	1	1	1
3746879	228.9	100.433	1	2	1	2	1	1	1	1	2	1	2	1	0	2	2	1	1	2	1	1	2	0	2	1	2	2	1	1	1	1	2	1	1	1	2	2	0	2	1	2	1	1	1	1	1	1	1
3579476	230.3	101.047	2	2	1	2	1	1	1	1	2	1	2	1	2	2	2	1	1	2	1	1	2	2	2	1	2	2	1	1	1	1	2	1	1	1	2	2	2	2	1	2	1	1	1	1	1	1	1
3730171	232.4	101.968	2	2	1	2	1	1	1	1	2	1	2	1	2	2	2	1	1	2	1	1	2	2	2	1	0	2	1	1	1	1	0	1	1	1	2	2	2	2	1	2	1	1	1	1	1	2	1
3352726	233.7	102.539	2	2	1	2	1	1	1	1	2	1	2	1	2	2	2	1	1	2	1	1	2	2	2	1	2	2	1	1	1	1	2	1	1	1	2	2	2	2	1	2	1	1	1	1	2	2	1
3348632	236.8	103.899	2	2	1	2	1	1	1	1	2	1	2	0	2	2	2	1	1	2	1	1	2	2	2	1	2	2	0	2	1	1	2	2	1	2	1	2	2	0	0	2	1	1	0	1	0	2	1
XrPt506758	239.8	105.215	0	2	1	2	1	1	1	1	2	1	2	1	2	2	2	1	1	1	1	2	2	2	2	1	2	2	1	1	1	1	2	1	1	2	1	2	2	2	1	2	1	1	1	1	2	2	1
XrPt507446	241.1	105.786	2	2	1	2	1	1	1	1	2	1	2	1	2	2	2	1	1	0	1	2	2	2	2	1	2	2	1	1	1	1	2	1	1	2	1	2	2	2	1	2	1	1	1	1	1	2	1
XrPt399529	242.5	106.4	2	2	1	2	1	1	1	1	2	1	0	1	2	0	2	1	1	1	1	0	2	2	2	1	2	2	1	1	1	1	2	1	1	1	1	2	2	2	1	2	1	1	1	1	1	2	1
XrPt506791	244.7	107.365	1	2	1	2	1	1	1	1	2	1	0	1	2	2	2	1	1	1	1	0	2	0	2	1	2	2	1	1	1	1	0	1	1	0	1	0	2	0	1	1	1	1	1	1	1	2	1
XrPt402433	245.5	107.716	1	2	1	2	1	1	1	1	2	1	2	1	2	2	2	1	1	1	0	0	2	2	2	1	2	2	1	0	1	1	2	1	1	2	1	2	2	2	1	1	1	1	1	1	1	2	1
XrPt402680	246.2	108.023	1	2	1	2	1	1	1	1	0	1	2	1	2	2	2	1	1	1	0	1	2	0	2	1	2	2	1	0	1	1	2	1	1	0	1	0	2	0	1	1	1	1	1	1	1	2	1
XrPt507141	246.2	108.023	1	2	1	2	1	1	1	1	2	1	0	1	2	2	2	1	1	1	1	0	2	1	2	1	2	2	1	1	1	1	2	1	1	0	1	0	2	2	1	1	1	1	1	1	1	2	1
XrPt506026	247	108.374	1	2	1	2	1	1	1	1	2	1	1	1	2	2	2	1	1	0	1	1	2	1	2	1	2	2	1	1	1	1	2	1	1	1	1	2	2	2	1	1	1	1	1	1	1	2	1
XrPt411226	248.3	108.945	1	2	1	2	1	1	1	1	2	1	1	1	2	2	2	1	1	1	1	1	2	1	2	1	2	2	0	1	1	1	2	1	1	1	1	2	2	2	1	1	1	1	1	1	1	1	1
XrPt402612	248.3	108.945	0	2	1	2	1	1	1	1	2	1	1	1	2	2	2	1	1	1	1	0	2	1	2	1	2	2	1	1	1	1	2	1	1	1	1	2	2	2	1	1	1	1	1	1	1	1	1
XrPt400565	248.3	108.945	1	2	1	2	1	1	1	1	2	1	1	1	2	2	2	1	1	1	1	0	2	1	2	1	2	2	1	1	1	1	2	1	1	1	1	2	2	2	1	1	1	1	1	1	1	1	1
XrPt506254	249	109.252	1	2	1	2	1	1	1	1	2	1	1	1	2	2	2	1	1	1	1	2	2	1	2	1	2	2	1	1	1	1	2	1	1	0	1	2	2	0	1	1	1	1	1	1	0	1	1
XrPt347074	249	109.252	1	2	1	2	1	1	1	1	2	1	0	1	2	2	2	1	1	1	1	0	2	0	2	1	2	2	1	1	1	1	2	1	1	2	1	2	2	2	1	0	1	1	1	1	2	1	1
XrPt399821	249	109.252	1	2	1	2	1	1	1	1	2	1	0	1	2	0	2	1	1	1	1	2	2	0	2	1	2	2	1	1	1	0	2	1	1	2	0	2	2	2	1	0	1	1	1	1	2	1	0
XrPt507432	251.4	110.305	2	2	1	0	1	1	1	1	0	1	1	1	2	1	2	1	1	1	1	2	2	2	2	0	2	2	0	1	1	1	0	1	1	0	2	2	2	2	1	0	1	1	1	1	0	1	1
XrPt400731	254.7	111.753	2	2	1	2	1	1	1	1	2	1	0	1	0	2	2	1	1	1	1	2	2	1	2	1	2	2	1	1	1	1	2	1	0	1	2	2	2	2	1	1	1	1	1	1	2	1	1
XrPt345424	256.8	112.674	2	2	1	2	1	1	1	1	2	1	1	1	2	2	2	1	1	2	1	0	2	1	2	1	2	2	1	1	1	1	2	1	1	1	2	2	2	2	1	1	1	1	1	1	1	1	1
XrPt401997	258.8	113.552	2	2	1	2	1	1	1	1	2	1	1	1	2	2	2	1	1	2	1	0	2	2	2	1	2	2	1	1	1	1	2	1	1	1	2	2	2	0	1	1	1	2	1	1	2	1	1
XrPt508470	258.8	113.552	2	2	1	2	1	1	1	1	2	1	1	1	2	0	2	1	1	0	1	0	2	2	2	1	2	2	1	1	1	1	2	1	1	1	2	2	2	2	1	1	1	2	1	1	2	1	1
XrPt399828	258.8	113.552	2	0	0	2	1	1	0	1	2	1	0	1	2	2	2	1	1	2	1	0	2	2	2	1	2	0	1	1	1	1	2	1	1	1	2	2	2	2	1	1	1	2	1	1	2	1	1
XrPt399706	258.8	113.552	2	2	1	2	1	1	1	1	2	1	0	1	2	2	2	1	1	2	1	0	2	2	2	1	2	2	1	1	1	1	2	1	1	1	2	2	2	2	1	1	1	2	1	1	2	1	1
3733681	261	114.517	2	2	1	2	1	1	1	1	2	1	2	1	2	2	2	1	1	2	1	1	2	2	2	1	2	2	0	2	1	1	2	1	1	1	2	2	2	2	2	1	1	2	0	1	2	1	1
3344161	264	115.833	2	2	2	2	1	1	1	1	2	0	2	1	2	2	2	0	0	2	1	1	2	2	2	1	2	2	1	1	1	0	2	0	0	1	2	2	2	2	1	1	1	2	1	1	2	0	1
3743731_38:C>G	266.2	116.798	2	2	1	2	1	1	1	1	2	1	2	1	2	2	2	1	1	2	1	0	2	2	2	1	2	2	1	1	1	1	2	1	1	1	2	2	2	2	1	1	1	2	1	1	2	1	1
3596987	267.6	117.413	2	2	1	2	1	1	1	0	2	1	2	0	2	2	2	1	2	2	1	2	2	2	2	1	2	2	1	1	1	1	2	1	1	1	2	2	2	2	1	1	1	1	1	1	2	1	1
3594316	269.7	118.334	2	2	2	2	0	1	1	1	2	0	2	1	2	2	2	1	1	2	1	2	2	2	2	1	2	0	1	1	1	1	2	1	1	1	2	2	2	2	1	1	1	1	1	1	1	1	1
3343556_15:C>G	271.1	118.948	2	2	1	2	1	1	1	1	2	1	2	1	2	2	2	1	1	2	1	0	2	2	2	1	2	2	1	1	1	1	2	1	1	1	2	2	2	2	1	1	1	2	1	1	1	1	1
3578950	272.4	119.519	2	2	1	2	1	1	1	1	2	1	2	1	0	2	2	1	1	1	1	0	2	2	0	1	2	2	1	1	1	1	2	1	1	1	2	2	2	2	1	1	1	2	1	1	1	1	1
3596352_66:C>A	273.1	119.826	2	2	1	2	1	1	1	1	2	1	2	1	2	2	2	1	1	2	1	0	2	2	2	1	2	2	1	1	1	1	2	1	1	1	2	2	2	2	1	1	1	2	1	1	1	1	1
XrPt506893	273.8	120.133	0	2	1	2	1	1	1	1	2	1	0	1	2	0	2	1	1	2	1	0	2	2	2	1	2	2	1	1	1	1	1	1	1	1	2	0	2	2	1	1	1	2	1	1	1	1	1
3594264	275.3	120.791	2	2	1	0	1	1	1	1	2	1	2	1	2	0	2	1	1	2	1	2	0	0	2	1	2	2	1	1	1	1	2	1	1	1	2	2	2	2	1	1	1	2	1	1	1	1	1
3732215	277.6	121.8	2	2	1	2	1	1	1	1	1	1	2	1	1	2	2	1	1	2	1	0	0	2	2	1	2	0	1	1	1	1	2	1	1	2	2	2	2	2	1	1	1	2	1	1	1	1	1
3741034	279.9	122.809	2	2	1	2	1	1	1	1	0	1	2	1	2	2	2	1	1	2	1	2	1	2	2	1	2	2	1	1	1	1	0	1	1	2	2	2	2	2	1	1	1	0	1	1	2	1	1
XrPt509669	280.6	123.117	2	2	1	2	1	1	1	1	2	1	0	1	2	2	2	1	1	0	0	0	2	2	2	1	0	2	1	1	1	1	2	1	1	2	0	0	2	2	1	1	1	1	1	1	2	1	1
XrPt400224	280.6	123.117	2	2	1	2	1	1	1	1	2	1	1	1	2	2	2	1	1	2	1	0	2	2	2	1	2	2	1	1	1	1	2	1	1	2	2	2	2	2	1	1	1	1	1	1	2	1	1
XrPt401533	281.9	123.687	2	2	1	2	1	1	1	1	2	1	1	1	2	2	2	1	1	2	1	1	2	2	2	1	2	2	1	1	1	1	2	1	1	2	2	1	2	2	1	1	1	1	1	1	1	1	1
XrPt347325	282.6	123.994	2	2	1	2	1	1	1	1	2	1	0	1	2	2	2	1	1	2	1	0	2	2	2	1	2	2	1	1	1	1	2	1	1	2	2	1	2	2	1	1	1	1	1	1	1	1	1
XrPt347195	283.3	124.301	2	2	1	2	1	1	1	1	2	1	0	1	2	2	2	1	1	0	1	1	2	2	2	1	2	2	1	1	1	1	2	1	1	2	2	1	2	2	1	1	1	1	1	1	1	1	1
XrPt400538	283.3	124.301	2	2	1	2	1	1	1	1	2	1	0	1	2	2	2	1	1	2	1	0	2	2	2	1	2	2	1	1	1	1	2	1	1	2	2	1	2	2	1	1	1	0	1	1	1	1	1
3734678	284.7	124.916	2	2	1	2	1	1	1	1	2	1	1	1	0	2	2	1	1	0	1	2	1	2	2	1	2	2	1	1	1	1	0	1	1	2	2	0	2	2	1	1	1	1	1	1	1	1	1
3741936	286.8	125.837	2	2	1	2	1	1	1	1	2	1	2	1	2	2	2	1	1	2	1	2	2	2	2	1	2	2	1	1	1	1	1	1	1	2	2	2	2	2	1	1	1	1	1	1	1	1	1
3733320	288.9	126.758	2	0	1	2	1	1	1	1	2	1	2	1	2	2	0	1	1	2	1	2	2	2	2	1	2	2	1	1	1	1	2	1	1	2	2	2	2	2	1	1	1	1	1	1	1	1	1
XrPt507714	289.7	127.109	2	2	1	2	1	1	1	1	2	1	2	1	2	2	2	1	1	2	0	2	2	2	2	1	2	2	1	1	1	1	2	1	1	2	2	2	2	2	1	1	1	0	1	1	2	1	1
XrPt399800	289.7	127.109	2	2	1	2	1	1	1	1	2	1	2	1	2	2	2	1	1	2	1	2	2	2	2	1	2	2	1	1	1	1	2	1	1	2	2	2	2	2	1	1	1	2	1	1	2	1	1
XrPt402421	289.7	127.109	2	2	1	2	1	1	1	1	2	1	2	1	2	2	2	1	1	2	1	2	2	2	2	1	2	2	1	1	1	1	2	1	1	2	2	2	2	2	1	1	1	2	1	1	2	1	1
XrPt402547	289.7	127.109	2	2	1	2	1	1	1	1	2	1	2	1	2	2	0	1	1	2	1	2	2	2	2	1	2	2	1	1	1	1	2	1	1	2	2	2	2	2	1	1	1	2	1	1	2	1	1
XrPt390292	291	127.68	2	2	1	2	0	1	1	1	2	1	2	1	2	2	2	1	1	2	1	2	2	2	2	1	2	2	1	1	1	1	2	1	1	2	2	2	2	2	1	2	1	1	1	1	2	1	1
3736830	293.9	128.952	2	1	1	2	1	1	1	1	2	1	2	1	2	1	2	1	1	0	1	0	2	2	2	1	2	2	1	1	1	1	2	1	1	2	2	0	2	2	1	1	1	1	1	1	2	1	1
XrPt347183	296.1	129.917	0	1	0	2	1	1	1	1	2	1	2	1	0	2	2	1	1	0	1	2	2	0	0	1	2	2	1	1	1	1	2	1	1	2	2	2	2	1	1	1	1	2	1	1	2	1	1
XrPt506926	296.8	130.225	2	2	1	2	1	1	1	1	2	1	2	1	2	2	2	1	1	0	1	2	2	0	0	1	2	2	1	1	1	1	2	1	1	2	2	2	2	1	1	1	1	2	1	1	2	1	1
XrPt508735	297.4	130.488	2	2	1	2	1	1	1	1	2	1	2	1	2	2	2	1	1	2	1	2	2	2	2	1	2	2	1	1	1	1	2	1	1	2	2	2	2	2	1	1	1	2	1	1	2	1	1
XrPt411165	298.2	130.839	1	2	1	2	1	1	1	0	2	1	0	1	2	2	2	1	0	2	1	2	2	2	2	1	2	2	1	0	1	1	2	0	1	2	2	2	2	2	1	0	1	2	1	1	2	1	0
XrPt389441	298.9	131.146	1	2	1	2	1	1	1	1	2	1	2	1	2	2	2	1	1	2	1	2	2	2	2	1	2	2	1	1	1	1	2	1	1	2	2	2	2	2	1	1	1	2	1	1	2	1	1
3346880	301.7	132.374	1	2	1	2	1	1	1	1	2	1	2	1	2	2	2	1	1	2	1	0	2	2	2	1	2	2	1	1	1	1	2	0	2	2	2	2	2	2	1	1	1	2	1	1	2	0	1
3353820	303.9	133.34	2	2	1	2	1	0	1	1	2	1	2	1	2	2	2	1	1	2	1	2	2	2	2	1	2	2	1	1	1	1	2	1	0	2	2	2	2	2	1	1	1	2	1	1	0	1	1
XrPt402102	305.3	133.954	2	2	1	2	1	1	1	1	2	1	2	1	2	2	2	1	1	2	1	2	2	2	2	1	2	2	1	1	1	1	2	1	1	2	2	0	2	2	1	1	1	2	1	1	2	1	1
XrPt401256	305.3	133.954	2	2	1	2	1	1	1	1	2	1	0	1	2	2	2	1	1	2	1	2	2	2	2	1	2	2	1	1	1	1	2	0	1	2	2	2	0	2	1	1	1	2	1	1	2	1	1
3745031	306.7	134.568	2	2	1	2	1	1	0	1	2	1	2	1	2	2	2	1	1	2	1	2	1	2	2	1	2	2	1	1	1	1	2	2	1	2	2	2	2	2	1	1	1	2	1	1	0	0	1
3737544	310.5	136.236	2	2	1	2	0	1	1	1	2	1	2	1	2	2	2	1	1	2	1	2	2	2	2	1	2	2	1	1	1	0	2	2	1	2	2	0	2	2	1	1	1	2	1	1	2	2	2
3731724	313.6	137.596	2	2	1	2	1	1	1	1	2	1	2	0	2	2	2	0	1	2	1	2	2	2	2	1	2	2	1	0	1	1	2	0	1	2	2	2	2	2	1	1	0	2	1	1	1	2	2
3355222	316.7	138.956	2	2	1	2	1	1	1	1	2	1	2	1	2	2	2	1	1	2	1	2	2	2	2	1	2	2	1	1	1	1	2	1	1	2	2	2	2	0	1	1	1	1	1	1	1	1	1
3600196	317.4	139.263	2	2	1	2	1	1	1	1	0	1	2	1	2	2	2	1	1	2	1	0	2	2	2	1	2	2	1	1	1	1	2	1	1	2	2	2	2	1	1	1	1	1	1	1	1	1	1
3360337	318.1	139.57	2	2	1	2	1	1	1	1	0	1	2	1	2	2	2	1	1	2	1	0	2	2	2	1	2	2	1	1	1	1	2	1	1	0	1	0	2	0	1	1	1	1	1	1	1	1	1
3747932	319.6	140.228	2	2	1	2	1	1	1	1	2	1	0	1	2	0	2	1	1	2	1	0	2	2	2	1	2	2	1	1	1	1	2	1	1	1	1	2	2	1	1	1	1	2	1	1	1	1	1
3732716	321.9	141.237	2	2	1	2	1	1	1	1	0	1	2	1	2	0	2	1	1	2	1	1	2	2	0	1	2	2	1	1	1	1	2	1	1	1	1	2	2	1	1	1	1	1	1	1	1	1	1
3349320	324.3	142.291	2	2	1	2	1	1	1	1	2	1	2	1	1	2	2	1	1	2	1	1	2	0	2	1	2	2	1	1	1	1	0	1	1	1	1	0	2	1	1	1	1	1	1	1	2	1	1
3362951_10:T>C	325.7	142.905	2	2	1	2	1	1	1	1	2	1	2	1	2	2	2	1	1	2	1	1	2	2	2	1	2	0	1	1	1	1	2	1	1	1	1	2	2	1	1	1	1	1	1	0	2	1	1
3747247_18:C>T	326.4	143.212	2	2	1	2	1	1	1	1	2	1	2	1	2	2	2	1	1	2	1	1	2	2	2	1	2	2	1	1	1	1	2	1	1	1	1	2	2	1	1	1	1	1	1	1	1	1	1
3351780	326.4	143.212	2	2	1	2	1	1	1	1	2	1	2	1	2	2	2	1	1	2	1	1	2	2	2	1	2	2	1	1	1	1	2	1	1	1	1	2	2	1	1	1	1	1	1	1	1	1	1
3364494_41:A>C	327.7	143.782	2	2	1	2	1	1	1	1	2	1	2	1	2	2	2	1	1	2	1	1	2	2	2	1	2	2	1	1	1	1	2	1	1	1	1	2	2	1	1	1	1	1	1	1	1	2	1
3734466	328.3	144.046	0	2	1	2	1	1	1	1	2	1	2	1	2	2	2	1	1	2	1	1	2	2	2	1	2	2	1	1	1	1	2	1	1	1	1	2	1	1	1	1	1	1	1	1	1	2	1
3355321_46:C>G	329.6	144.616	2	2	1	2	1	1	1	1	2	1	2	1	2	1	2	1	1	2	1	1	2	2	2	1	2	2	1	1	1	1	2	1	1	1	1	2	2	1	1	1	1	1	1	1	1	2	1
3736460	331.1	145.274	2	2	1	2	1	1	1	0	2	1	2	1	2	1	2	0	1	2	1	1	2	2	2	1	2	2	1	1	1	1	2	1	1	1	1	2	2	1	2	1	1	1	1	1	1	2	1
3747292	332.5	145.888	2	2	1	2	1	1	1	1	2	1	2	1	2	1	2	1	1	2	1	1	2	2	2	1	2	2	1	1	1	1	2	1	1	1	1	2	2	1	1	1	1	1	1	1	1	2	1
3598295_37:T>A	334.5	146.766	2	2	1	2	1	1	2	1	2	1	2	1	2	1	2	1	1	2	1	1	2	2	2	1	2	2	1	1	1	1	2	1	1	1	1	2	2	1	1	1	1	1	1	1	1	2	1
3358607	337.3	147.994	2	2	1	2	1	1	2	1	2	1	2	1	2	1	2	1	1	2	0	2	1	2	2	1	2	2	1	1	1	1	2	2	1	1	1	2	2	1	1	1	1	1	1	1	1	2	1
3576524	337.9	148.258	2	2	1	2	1	1	2	1	2	1	2	1	2	1	2	1	1	2	1	2	2	2	2	1	2	2	1	1	1	1	2	2	1	1	1	2	2	1	1	1	1	1	1	1	1	2	1
3749663	338.6	148.565	2	2	1	2	1	1	2	1	2	1	2	1	2	1	2	1	1	2	1	1	2	0	2	1	2	2	1	1	1	1	2	2	1	1	1	2	2	1	1	1	1	1	1	1	1	2	1
3749432	339.2	148.828	2	2	1	2	1	1	2	1	2	1	2	1	2	1	2	1	1	2	1	1	2	2	2	1	2	2	1	1	1	1	2	2	1	1	1	2	2	1	1	1	1	1	1	1	2	2	1
XrPt506760	343.3	150.627	2	2	1	2	1	1	2	1	2	1	2	1	2	2	2	1	1	1	1	2	2	2	2	1	2	2	1	1	1	1	2	2	1	1	1	2	2	2	1	2	1	1	1	1	2	2	1
XrPt506241	343.9	150.89	2	2	1	2	1	1	2	1	2	1	2	1	2	2	2	1	1	1	1	2	2	2	2	1	2	2	2	1	1	1	2	2	1	1	1	2	2	2	1	2	1	1	1	1	2	2	1
XrPt505566	348.5	152.909	0	2	1	2	1	1	2	1	2	1	2	1	1	2	2	1	1	0	2	2	2	2	2	1	2	2	2	1	1	0	2	2	2	1	1	2	2	2	0	2	1	1	1	1	2	2	1
XrPt401233	348.5	152.909	1	2	1	2	1	1	2	1	2	1	0	1	1	0	2	1	1	1	2	2	2	2	2	1	2	2	2	1	1	2	2	2	2	1	1	2	2	2	1	2	1	1	1	1	2	2	1
Xscsz131L400fr2	352.8	154.795	1	2	1	2	1	1	2	1	2	1	1	1	1	1	2	1	1	1	2	1	1	1	2	1	2	2	2	1	1	1	2	2	1	1	1	2	2	2	1	2	1	1	1	1	1	2	1
XrPt411506	355.5	155.98	1	2	1	2	1	2	2	1	0	1	1	1	1	1	2	1	1	1	2	1	1	2	2	1	2	2	2	1	1	1	2	2	1	0	1	1	2	2	1	1	1	1	1	1	1	2	1
XrPt411521	356.2	156.287	1	2	1	2	1	2	2	1	0	1	1	1	1	1	2	1	1	1	2	1	0	2	2	1	2	2	2	1	1	1	2	2	0	0	1	1	2	2	1	1	1	1	1	1	1	1	1
XrPt508204	357.6	156.901	1	2	1	2	1	1	2	1	1	1	1	1	1	1	2	1	1	1	2	1	1	2	2	1	2	2	2	1	1	1	2	2	0	1	1	2	2	2	1	1	1	1	1	1	1	1	1
XrPt506761	358.3	157.208	1	2	1	2	0	1	2	1	1	1	1	0	1	0	2	1	1	0	2	0	1	0	2	1	2	2	0	1	1	1	2	2	1	0	1	2	2	2	1	1	1	1	1	1	1	1	1
3362536_60:A>G	362.1	158.876	1	2	1	2	1	1	2	1	2	1	2	1	1	1	2	1	1	2	2	2	1	2	0	1	2	2	1	1	1	2	2	2	2	1	1	2	2	1	1	1	1	1	1	1	1	1	1
3359452	362.8	159.183	1	2	1	2	1	1	2	1	2	1	2	1	1	1	2	1	1	2	2	2	1	2	2	1	2	2	1	1	1	2	2	2	2	1	1	2	2	1	1	1	1	1	1	1	1	1	1
3587014_10:G>T	364.1	159.753	1	2	1	2	1	1	2	1	2	1	2	1	1	1	2	1	1	2	2	2	1	2	2	1	2	2	1	1	1	2	2	2	2	1	1	2	2	1	1	2	1	1	1	1	1	2	1
3345945	364.8	160.06	2	2	1	2	1	1	2	1	2	1	2	1	1	1	2	1	1	2	2	2	1	2	0	1	2	0	1	1	1	2	2	2	2	1	1	2	2	1	1	2	1	1	1	1	1	2	1
3343518	365.4	160.324	2	2	1	2	1	1	2	1	2	1	2	1	1	1	2	1	1	2	2	2	1	2	2	1	2	2	1	1	1	2	2	2	2	1	1	2	2	1	1	2	1	1	1	1	2	2	1
3361209	366.1	160.631	2	2	1	2	1	1	2	1	2	1	2	1	1	1	2	1	0	1	2	2	1	2	2	1	2	2	1	1	1	2	2	2	2	1	1	2	2	1	1	2	1	1	1	1	2	2	1
3356466	366.7	160.894	2	2	1	2	1	1	2	1	2	1	2	1	1	1	2	1	1	1	2	2	1	2	2	1	2	2	1	1	1	2	2	2	2	1	1	2	2	1	1	2	1	1	1	1	1	2	1
3741415	368.8	161.815	2	2	1	2	1	1	2	1	2	1	0	1	1	1	2	1	1	1	2	1	1	0	2	1	2	2	1	1	1	2	2	0	2	1	1	2	2	1	1	2	1	1	1	1	1	2	1
3348272	372	163.219	2	2	1	2	1	1	0	1	2	1	2	1	2	1	2	1	1	1	2	0	1	2	2	1	0	2	1	1	1	2	0	2	1	1	1	2	0	1	1	2	1	1	1	1	2	2	1
3731727	374.3	164.229	2	2	1	2	1	0	2	1	2	1	2	1	2	1	2	1	1	1	1	2	1	2	2	1	2	2	1	1	1	1	2	2	1	1	1	2	2	1	1	2	1	1	1	1	0	2	1
3748336_31:G>C	374.3	164.229	2	2	1	2	1	1	2	1	2	1	2	1	2	1	2	1	1	1	1	2	1	2	2	1	2	2	1	1	1	1	2	2	1	1	0	2	2	1	1	2	1	1	1	1	1	2	1
3735795_18:G>A	376.2	165.062	2	2	1	2	1	1	2	1	2	1	2	1	2	1	2	1	1	1	1	2	1	2	2	1	2	2	1	1	1	1	2	2	1	1	1	2	2	1	1	2	1	1	1	1	1	2	1
3601532	376.9	165.369	2	2	1	2	1	1	2	1	2	1	2	1	2	1	2	1	1	2	1	2	1	2	2	1	2	2	1	1	1	1	2	2	1	1	1	2	2	1	1	2	1	1	1	1	0	2	1
3737860	378.3	165.984	2	2	1	2	1	0	2	1	2	1	2	1	2	1	2	1	1	2	1	2	1	2	2	1	2	2	1	1	1	1	2	2	0	1	1	2	2	1	1	2	1	1	1	1	2	2	1
3600591_11:G>A	380.4	166.905	2	2	1	2	1	1	2	1	2	1	2	1	2	1	2	1	1	2	1	2	1	2	2	1	2	2	1	1	1	1	2	2	1	1	1	2	2	1	1	2	1	1	1	1	1	2	1
3731415	381.8	167.519	2	0	1	2	1	1	2	1	2	1	2	1	0	1	2	1	1	2	1	2	1	2	1	1	2	2	1	1	1	1	2	2	1	1	1	2	2	1	1	2	1	1	1	1	1	2	1
3577670	386.4	169.538	2	2	1	2	1	1	2	1	2	1	2	1	1	1	2	1	1	2	2	2	1	2	1	1	2	2	1	1	1	2	2	2	2	1	1	0	2	1	1	0	1	1	1	1	2	2	1
3342301	388.4	170.415	2	2	1	2	1	1	2	1	2	1	2	1	1	1	2	1	1	2	2	2	1	2	2	1	2	2	1	1	1	2	2	2	2	1	1	2	2	1	1	2	1	1	1	1	2	2	1
3352699_59:C>G	389.7	170.986	1	2	1	2	1	1	2	1	2	1	2	1	1	1	2	1	1	2	2	2	1	2	2	1	2	2	1	1	1	2	2	2	2	1	1	2	2	1	1	2	1	1	1	1	1	2	1
3344388	389.7	170.986	1	2	1	2	1	1	2	1	2	1	2	1	1	1	2	1	1	2	2	2	1	2	2	1	2	2	1	1	1	2	2	2	2	1	1	2	2	1	1	2	1	1	1	1	1	2	1
3582960	390.3	171.249	1	2	1	2	1	1	2	1	2	1	2	1	1	1	2	1	1	2	2	2	1	2	2	1	2	2	1	1	1	2	2	2	2	1	1	2	2	1	1	2	1	1	1	1	1	2	1
3356612	391.7	171.863	1	2	1	2	2	1	2	1	2	1	0	1	1	1	2	1	1	2	0	0	1	2	2	1	2	2	1	1	1	2	2	2	2	1	1	2	2	1	1	2	1	1	1	1	1	1	1
3581036	392.3	172.126	1	2	1	2	2	1	2	1	2	1	2	1	1	1	2	1	1	2	2	2	1	2	2	1	2	2	1	1	1	2	2	2	2	1	1	2	2	1	1	2	1	1	1	1	1	1	1
3745920_53:T>G	392.3	172.126	1	2	1	2	2	1	2	1	2	1	2	1	1	1	2	1	1	2	2	2	1	2	2	1	2	2	1	1	1	2	2	2	2	1	1	2	2	1	1	2	1	1	1	1	1	1	1
3732816	393	172.433	1	2	1	0	2	1	2	1	2	1	2	1	1	1	2	1	1	2	2	2	1	2	2	1	2	2	1	1	1	2	2	2	2	1	1	1	2	1	1	2	1	1	1	1	1	1	1
3345259	395.7	173.618	1	2	1	2	1	2	2	1	2	1	2	1	1	1	2	1	1	2	2	1	1	2	2	1	2	2	1	1	1	2	2	2	2	1	1	1	2	1	1	1	1	1	1	1	1	1	1
3359963	396.4	173.925	1	2	1	2	1	2	2	1	2	1	2	1	1	1	2	1	1	2	2	1	1	2	2	1	2	2	1	1	1	2	2	2	2	1	1	1	2	1	1	1	1	1	1	1	1	1	1
3356323	397	174.189	1	2	1	2	1	2	2	1	2	1	2	1	1	1	2	1	1	2	2	1	1	2	2	1	2	2	1	1	1	2	2	2	2	1	1	1	2	1	1	1	1	1	1	1	1	2	1
3736643	398.3	174.759	1	2	1	2	1	2	2	1	2	1	2	1	1	1	2	1	1	2	2	1	1	2	2	1	2	2	1	1	2	2	2	2	2	1	1	1	2	1	1	2	1	1	1	1	1	2	1
3747003_37:C>G	399.7	175.373	1	2	1	2	1	0	2	1	2	1	0	1	2	1	2	1	1	2	2	1	1	2	2	1	2	2	1	1	2	2	2	2	2	0	1	1	2	1	1	1	0	1	1	1	1	2	1
3354748	399.7	175.373	0	2	0	2	1	2	2	1	2	0	0	1	2	1	2	1	0	2	2	1	1	2	2	1	2	2	1	1	2	2	2	2	2	1	1	1	2	1	1	0	1	1	1	1	1	2	1
3359630	400.4	175.68	1	2	1	2	1	2	2	1	2	1	0	1	1	1	2	1	1	2	2	1	1	2	2	1	2	2	1	1	2	2	2	2	2	1	1	1	2	1	1	0	1	1	1	1	1	2	1
3364147_68:C>G	401.1	175.987	1	2	1	2	1	2	2	1	2	1	0	1	1	1	2	1	1	2	2	1	1	2	1	1	2	2	1	1	2	2	2	2	2	1	1	1	2	1	1	0	1	0	1	1	1	2	1
3352577	401.8	176.295	1	1	1	2	1	2	2	1	2	1	2	1	1	1	2	1	1	2	2	1	1	2	1	1	2	0	1	1	2	2	2	2	2	1	1	1	2	1	1	2	1	1	1	1	1	2	1
3357785	402.4	176.558	1	1	1	2	1	2	0	1	2	1	0	1	1	1	2	1	1	2	2	1	1	2	1	1	2	2	1	1	2	2	2	2	2	1	1	1	2	1	1	2	1	1	1	1	1	2	1
3600925_57:C>T	402.4	176.558	1	1	1	2	1	2	2	1	2	1	0	1	1	1	2	1	1	2	2	1	1	2	1	1	2	2	1	1	2	2	2	2	0	1	1	1	2	1	1	2	1	1	1	1	1	2	1
3734310	406.2	178.225	1	1	1	2	1	2	2	1	2	1	0	1	1	1	2	1	1	2	2	1	2	2	1	0	2	2	1	2	2	2	2	2	2	1	1	1	2	1	1	2	1	2	1	1	1	2	1
3748850	410.8	180.243	1	1	1	2	2	2	2	1	2	1	0	1	1	1	2	1	1	2	2	1	1	2	1	1	2	2	1	1	2	0	2	2	2	1	1	1	2	1	1	0	1	1	1	1	1	2	1
3346135_30:T>A	411.5	180.551	1	1	1	2	2	2	2	1	2	1	0	1	1	1	2	1	1	2	2	1	1	2	1	1	2	2	1	1	2	2	2	2	2	1	1	1	2	1	1	2	1	1	1	1	1	2	1
3746353_67:A>C	412.1	180.814	1	1	1	2	2	2	2	1	2	1	0	1	1	1	2	1	1	2	2	1	1	2	1	1	2	1	1	1	2	2	0	2	2	1	1	1	2	1	1	2	1	1	1	1	1	2	1
3345133	412.1	180.814	1	1	1	2	2	2	2	1	2	1	0	1	1	1	2	1	1	2	2	1	1	2	1	1	2	1	1	1	2	2	2	2	2	1	1	1	2	1	1	2	1	1	1	1	1	2	1
3365258_6:A>T	412.8	181.121	1	1	1	2	2	2	2	1	0	1	0	1	1	1	2	2	1	2	2	1	1	2	1	1	2	1	1	1	2	2	2	2	2	1	1	1	2	1	1	2	1	1	1	1	1	2	1
3350542	414.2	181.735	1	1	1	2	2	0	2	1	0	1	2	1	1	1	2	2	1	2	2	1	1	2	1	1	0	1	1	1	2	2	2	0	2	1	1	1	2	1	1	1	1	1	1	1	1	0	1
3344164	416.6	182.788	1	1	1	2	2	2	2	1	2	1	0	0	1	1	2	2	1	2	2	1	1	2	0	1	2	0	1	1	2	2	2	2	2	1	1	1	2	1	1	1	1	1	1	2	1	2	1
3737011	417.3	183.095	1	1	1	2	2	2	2	1	2	1	0	1	1	1	2	0	1	2	2	1	1	2	1	1	2	1	1	1	2	2	2	0	2	1	1	1	2	1	1	1	1	1	1	1	1	2	1
XrPt508253	420.9	184.675	1	1	1	2	2	2	2	1	1	1	1	1	1	1	2	1	1	1	2	1	1	2	1	1	2	1	2	1	2	1	2	2	0	1	1	1	2	2	1	1	1	1	1	1	1	2	1
3731867	425.1	186.518	1	1	1	2	2	2	2	1	0	1	1	1	1	1	2	2	1	2	2	1	1	2	1	1	2	1	1	1	2	2	2	2	2	1	1	1	2	1	1	1	1	1	1	1	1	2	1
3581473_25:C>T	426.4	187.088	1	1	1	2	2	2	2	1	2	1	0	1	1	1	2	2	1	2	2	1	2	2	1	1	2	1	1	1	2	2	2	2	2	1	1	1	2	1	1	1	1	1	1	1	1	2	1
3749070	426.4	187.088	1	1	1	2	2	2	2	1	2	1	0	1	1	1	2	2	1	0	2	1	2	2	1	1	2	1	1	1	0	2	2	2	2	1	1	1	2	1	1	1	1	1	1	1	1	2	1
3341943	427.1	187.395	1	1	1	2	2	2	2	1	2	1	2	1	1	1	2	2	1	2	2	1	2	2	1	1	2	1	1	1	2	2	2	2	2	1	1	1	2	1	1	1	1	1	1	1	1	2	1
3348540	427.7	187.659	1	1	1	2	2	1	2	1	2	1	2	1	1	1	2	2	1	2	2	1	2	2	1	1	2	1	1	1	2	2	2	2	2	1	1	1	2	1	1	1	1	1	1	1	1	2	1
3362881_68:C>A	427.7	187.659	1	1	1	2	2	1	2	1	2	1	0	1	1	1	2	2	1	2	2	1	2	2	1	1	2	1	1	1	2	2	2	2	2	1	1	1	2	1	1	1	1	1	1	1	1	2	1
3363311_38:G>A	428.4	187.966	1	1	1	2	2	1	2	1	1	1	2	1	1	1	2	2	1	2	2	1	2	2	1	1	2	1	1	1	2	2	2	2	2	1	1	1	2	1	1	1	1	1	1	1	1	2	1
3734973	429	188.229	1	1	1	2	2	1	2	1	1	1	2	1	1	1	2	2	1	2	2	1	2	2	1	1	2	1	1	1	2	2	2	2	2	2	1	1	2	1	1	1	1	1	1	1	1	2	1
3735614	430.3	188.799	1	1	1	2	2	1	2	1	1	1	2	1	1	1	2	2	1	2	2	1	2	2	1	1	2	1	1	1	2	2	2	2	2	2	1	1	2	1	1	1	1	1	1	1	1	2	1
3596863_12:C>G	430.3	188.799	1	1	1	2	2	1	2	1	1	1	2	1	1	1	2	2	1	2	2	1	2	2	1	1	2	1	1	1	2	2	2	2	2	2	1	1	2	1	1	1	1	1	1	1	1	2	1
3343524	431.6	189.37	1	1	1	2	2	1	2	1	1	1	2	1	1	1	2	2	1	2	2	1	2	2	1	1	2	1	1	1	2	1	2	2	2	2	1	1	2	1	1	1	1	1	1	1	1	2	1
3349712	433.7	190.291	1	1	1	2	2	1	2	2	1	1	2	1	1	1	2	2	1	2	2	1	2	2	1	1	2	1	1	0	2	1	2	2	2	2	1	1	2	1	1	1	1	1	1	1	1	2	1
3346478	437.4	191.914	0	1	1	2	2	1	2	1	1	1	2	1	1	1	2	2	1	2	2	1	1	2	1	1	2	0	1	0	2	1	2	2	1	2	1	1	2	0	1	1	0	1	1	1	1	2	1
3358474	438.1	192.222	1	1	1	2	2	1	2	1	1	1	2	1	1	1	2	2	1	2	2	1	1	2	1	1	2	1	1	1	2	1	2	2	1	2	1	1	2	1	1	1	1	1	1	1	1	2	1
3352045	438.7	192.485	1	1	1	2	2	1	2	1	1	1	2	1	1	1	2	2	1	2	2	1	1	2	1	1	2	1	1	1	2	1	0	2	1	2	1	1	2	1	1	1	1	1	1	1	1	2	1
3358054	439.4	192.792	1	1	1	2	2	1	2	1	1	1	2	1	1	1	2	2	1	2	1	1	1	2	1	1	2	1	1	1	2	1	2	2	1	2	1	1	2	1	1	1	1	1	1	1	1	2	1
3342007	440	193.055	0	1	1	2	2	1	2	1	1	1	2	1	1	1	2	2	1	2	1	1	1	2	1	1	2	1	1	1	2	1	2	2	1	2	1	1	2	1	1	1	1	1	1	1	1	2	1
3747067	442.1	193.977	1	1	1	2	2	1	2	1	1	1	2	1	1	1	2	2	1	2	1	1	1	2	1	1	2	1	1	1	2	1	2	2	1	2	1	1	2	1	1	1	1	0	1	1	1	2	1
3745418_20:T>C	442.1	193.977	1	1	1	2	2	1	2	1	1	1	2	1	1	1	2	2	1	2	1	1	1	2	1	1	2	1	1	1	2	1	2	2	1	2	1	1	2	1	1	1	1	1	1	1	1	2	1
3343162	446.1	195.732	1	1	1	2	2	2	2	1	1	1	2	1	1	1	2	1	1	0	0	1	1	2	1	1	2	1	0	1	2	1	2	2	0	2	0	2	2	1	1	1	0	0	1	1	1	2	0
3586434	448.5	196.785	0	1	1	2	2	2	2	1	1	1	2	1	1	1	2	1	1	1	1	1	1	1	1	1	2	1	1	1	2	1	2	2	1	2	1	2	2	1	1	1	1	1	1	0	2	2	1
3586095_9:A>G	451.6	198.145	1	1	0	2	2	2	2	1	1	1	2	1	1	1	2	1	1	1	1	1	1	2	1	1	2	1	1	1	2	1	2	2	1	2	1	2	2	1	1	0	1	1	1	1	1	2	1
XrPt401405	455.6	199.9	0	1	1	2	2	1	2	1	0	1	2	1	1	1	2	0	1	1	0	1	0	0	1	1	2	1	2	1	2	1	2	2	0	1	1	2	2	2	1	1	1	1	1	1	1	2	1
[truncated: 33 more columns]

## Sheet: Chromosome 3R
Marker	Position	Rescaled position	1	2	3	4	5	6	7	8	9	10	11	12	13	14	15	16	17	18	19	20	21	22	23	24	25	26	27	28	29	30	31	32	33	34	35	36	37	38	39	40	41	42	43	44	45	46	47
XrPt399379	0	0	1	1	2	2	1	2	2	2	1	1	2	1	1	1	1	2	2	0	0	2	2	0	2	1	1	1	1	1	2	1	1	2	2	2	2	1	1	2	1	1	2	1	2	2	1	1	2
XrPt507157	0	0	1	1	2	2	1	2	2	2	1	1	2	1	1	1	1	2	0	1	1	2	2	1	2	1	1	1	1	1	2	1	1	2	2	2	2	1	1	2	1	1	2	1	2	2	1	1	2
XrPt401430	3	0.897449	1	1	2	1	1	2	2	2	1	0	2	1	1	1	1	2	2	1	0	2	2	1	2	1	1	1	1	1	2	1	1	2	2	2	2	1	1	2	0	2	2	1	2	2	1	1	2
XrPt506986	3	0.897449	0	1	2	1	1	2	2	2	1	2	2	1	0	0	0	2	2	0	2	2	2	1	2	1	1	1	1	1	2	1	1	2	2	2	2	1	1	2	0	2	2	1	2	2	1	1	2
XrPt401352	3	0.897449	1	1	2	1	1	2	2	2	1	2	2	1	1	1	1	2	2	1	2	2	2	1	2	1	1	1	1	1	2	1	1	2	2	2	2	1	1	2	0	2	2	1	2	2	1	1	2
XrPt507113	3.7	1.10685	1	1	2	1	1	2	2	2	1	2	2	1	1	1	1	2	2	1	2	2	2	1	2	1	1	1	1	1	2	1	1	2	2	2	2	1	1	2	0	2	2	1	2	2	1	1	2
XrPt411037	3.7	1.10685	1	1	2	1	1	2	2	2	1	2	2	1	1	1	1	2	2	1	0	2	2	1	2	1	1	1	1	1	2	1	1	2	2	2	2	1	1	2	0	2	2	1	2	2	1	1	2
XrPt507764	3.7	1.10685	1	1	2	1	1	2	2	2	1	2	2	1	1	1	1	2	2	1	1	2	2	1	2	1	1	1	1	1	2	1	1	2	2	2	2	1	1	2	1	2	2	1	2	2	1	1	2
XrPt508929	3.7	1.10685	0	1	2	1	1	2	2	2	1	0	0	1	1	1	1	2	2	1	1	2	2	1	2	1	1	1	1	1	0	1	1	0	2	2	2	1	1	2	1	2	2	1	2	2	1	1	2
XrPt507768	3.7	1.10685	1	1	2	1	1	2	2	2	1	0	2	1	1	1	1	2	0	1	0	2	2	1	0	1	1	1	1	1	2	1	1	2	2	2	2	1	1	2	1	2	2	1	2	2	1	1	2
XrPt507207	3.7	1.10685	1	1	2	1	1	2	2	2	1	0	2	0	1	1	1	0	0	1	1	2	2	1	2	1	1	1	1	0	2	1	1	2	2	0	2	1	1	2	1	2	2	1	2	2	1	1	2
XrPt507594	3.7	1.10685	1	1	2	1	1	2	2	2	1	1	2	1	1	1	1	1	2	1	1	2	2	1	2	1	1	1	1	1	2	1	1	2	2	0	2	1	1	2	1	2	2	1	2	2	1	1	2
XrPt508572	4.3	1.28634	1	1	2	1	1	2	2	2	1	0	2	1	1	1	1	2	2	1	1	2	2	1	2	1	1	1	1	1	2	1	1	2	2	0	2	1	1	2	1	2	2	1	2	2	1	1	2
XrPt389640	5	1.49575	1	1	2	1	2	2	2	2	1	2	2	1	1	1	1	2	2	1	1	2	2	1	2	1	1	1	1	1	2	1	1	2	2	2	2	1	1	2	1	2	2	1	2	2	1	1	2
3737029	7.1	2.12396	1	2	2	1	1	2	2	2	1	2	2	1	1	1	1	2	2	1	1	2	2	1	2	1	1	1	1	1	2	1	1	2	2	2	2	1	1	2	1	2	2	0	2	2	2	1	2
3600285	9.3	2.78209	1	1	2	1	1	2	2	0	1	2	2	1	1	1	1	0	2	1	1	2	2	1	2	1	1	1	0	1	2	1	1	0	2	2	2	1	1	2	0	2	2	1	2	2	2	1	2
3349648	11.5	3.44022	1	1	2	1	0	2	2	2	1	2	2	1	1	1	1	2	2	1	1	2	2	1	2	1	1	1	1	1	2	1	1	2	2	2	2	1	1	2	1	2	2	1	2	2	1	1	2
3740232	13.7	4.09835	1	0	2	1	1	2	2	2	1	2	2	1	2	1	1	2	2	1	1	2	2	1	2	1	1	0	1	1	2	1	2	2	2	2	2	1	1	2	1	2	2	1	2	2	1	1	2
3348213	14.4	4.30776	1	0	2	1	1	2	2	2	0	2	2	1	2	1	1	2	2	1	1	2	2	1	2	0	1	0	0	1	2	1	0	2	2	2	2	1	1	2	1	2	2	1	2	2	1	1	2
3345304	15.1	4.51716	1	2	2	0	1	2	2	2	2	2	2	1	0	1	1	2	2	1	1	2	2	1	2	1	1	1	0	1	2	1	1	0	2	2	2	1	1	2	1	2	2	1	2	2	1	1	2
3356662	18.8	5.62402	1	1	2	1	1	2	2	2	2	2	2	1	1	1	1	2	2	1	1	2	2	1	2	1	1	1	1	1	2	1	1	2	2	1	2	1	1	2	1	2	2	1	2	2	1	1	2
3359898_6:C>T	18.8	5.62402	1	1	2	1	1	2	2	2	0	2	2	1	1	1	1	2	2	1	1	2	2	1	2	1	1	1	1	1	2	1	1	2	2	1	2	1	1	2	1	2	2	1	2	2	1	1	2
3349111	18.8	5.62402	1	1	2	1	1	2	2	2	1	2	2	1	1	1	1	2	2	1	1	2	2	1	2	1	1	1	1	1	2	1	1	2	2	1	2	1	1	2	1	2	2	1	2	2	1	1	2
3342848_18:G>C	19.4	5.80351	1	1	2	1	1	2	2	2	1	2	2	1	1	1	1	2	2	1	1	2	2	1	2	1	1	1	1	1	2	1	1	2	2	1	2	1	1	2	1	2	2	1	2	2	1	1	2
3352176	19.4	5.80351	1	1	2	1	1	2	2	2	1	2	2	1	1	1	1	2	2	1	1	2	2	1	2	1	1	1	1	1	2	1	1	2	2	1	2	1	1	2	1	2	2	1	2	2	1	1	2
3343723	20.7	6.1924	1	1	2	1	1	2	2	2	1	2	2	1	1	1	1	2	2	1	1	2	2	1	2	1	1	1	1	1	2	1	1	2	2	1	2	1	1	2	1	1	2	1	2	2	1	1	2
3596565_63:A>T	20.7	6.1924	1	1	2	1	1	2	2	2	1	2	2	1	1	1	1	2	2	1	1	2	2	1	2	1	1	1	1	1	2	1	1	2	2	1	2	1	1	2	1	1	2	1	2	2	1	1	2
3597316	21.5	6.43172	1	0	2	1	1	2	2	2	1	2	2	0	1	1	1	2	2	0	1	2	2	1	2	1	1	0	1	1	2	1	1	2	2	1	2	1	1	2	1	0	2	0	2	2	0	1	2
3577046	22.2	6.64113	1	1	2	1	1	2	2	2	0	2	2	1	1	1	1	2	2	1	1	2	2	1	2	0	0	1	1	1	2	1	1	1	2	1	2	1	1	2	1	1	2	1	2	2	2	1	2
3734852	25.2	7.53857	1	1	2	2	1	2	2	2	1	2	2	1	1	1	1	2	2	1	1	2	2	1	2	1	1	1	1	1	2	1	1	1	1	1	2	1	1	2	1	1	2	1	2	2	1	1	2
3595465	28	8.37619	1	1	2	2	1	2	2	2	1	2	2	1	1	1	1	2	1	1	2	0	2	1	2	1	1	1	1	1	2	1	1	2	1	1	2	1	1	2	1	1	2	1	2	2	1	1	2
3602097_33:T>G	30	8.97449	1	1	2	2	1	2	2	2	1	2	2	1	1	1	1	2	2	1	2	2	2	1	2	1	1	1	1	1	2	1	1	2	2	1	2	1	1	2	1	1	2	1	2	2	1	1	2
3355804	30.6	9.15398	1	1	2	2	1	2	2	2	1	2	2	1	2	1	1	2	2	1	2	2	2	1	2	1	1	1	1	1	2	1	1	2	2	1	2	1	1	2	1	1	2	1	2	2	1	1	2
3587356	31.3	9.36339	1	1	2	2	1	2	2	2	1	2	2	1	1	1	1	2	2	1	2	2	2	1	2	1	1	1	1	1	2	1	1	2	2	1	2	1	1	2	1	1	2	1	2	2	1	1	2
3351408	31.9	9.54288	1	1	2	2	1	2	2	2	1	2	2	1	1	1	1	2	2	1	2	2	2	1	2	1	1	1	1	1	2	1	1	2	2	1	2	1	1	2	1	1	2	1	2	2	1	1	2
3747564	32.5	9.72237	1	1	2	0	1	2	2	2	1	2	2	1	1	1	1	2	2	1	2	2	2	1	1	1	1	1	1	1	2	1	1	2	2	1	2	1	1	2	1	1	2	1	2	2	1	1	2
3742996_65:C>A	33.2	9.93177	1	1	2	2	1	2	2	2	1	2	2	1	1	1	1	2	2	1	2	2	2	1	2	1	0	1	1	1	2	1	1	2	2	1	2	1	1	2	1	1	2	1	2	2	1	1	2
3354804	33.9	10.1412	1	1	2	2	1	2	2	2	1	2	2	1	1	1	1	0	2	1	1	2	2	1	2	1	1	1	1	1	2	1	1	2	2	1	2	1	1	2	1	1	2	1	2	2	1	1	2
3341978	37.5	11.2181	1	1	2	2	1	2	2	2	0	2	2	1	2	1	1	2	2	1	1	2	2	1	2	1	1	1	1	0	2	1	1	2	2	1	2	1	1	2	1	1	2	1	2	2	1	1	2
3343807	39.6	11.8463	1	1	2	2	2	2	2	2	1	2	2	1	0	1	1	2	2	1	1	2	2	1	2	1	1	1	1	1	2	1	1	2	2	1	2	1	1	2	1	1	2	1	2	2	1	1	2
3735129	40.9	12.2352	1	1	2	2	1	2	2	2	1	2	2	1	1	1	1	2	2	1	1	2	2	1	2	1	1	1	1	1	2	1	1	2	2	1	2	1	1	2	1	1	2	1	2	2	1	1	2
3343676	41.5	12.4147	1	2	2	2	1	2	2	2	1	2	2	1	1	1	1	2	2	1	1	2	2	1	2	1	1	1	1	1	2	1	1	2	2	1	2	1	1	2	1	1	2	1	2	2	1	1	2
3579280	42.9	12.8335	1	2	2	2	1	2	2	2	0	2	2	1	1	1	1	2	2	1	1	2	2	1	2	1	0	1	1	1	2	1	0	2	2	0	2	1	0	2	1	1	2	1	2	2	0	2	2
3590568	46.9	14.0301	0	2	2	2	1	2	2	2	1	1	2	1	1	1	1	2	2	1	1	1	2	1	2	1	2	0	1	1	2	1	2	2	2	0	2	1	0	2	1	1	2	1	2	2	1	2	2
3357114	49.9	14.9276	2	2	2	2	1	2	2	2	1	2	2	1	1	1	1	2	2	1	1	1	2	1	2	0	1	1	1	0	2	0	1	2	2	0	2	0	1	2	1	1	2	1	2	2	1	2	2
3749433	52.1	15.5857	1	2	2	2	1	2	2	2	1	0	2	1	1	1	1	2	2	1	1	1	2	1	2	1	1	1	1	1	2	1	1	2	2	1	2	1	2	2	1	1	2	1	2	2	1	1	2
3747477	54.3	16.2438	1	2	2	2	1	2	2	2	1	1	2	0	1	1	1	2	2	2	1	1	2	1	2	1	1	0	1	1	2	1	0	2	2	1	2	1	0	2	0	1	2	1	2	2	1	2	2
3584877	55.8	16.6926	1	2	2	2	1	2	2	2	1	1	2	1	1	1	1	2	2	1	1	1	2	1	2	1	1	1	1	1	2	1	1	2	2	1	2	1	1	2	1	1	2	1	2	2	1	1	2
3735295	57.1	17.0815	1	2	2	2	1	2	2	2	1	1	2	1	1	1	1	0	2	1	1	1	2	1	2	1	1	1	1	1	2	1	1	0	2	1	2	1	1	0	1	1	2	1	2	2	1	1	1
3734597	60.9	18.2182	1	0	2	0	1	2	2	2	1	1	2	1	1	1	1	2	2	1	1	1	0	1	2	1	1	1	1	1	2	1	1	0	2	1	2	1	1	2	1	1	2	1	2	2	1	1	1
3738058	63.9	19.1157	1	1	0	2	1	2	2	0	1	1	2	1	1	1	1	2	2	1	1	1	2	1	2	1	1	1	1	1	2	1	1	2	2	1	2	1	1	0	1	1	2	1	2	2	1	1	2
3343921	66.2	19.8037	1	2	2	1	1	2	0	2	1	1	0	1	1	1	1	2	2	1	1	1	2	1	1	1	1	1	1	1	2	1	1	2	2	1	2	1	1	2	1	1	2	1	2	2	1	1	2
3739848	69.2	20.7012	1	2	2	2	1	2	2	2	1	1	2	0	1	1	1	2	2	1	1	0	2	1	2	1	1	1	1	1	1	1	0	2	0	2	2	1	1	2	1	1	2	1	2	2	1	1	2
XrPt506221	70.6	21.12	1	2	0	2	1	2	2	2	1	1	2	1	1	1	1	2	2	1	1	1	2	1	2	1	1	1	1	1	2	1	1	2	2	2	2	1	1	2	1	2	2	1	2	2	1	1	2
XrPt508407	71.3	21.3294	1	2	2	2	1	2	2	2	1	1	2	0	1	0	1	2	2	1	1	1	2	1	2	1	1	1	1	0	2	1	1	2	2	2	2	1	0	2	1	2	2	1	2	2	1	1	2
XrPt400475	72	21.5388	1	2	2	2	1	2	2	2	1	1	2	1	1	1	1	2	0	1	1	1	2	1	2	1	1	1	1	1	2	1	1	2	2	2	2	1	1	2	1	0	2	1	2	2	1	2	2
3586846_36:G>C	74.1	22.167	1	2	2	2	1	2	2	2	1	1	2	1	1	1	1	2	2	1	1	1	2	1	2	1	1	1	2	1	2	1	1	2	2	2	2	1	1	2	2	1	2	1	2	2	1	1	2
3348810	74.9	22.4063	0	2	2	2	1	2	2	2	1	1	2	1	1	1	1	2	2	1	1	1	2	1	2	1	1	1	2	1	2	1	0	2	2	2	2	0	1	2	2	1	2	1	2	2	1	1	2
3358560	75.6	22.6157	1	2	2	2	1	2	2	2	1	1	2	1	1	1	1	2	2	1	1	1	2	1	2	1	1	1	2	1	2	1	1	2	2	2	2	1	1	2	2	1	2	1	2	2	1	1	2
3343121	76.2	22.7952	1	2	2	2	1	2	2	2	1	1	2	1	1	1	1	2	2	1	1	1	2	1	2	1	1	1	2	1	2	1	1	2	2	2	2	1	1	2	2	1	2	1	2	2	1	1	2
3356243_39:C>G	77.5	23.1841	1	2	2	2	1	2	2	2	1	1	2	1	1	1	1	2	2	1	1	1	2	1	2	1	1	1	2	1	2	1	1	2	2	2	2	1	1	2	2	1	2	1	2	2	1	1	2
3348282	77.5	23.1841	1	2	2	2	1	2	2	2	1	1	2	1	1	1	1	2	2	1	1	1	2	1	2	1	1	1	2	1	2	1	1	2	2	2	2	1	1	2	2	1	2	1	2	2	1	1	2
3359931	80.3	24.0217	1	2	2	2	1	2	2	2	2	1	2	1	2	1	1	2	2	0	1	1	2	1	2	1	1	1	2	1	2	1	1	2	2	2	2	0	1	2	2	1	2	1	2	2	1	1	2
3347879	82.3	24.62	1	2	2	2	1	2	2	2	1	1	2	1	1	1	1	2	2	1	1	1	2	1	2	1	1	1	2	1	2	1	1	2	2	2	2	1	1	2	2	1	2	1	2	2	1	1	2
3597019	83.6	25.0089	1	2	2	2	1	2	2	2	1	1	2	1	1	1	1	2	2	1	1	1	2	1	2	1	1	1	2	1	2	1	1	2	2	2	2	1	1	2	2	1	2	1	2	2	1	1	2
3363600_29:C>T	84.3	25.2183	1	2	0	2	1	2	2	2	1	1	2	1	1	1	1	2	0	1	1	1	0	1	2	1	1	1	2	1	2	1	1	2	2	2	2	1	1	0	2	1	2	1	2	2	1	1	2
3364405_34:A>C	85	25.4277	1	2	2	2	1	2	2	2	1	1	2	1	1	1	1	2	2	2	1	1	2	1	2	1	1	1	2	1	2	1	1	2	2	2	2	1	1	2	2	1	2	1	2	2	1	1	2
3355277	85	25.4277	1	2	2	2	1	2	2	2	1	1	2	1	1	1	1	2	2	2	1	1	2	1	2	1	1	1	2	1	2	1	1	2	2	2	2	1	1	2	2	1	2	1	2	2	1	1	2
3343173	86.3	25.8166	1	1	2	2	1	2	2	2	1	1	2	1	1	1	1	2	2	2	1	1	2	1	2	1	1	1	2	1	2	1	1	2	2	2	2	1	1	2	2	1	2	1	2	2	1	1	2
3730872	87.6	26.2055	1	1	2	2	1	2	2	2	1	1	2	1	1	1	1	2	2	2	1	1	2	1	2	1	1	1	2	1	2	1	1	2	1	2	2	1	1	2	2	1	2	1	2	2	1	1	2
XrPt349319	91.6	27.4021	1	2	2	2	1	2	2	2	1	1	2	1	1	1	1	2	2	2	1	1	2	1	2	1	1	1	1	1	2	1	1	2	2	1	2	1	1	2	2	2	2	1	2	2	1	1	2
XrPt400550	94.3	28.2098	1	2	2	2	1	2	2	2	1	1	2	1	1	1	1	2	2	2	1	1	2	1	2	1	1	1	1	1	2	1	1	2	1	2	2	1	1	2	2	0	2	1	2	2	1	1	2
XrPt400450	94.3	28.2098	1	2	2	2	1	2	2	2	1	1	2	1	1	1	1	2	2	2	1	1	2	1	2	1	1	1	1	1	2	1	1	2	1	2	2	1	1	2	0	0	2	1	2	2	1	1	2
XrPt400741	95.6	28.5987	1	2	2	2	1	2	2	2	1	1	2	1	1	1	1	0	2	2	1	1	2	1	2	1	1	1	1	1	2	1	1	2	1	2	2	1	1	2	1	1	2	1	2	2	1	1	2
3596736_38:A>G	96.9	28.9876	1	2	2	2	1	2	2	2	1	1	2	1	1	1	1	2	2	2	1	1	2	1	2	1	1	1	2	1	2	1	1	2	1	2	2	1	0	2	2	1	2	1	2	2	1	1	2
3354575	96.9	28.9876	1	2	2	2	1	2	2	2	1	1	2	1	1	1	1	2	2	2	1	1	2	1	2	1	1	1	2	1	2	1	1	2	1	2	2	1	1	2	2	1	2	1	2	2	1	1	2
3348192	98.9	29.5859	1	2	2	2	1	2	2	2	1	1	2	1	0	1	1	2	2	2	1	1	2	1	2	1	1	1	2	1	2	1	1	2	1	2	2	1	1	2	2	1	2	1	2	2	1	1	2
3357844	99.6	29.7953	1	2	2	2	1	2	2	2	0	1	2	1	2	1	1	2	2	2	1	1	2	1	2	1	2	1	2	1	2	1	1	2	1	2	2	1	1	2	2	1	2	1	2	2	1	1	2
3343259_5:T>C	103.9	31.0817	1	2	2	2	1	2	1	2	1	1	2	1	1	1	1	2	2	2	1	1	2	1	2	1	0	1	2	1	2	1	1	2	1	2	2	1	1	2	2	1	2	1	2	2	1	1	2
3343879	103.9	31.0817	1	2	2	2	1	2	1	2	1	1	2	1	1	1	1	2	2	2	1	1	2	1	2	1	1	1	2	1	2	1	1	2	1	2	2	1	1	2	2	1	2	1	2	2	1	1	2
3344233	105.2	31.4706	1	2	2	2	1	2	1	2	1	1	2	1	1	1	1	2	2	2	1	1	1	1	2	1	1	2	2	1	2	1	1	2	1	2	2	1	1	2	2	1	2	1	2	2	1	1	2
3350993	106.4	31.8295	1	2	2	2	1	2	1	1	1	1	2	1	1	1	1	2	2	2	1	1	1	1	2	1	1	2	2	1	2	1	1	2	1	2	2	1	1	2	2	2	2	1	2	2	1	1	2
3349411	107.1	32.0389	1	2	2	2	1	2	1	1	1	1	2	1	0	1	1	2	2	2	1	1	1	1	2	1	1	2	2	1	2	1	1	2	1	2	2	0	1	2	2	2	2	1	1	2	1	1	2
3582792	107.8	32.2483	1	2	2	2	1	2	1	1	1	1	2	1	1	1	1	2	2	2	1	1	1	1	2	1	1	2	2	1	2	1	1	1	1	2	2	1	1	2	2	2	2	1	1	0	1	1	2
3737188	108.5	32.4578	1	2	2	2	1	0	1	1	1	1	2	1	1	1	1	2	2	2	1	1	1	1	2	1	1	2	2	1	2	1	1	1	1	0	2	1	1	2	2	2	2	1	1	2	1	1	2
3730540	110.6	33.086	1	2	2	2	1	2	1	1	1	2	2	1	1	1	1	2	2	2	1	1	1	1	2	1	1	2	2	1	2	1	1	1	1	2	2	1	1	2	2	2	2	1	1	2	1	1	2
3345651	111.9	33.4749	1	2	2	2	1	2	1	1	1	2	2	1	1	1	1	2	2	2	1	1	1	1	2	1	1	2	2	1	2	1	1	2	1	2	2	1	1	2	2	2	2	1	1	2	1	1	2
3355501_21:T>G	113.2	33.8638	0	2	2	2	1	2	1	1	1	2	2	1	1	1	1	2	2	2	1	1	1	1	2	1	1	2	2	1	2	1	1	2	1	2	2	1	1	2	2	2	2	1	1	2	1	1	2
3344028	113.9	34.0732	1	2	2	2	1	2	1	1	1	2	0	1	1	1	1	2	2	0	1	1	1	1	2	1	1	2	2	1	2	1	1	2	1	2	2	1	1	2	2	2	2	1	1	2	1	1	2
3745533	116.8	34.9407	1	2	2	2	1	2	1	1	1	2	2	1	1	1	1	2	2	2	1	1	1	1	2	1	1	2	1	1	2	1	1	2	1	2	2	1	1	2	1	2	2	0	1	0	1	1	2
3353917	118.3	35.3894	1	2	2	2	1	2	1	1	0	2	2	1	1	1	1	2	2	2	1	1	1	1	2	1	1	2	1	1	2	1	1	2	0	2	2	1	1	2	1	2	2	2	0	2	1	1	2
3739132	121.2	36.257	0	2	2	2	1	2	1	2	0	2	2	1	1	1	1	2	2	2	1	1	1	0	2	1	1	2	1	2	2	1	1	2	0	2	2	1	0	2	1	2	2	2	1	2	1	1	2
3588787	124.8	37.3339	1	2	2	2	1	2	1	1	1	2	2	1	1	1	1	2	2	2	1	1	1	1	2	1	1	2	1	1	2	1	1	2	1	2	2	1	2	2	1	2	2	1	1	2	1	1	2
3576934	126.2	37.7527	1	2	2	2	1	2	1	1	1	2	2	1	1	1	1	2	2	2	1	1	1	1	0	1	1	2	1	1	2	1	1	2	1	2	2	1	1	2	1	2	2	1	1	2	1	1	2
XrPt401768	128.4	38.4108	1	2	2	2	1	2	1	1	1	2	2	1	1	1	1	2	2	2	1	1	1	1	2	1	1	2	1	1	2	1	1	2	1	2	2	1	1	2	0	1	2	1	1	2	1	1	2
3741270	133.3	39.8767	1	2	2	2	1	1	1	1	1	2	2	1	1	1	1	1	1	2	1	1	1	1	2	1	1	2	1	1	2	1	1	2	1	2	2	1	1	2	1	2	2	1	1	2	1	1	2
3580959	133.9	40.0562	1	2	2	2	1	1	1	1	0	2	2	1	1	1	1	1	1	2	1	2	1	1	2	1	1	2	1	1	2	1	1	2	1	2	0	1	1	0	1	2	2	1	1	2	1	1	2
3349423	135.3	40.475	1	2	2	2	1	1	1	1	1	2	2	1	1	1	1	1	1	2	1	1	1	1	2	1	1	2	1	1	2	1	1	2	1	2	2	1	1	2	1	2	2	1	1	2	1	1	2
3731237	135.9	40.6545	1	2	2	2	1	1	1	1	1	2	2	1	1	1	1	1	1	2	1	1	1	1	2	1	1	2	1	1	2	1	1	2	1	2	2	1	1	2	1	2	2	1	1	2	1	1	2
3351432	138.6	41.4622	1	2	2	2	1	1	1	1	1	2	2	1	1	1	1	1	1	2	1	1	1	1	2	1	1	2	1	1	2	1	1	2	1	2	2	1	1	2	1	1	2	1	1	2	2	1	2
3737288	139.3	41.6716	1	2	2	2	0	1	1	1	1	2	2	1	1	0	1	0	1	2	1	1	1	1	2	1	1	2	1	1	2	1	1	2	1	2	2	1	1	2	1	1	2	0	1	2	0	1	2
3750819	143.2	42.8383	2	2	2	2	1	0	1	1	2	2	2	1	1	0	1	2	1	2	1	1	1	2	2	1	1	2	1	1	2	1	1	2	1	2	2	1	1	2	1	1	2	2	1	2	2	1	2
3342817	145.9	43.646	1	2	2	2	1	1	1	1	1	2	2	1	1	1	1	1	1	2	1	1	1	2	2	1	1	2	1	1	2	1	1	2	1	2	2	1	1	2	1	1	2	2	1	2	2	1	2
3359739	147.3	44.0648	1	2	2	2	1	0	0	2	1	2	2	1	1	0	1	1	1	2	1	1	0	2	2	1	1	2	1	0	2	1	1	2	1	2	2	0	1	2	1	1	2	1	1	2	2	1	2
3596938_43:A>G	148	44.2742	1	2	2	2	1	1	0	1	1	2	2	1	1	1	1	1	1	2	1	1	1	2	0	1	1	2	1	1	2	1	1	2	1	2	2	1	1	2	1	0	2	1	1	2	2	1	2
3730864	149.5	44.7229	1	2	2	2	1	1	1	1	1	2	0	1	1	1	1	1	1	0	1	1	1	2	2	1	1	2	1	1	2	1	1	2	1	2	2	1	1	2	1	1	2	1	1	2	1	1	2
3732600	150.9	45.1417	1	0	2	1	1	1	1	1	1	2	0	1	1	1	1	1	1	2	1	1	1	2	2	1	1	2	1	1	2	1	1	2	1	2	0	1	1	2	1	1	2	1	1	2	1	1	2
3592280	151.6	45.3511	1	2	2	2	1	1	1	1	1	2	2	1	1	1	1	1	1	2	1	1	1	2	2	1	1	2	1	1	2	1	1	2	1	2	2	1	1	2	1	1	2	1	1	2	1	1	2
XrPt398622	155	46.3682	1	2	2	2	1	1	1	1	1	2	2	1	1	1	1	1	1	2	1	1	1	2	2	1	1	2	2	1	2	1	1	2	1	2	2	1	1	2	1	1	2	1	1	2	2	1	2
3343814	158.4	47.3853	1	2	2	2	1	1	1	1	1	2	2	1	1	1	1	1	1	2	1	1	1	2	2	1	1	2	1	1	2	1	1	2	1	2	2	1	1	2	1	1	2	1	1	2	2	1	2
3342925	159.1	47.5947	1	2	2	2	1	1	1	1	1	2	2	1	1	1	1	1	1	2	1	2	1	2	2	1	1	2	1	1	2	1	1	2	1	2	2	1	1	2	1	1	2	1	1	2	2	1	2
3362817_60:A>T	162.4	48.5819	1	2	2	2	1	2	2	1	1	2	2	1	1	2	1	1	1	2	1	2	1	2	2	1	1	2	1	1	2	1	1	2	1	2	2	1	1	2	1	1	2	1	1	2	2	1	2
3345116	166	49.6589	1	2	2	2	1	2	2	1	1	2	2	1	1	2	1	0	1	2	1	2	1	2	2	1	1	2	0	1	2	2	1	2	1	2	2	1	0	2	2	1	2	1	2	2	2	1	2
3599951	168.8	50.4965	1	2	2	2	1	2	2	1	1	2	2	1	1	2	1	1	1	2	1	2	1	2	2	1	1	2	1	1	2	1	1	2	1	2	2	1	1	2	1	1	2	1	1	2	2	1	2
3600036	170.1	50.8854	1	2	2	2	1	2	2	1	1	2	2	1	1	2	1	1	1	2	1	2	1	2	2	1	1	2	1	1	2	1	1	2	1	2	2	1	1	2	1	1	2	1	1	2	2	1	2
3740656	170.7	51.0649	1	2	2	2	1	2	2	1	1	2	2	1	1	2	1	1	1	2	1	2	1	2	2	1	1	2	1	1	2	1	1	2	1	2	2	1	1	2	1	1	2	1	1	0	1	1	2
3593282	171.4	51.2743	1	2	0	2	1	0	2	1	1	2	2	1	1	2	1	1	1	2	1	2	1	2	2	1	1	2	1	1	2	1	1	2	1	0	2	1	1	2	1	1	2	1	1	2	1	1	2
3739170	174	52.0521	1	2	2	2	0	2	2	1	2	0	2	1	1	2	0	1	1	2	1	2	1	2	2	0	1	2	1	1	2	1	1	2	2	2	2	1	1	2	1	1	2	0	1	2	1	0	2
3744649	177	52.9495	1	2	2	2	1	2	2	1	1	2	2	1	1	2	1	1	1	2	1	2	1	2	2	1	1	2	1	1	2	1	1	2	1	2	2	1	1	2	1	1	2	1	1	2	1	1	2
XrPt506680	181	54.1461	1	2	2	2	1	2	2	1	1	2	2	1	1	2	1	1	1	2	1	2	1	2	2	1	1	2	2	1	2	1	1	2	1	2	2	1	1	2	1	1	2	1	1	2	1	1	2
XrPt402463	185.9	55.6119	1	2	1	2	1	2	2	1	1	2	2	1	0	2	0	1	1	2	1	2	1	2	0	1	1	2	2	2	2	1	0	2	2	2	2	0	1	2	1	1	2	1	1	2	2	1	2
XrPt506853	187.5	56.0906	1	2	2	2	1	2	2	1	1	2	2	1	1	2	1	1	1	2	1	2	1	2	2	1	1	2	2	1	2	1	2	2	2	2	2	1	1	2	1	1	0	1	1	2	2	1	2
XrPt401138	191.7	57.347	0	2	1	2	1	2	2	1	0	2	2	1	0	2	1	1	0	0	1	2	1	2	2	1	1	2	2	1	2	1	0	2	0	2	0	1	1	2	1	0	2	1	1	2	2	1	2
XrPt401143	192.5	57.5863	1	2	1	2	1	2	2	1	1	2	2	1	0	2	1	1	0	2	1	2	1	2	2	1	1	2	2	1	2	1	0	2	0	2	2	0	1	2	1	0	2	1	1	0	2	1	2
3344108	194.1	58.065	0	2	1	2	1	2	2	1	1	2	2	1	1	2	1	1	1	2	1	2	1	2	2	1	1	2	1	1	2	1	1	2	1	2	2	1	1	2	1	1	2	1	1	2	2	1	2
3356942	195.4	58.4539	1	2	2	2	1	2	2	1	1	2	2	1	1	2	1	1	1	2	1	2	1	2	2	1	1	2	1	2	2	1	1	2	1	2	2	1	1	2	1	1	2	1	1	2	2	1	2
3601050_23:T>C	196.8	58.8727	1	2	1	2	0	2	2	1	1	2	2	1	1	2	1	1	1	2	0	2	0	2	2	1	1	2	1	0	2	1	1	2	1	2	2	1	0	2	1	0	2	1	1	2	1	1	2
3360279	196.8	58.8727	1	2	1	2	1	2	2	1	1	2	2	1	1	2	1	1	1	2	1	2	1	2	2	1	1	2	1	1	2	1	1	2	1	2	2	1	1	2	1	1	2	1	1	2	1	1	2
3591773_53:A>G	197.5	59.0821	1	2	1	0	1	2	2	1	1	2	2	1	1	2	1	1	1	2	1	2	1	2	2	1	1	2	1	1	2	1	2	2	1	2	2	1	1	2	1	1	2	1	1	2	0	1	2
3358283	198.2	59.2915	1	2	1	2	1	2	2	1	1	2	2	1	1	2	1	1	0	2	1	2	1	2	2	1	1	2	1	1	2	0	2	2	0	2	2	1	1	2	1	1	2	1	1	2	2	0	2
3749187	198.8	59.471	1	2	1	2	1	2	2	1	1	2	2	1	1	2	1	1	1	2	1	2	1	2	2	1	1	2	1	1	2	1	2	2	1	2	2	1	1	2	1	1	2	1	1	2	2	1	2
3361589	200.2	59.8898	0	2	1	2	1	2	2	1	1	2	2	1	1	2	1	0	1	2	1	2	1	2	2	1	1	2	0	1	2	1	2	2	1	2	2	1	2	2	1	1	2	1	1	2	2	1	2
3742572	201.5	60.2787	1	2	1	2	1	2	2	1	1	2	2	1	1	2	2	1	1	2	1	2	1	2	2	1	1	2	1	1	2	1	2	2	1	2	2	1	2	2	1	1	2	1	1	2	1	1	2
3591752	202.8	60.6676	1	2	1	2	1	2	2	1	1	2	2	1	1	2	2	1	1	2	1	2	1	2	2	1	1	2	1	1	2	1	2	2	1	2	1	1	2	1	1	1	2	1	1	2	1	1	2
3597345	203.5	60.877	1	2	1	2	1	2	2	1	1	2	0	1	1	2	2	1	1	2	1	2	1	2	2	1	1	2	1	1	2	1	2	2	1	2	1	1	2	1	1	1	2	1	1	2	2	1	2
XrPt115727	207.3	62.0138	1	2	1	2	0	2	2	1	1	2	2	1	1	2	2	1	1	2	2	2	1	2	2	1	1	2	1	2	2	1	2	2	2	2	1	1	2	1	1	0	2	1	1	2	2	1	2
XrPt344780	208.7	62.4326	1	2	1	2	1	2	2	1	1	2	2	1	1	2	2	1	1	2	0	2	1	2	2	1	1	2	2	1	2	1	2	2	2	2	1	1	2	1	1	0	2	1	1	2	2	1	2
XrPt344906	208.7	62.4326	1	2	1	2	1	2	2	1	1	2	0	0	1	2	2	1	1	2	1	2	1	2	2	1	1	2	2	1	2	1	2	2	0	2	1	1	2	1	1	0	2	1	1	2	2	1	0
XrPt349249	208.7	62.4326	1	2	1	2	1	2	2	1	1	2	2	1	1	2	2	1	1	2	1	2	1	2	2	1	1	2	2	1	2	1	0	2	0	2	1	1	2	1	1	0	2	1	1	2	2	1	2
XrPt345565	208.7	62.4326	1	2	1	2	1	2	2	1	1	2	2	1	1	2	2	1	1	2	1	2	1	2	2	1	1	2	2	1	2	1	2	2	2	2	1	1	2	1	1	0	2	1	1	2	2	1	2
XrPt347831	208.7	62.4326	1	2	1	2	1	2	2	0	1	2	2	1	1	2	2	1	0	2	1	2	1	2	2	1	1	2	2	1	2	1	2	2	0	2	1	1	2	1	1	0	2	1	1	2	0	1	2
XrPt349063	208.7	62.4326	1	2	1	2	1	2	2	1	1	2	2	1	1	2	2	1	1	2	1	2	1	2	2	1	1	2	2	1	2	1	2	2	2	2	1	1	2	1	1	0	2	1	1	2	2	1	2
XrPt345544	208.7	62.4326	1	2	1	2	1	2	2	1	1	2	2	1	1	2	2	1	0	2	1	2	1	2	2	1	1	2	2	1	2	1	2	2	0	2	1	1	2	1	1	0	2	1	1	2	2	1	2
XrPt344792	208.7	62.4326	1	2	0	2	1	2	2	0	1	2	2	1	1	2	2	0	2	2	1	2	0	2	2	1	1	2	2	1	2	1	2	2	0	2	0	1	2	0	1	2	2	1	0	2	2	1	2
XrPt505544	209.5	62.6719	1	2	1	2	1	2	2	1	1	2	2	1	1	2	2	1	0	0	1	2	1	1	2	1	1	2	2	1	2	1	2	2	2	2	2	1	2	1	1	0	2	1	1	2	2	1	2
XrPt505325	211.1	63.1505	1	2	1	2	0	2	2	0	0	2	2	1	0	2	2	0	0	2	0	2	0	1	2	1	1	2	2	1	2	1	2	2	2	2	2	1	2	1	1	2	2	1	1	2	0	1	2
XrPt507739	212.8	63.6591	1	2	1	2	1	2	2	1	1	2	2	1	0	2	2	1	0	2	0	2	1	1	2	1	1	2	2	0	2	1	0	2	0	2	2	1	2	1	1	2	2	1	1	2	2	1	2
XrPt505227	213.6	63.8984	1	2	1	2	1	2	2	1	1	2	2	0	1	2	2	1	1	0	1	2	1	1	2	1	1	2	2	0	2	1	2	2	2	2	2	1	2	1	1	0	2	1	1	2	2	1	2
XrPt507749	215.3	64.407	2	2	2	2	1	0	2	1	0	2	2	0	1	2	2	1	0	2	1	2	0	1	2	1	0	2	2	1	2	1	2	2	0	2	2	1	2	0	1	2	2	1	1	2	2	1	2
XrPt506607	218.9	65.4839	2	2	0	0	1	1	2	1	0	2	2	0	1	2	2	0	1	2	2	2	0	1	2	1	2	2	2	0	2	1	2	2	1	1	2	1	0	1	1	2	2	1	1	2	2	1	2
XrPt400319	221.3	66.2019	2	2	2	2	1	2	2	1	1	2	2	1	1	2	2	1	1	2	1	2	1	1	2	1	2	2	2	1	2	1	2	2	1	1	2	1	1	1	1	2	2	1	1	2	2	1	2
XrPt506147	222	66.4113	2	2	2	2	1	2	2	1	1	2	2	0	1	2	2	1	1	2	0	2	1	1	2	1	2	2	0	1	2	1	2	2	1	1	2	1	0	1	1	2	2	1	1	2	2	1	2
XrPt345439	222	66.4113	2	2	2	2	1	2	2	1	1	2	2	1	1	2	2	1	1	2	1	2	1	1	2	1	2	2	2	1	2	1	2	2	1	1	2	1	2	1	1	2	2	1	1	2	2	1	2
XrPt117252	222	66.4113	2	2	2	2	1	2	2	1	1	2	2	1	1	2	2	1	1	2	1	2	1	1	2	1	2	2	2	1	2	1	2	2	1	1	2	1	2	1	1	2	2	1	1	2	2	1	2
XrPt347371	223.9	66.9796	2	2	2	2	1	2	2	1	1	2	2	1	1	2	2	1	1	2	1	2	1	1	2	1	2	2	2	1	2	1	2	2	1	1	2	1	2	2	1	0	2	1	1	2	2	1	2
XrPt508426	224.7	67.219	2	2	2	2	1	2	2	1	1	2	2	0	1	2	2	1	1	2	0	2	1	1	2	1	2	2	2	0	2	0	2	2	1	0	2	1	2	2	1	0	2	1	1	2	2	1	2
XrPt509035	224.7	67.219	2	2	2	2	1	2	2	1	1	2	2	1	1	2	2	1	1	2	1	2	1	1	2	1	2	2	2	1	2	1	2	2	1	0	2	1	2	2	1	0	2	1	1	2	2	1	2
XrPt505879	227.2	67.9668	2	2	2	2	1	2	2	1	1	2	2	1	1	2	2	1	1	2	1	2	1	1	2	1	2	2	2	1	2	1	2	2	1	1	2	1	2	2	1	0	2	1	0	0	0	1	0
XrPt389268	231.2	69.1634	2	2	0	2	1	2	2	1	1	2	0	1	1	2	0	1	1	0	1	2	1	1	2	1	2	2	2	1	2	1	2	2	1	0	2	1	2	1	1	2	2	1	1	2	2	1	2
XrPt390500	232	69.4028	2	2	2	2	1	2	2	1	1	2	2	1	1	2	2	1	1	2	1	2	1	1	2	1	0	2	2	1	2	1	2	2	1	1	2	1	2	1	1	2	0	1	1	2	2	1	2
XrPt507055	232	69.4028	2	2	2	2	1	2	2	1	1	2	2	1	1	2	2	1	1	2	1	2	1	1	2	1	1	2	2	1	2	1	2	2	1	1	2	1	2	1	1	2	2	1	1	2	0	1	2
XrPt509040	232	69.4028	2	2	2	2	1	2	2	1	1	2	2	1	1	2	2	1	1	2	1	2	1	1	2	0	1	2	2	1	2	1	2	2	1	1	2	1	0	1	1	2	2	1	1	2	1	1	2
XrPt509148	232	69.4028	0	2	2	2	1	2	2	1	1	2	2	0	1	2	2	1	1	2	1	2	1	1	2	1	1	2	2	1	2	1	2	2	1	1	2	1	2	1	1	2	2	1	1	2	0	1	2
XrPt507400	232	69.4028	2	2	2	2	1	2	2	1	1	2	2	1	1	2	2	1	1	2	1	2	1	1	2	1	1	2	2	1	2	1	2	2	1	0	2	1	2	1	1	2	2	1	1	2	2	1	2
XrPt346685	232	69.4028	2	2	2	2	1	2	2	1	1	2	2	1	1	2	2	1	1	2	1	2	1	1	2	1	1	2	2	1	2	1	2	2	1	1	2	1	2	1	1	2	2	1	1	2	2	1	2
XrPt115806	232	69.4028	2	2	2	2	1	2	2	1	1	2	2	1	1	2	2	1	1	2	1	2	1	1	2	1	1	2	2	1	2	1	2	2	1	1	2	1	2	1	1	2	2	1	1	2	2	1	2
XrPt402286	232	69.4028	2	2	2	2	1	2	2	1	1	2	2	1	1	0	0	1	1	2	0	2	1	1	2	1	1	2	2	1	2	1	2	2	1	1	2	1	0	1	0	2	2	1	1	2	2	1	2
XrPt119649	232	69.4028	2	2	0	2	1	2	2	1	1	2	2	1	1	2	2	1	1	2	0	2	1	1	2	1	1	2	2	1	2	1	2	2	1	1	2	1	0	1	1	2	2	1	1	2	2	1	2
XrPt115783	232	69.4028	2	2	2	2	1	2	2	1	1	2	2	1	1	2	2	1	1	2	1	2	1	1	2	1	1	2	2	1	2	1	2	2	1	1	2	1	2	1	1	2	2	1	1	2	2	1	2
XrPt509013	232.7	69.6122	2	2	2	2	1	1	2	1	1	2	2	1	1	2	2	1	1	2	1	2	1	1	2	1	1	2	2	1	2	1	2	2	1	1	2	1	2	1	1	2	2	1	1	2	2	1	2
XrPt121172	233.3	69.7916	2	2	2	2	1	2	2	1	1	2	2	1	1	2	2	1	1	2	1	2	1	1	2	1	1	2	2	1	2	1	2	2	1	1	2	1	2	1	1	2	2	1	1	2	2	1	2
XrPt508331	233.9	69.9711	2	2	2	2	1	2	2	1	1	2	2	1	1	2	2	1	1	2	1	2	1	1	2	1	1	2	2	1	2	1	2	2	1	1	2	1	2	1	1	2	2	1	1	2	2	1	2
XrPt507705	235.2	70.36	0	2	2	2	1	2	2	1	1	2	2	1	1	2	2	1	1	2	1	2	1	1	2	1	1	2	2	1	2	1	2	2	1	1	2	1	2	1	1	2	2	1	1	2	2	1	2
XrPt344284	235.2	70.36	2	2	2	2	1	2	2	1	1	2	2	1	1	2	2	1	1	2	1	2	1	1	2	1	1	2	2	1	2	1	2	2	1	1	2	1	2	1	1	2	2	1	1	2	2	1	2
XrPt344420	235.2	70.36	2	2	2	2	1	2	2	1	1	2	2	1	1	2	2	1	1	2	1	2	1	1	2	1	1	2	2	1	2	1	2	2	1	1	2	1	0	1	1	2	2	1	1	2	2	1	2
XrPt399549	235.2	70.36	2	2	2	2	1	2	2	1	1	2	2	1	1	2	2	1	1	2	1	2	1	1	2	1	1	2	2	1	2	1	2	2	1	1	2	1	2	1	1	2	2	1	1	2	2	1	2
XrPt389471	235.2	70.36	2	2	2	2	1	2	2	1	1	2	2	1	1	2	2	1	1	2	1	2	1	1	2	1	1	2	2	1	2	1	2	2	1	1	2	1	0	1	1	2	2	1	1	2	2	1	2
XrPt509385	235.2	70.36	2	2	2	2	1	2	2	1	1	2	2	1	1	2	2	1	1	2	1	2	1	1	2	1	1	2	2	1	2	1	2	2	1	1	2	1	2	1	1	2	2	1	1	2	2	1	2
XrPt508236	236	70.5994	2	2	2	2	1	2	2	0	1	2	2	1	0	2	2	0	2	2	1	2	1	0	2	1	1	2	2	0	2	1	2	2	1	1	2	0	0	0	1	2	2	1	1	2	0	1	2
XrPt401783	236.8	70.8387	2	2	1	2	1	0	2	0	1	2	2	1	1	2	2	1	0	2	1	2	1	1	2	1	1	2	2	1	2	1	2	2	1	1	2	1	0	0	0	2	2	1	1	2	2	1	2
XrPt400848	237.7	71.1079	2	2	0	2	1	2	2	1	1	2	2	1	1	2	2	1	1	2	1	2	1	1	2	1	1	2	2	1	2	1	2	2	0	1	2	1	1	1	1	1	2	1	1	2	2	1	2
XrPt505980	238.4	71.3173	2	2	1	2	1	2	2	1	1	2	2	1	1	2	2	1	1	2	1	2	1	1	2	1	1	2	2	1	2	1	2	2	1	1	0	1	1	2	1	1	2	1	1	2	2	1	2
XrPt398726	239.8	71.7361	2	2	1	2	1	2	2	1	1	2	2	1	1	0	2	1	1	2	1	2	1	1	2	1	1	2	2	1	2	1	2	2	1	1	2	1	1	1	1	2	2	1	1	2	2	1	2
XrPt121473	240.4	71.9156	2	2	0	2	1	2	2	1	1	2	2	1	1	2	2	1	1	2	1	2	1	1	2	1	1	2	2	1	2	1	2	2	1	1	2	1	1	1	1	2	2	1	1	2	2	1	2
XrPt400411	240.4	71.9156	2	2	0	2	1	2	2	1	1	2	2	1	1	2	2	1	1	2	0	2	1	1	2	1	1	2	2	1	2	1	2	2	1	1	2	1	1	1	1	2	2	1	1	2	2	1	0
XrPt390101	240.4	71.9156	2	0	0	0	1	2	2	1	1	2	2	1	1	2	2	1	1	2	0	2	1	0	2	1	1	2	2	1	2	1	2	2	1	1	2	1	0	1	1	2	2	1	1	0	0	1	2
XrPt507897	240.4	71.9156	2	2	1	2	1	2	2	1	1	2	2	1	1	2	2	1	1	2	1	2	1	1	2	1	1	2	2	1	2	1	2	2	1	1	2	1	1	1	1	2	2	1	1	2	2	1	2
XrPt402626	243.2	72.7532	2	2	1	2	1	2	2	1	1	0	2	1	1	2	2	1	1	2	1	2	1	1	2	1	2	2	2	1	2	1	2	2	1	1	2	1	1	1	1	2	2	1	1	2	2	1	2
XrPt389708	243.2	72.7532	2	2	0	2	1	2	2	1	1	0	2	1	1	2	2	1	1	2	1	2	1	1	2	1	2	2	2	1	2	1	2	2	1	1	2	1	1	1	1	2	2	1	1	2	2	1	2
XrPt507052	245.9	73.5609	2	2	1	2	1	2	2	1	1	1	2	1	1	2	2	1	1	2	1	2	1	1	2	2	2	2	2	1	2	1	2	2	1	1	2	1	1	1	1	2	2	1	1	2	2	1	2
XrPt410818	247.9	74.1592	2	2	1	2	1	2	2	1	1	1	2	1	1	2	2	1	1	2	1	2	1	1	2	1	2	2	2	1	2	1	2	2	1	1	2	1	1	1	1	2	2	1	1	2	1	1	2
XrPt507655	247.9	74.1592	2	2	1	2	1	2	2	1	1	0	2	1	1	2	2	1	1	0	1	2	1	1	2	1	2	2	2	1	2	1	2	2	1	1	2	1	1	1	1	2	2	1	1	2	0	1	2
XrPt505727	248.7	74.3986	0	0	1	0	1	2	0	1	1	0	0	1	1	1	0	1	1	1	1	2	1	1	2	1	2	2	2	1	2	1	2	2	1	1	2	1	1	1	1	2	2	1	1	2	0	1	2
XrPt505453	252.1	75.4157	1	2	1	2	1	2	2	1	1	2	2	1	1	0	0	1	1	0	1	2	1	1	2	1	1	2	2	1	2	1	2	2	1	1	2	1	1	1	1	1	2	1	1	2	1	1	2
XrPt506224	252.1	75.4157	1	2	0	2	0	2	2	1	1	2	0	1	1	0	2	1	1	0	1	0	1	1	2	1	1	2	2	1	2	1	2	2	1	1	2	1	1	1	1	1	2	1	1	2	0	1	0
XrPt389428	253.7	75.8943	1	2	2	2	1	2	2	1	1	2	2	1	1	0	2	1	1	0	1	2	1	1	2	1	1	2	2	1	2	1	2	2	1	1	2	1	0	1	1	1	2	1	1	2	0	1	2
XrPt390476	253.7	75.8943	0	2	0	2	1	2	0	1	1	2	0	0	1	2	2	1	1	2	1	2	1	1	2	0	1	2	2	0	2	1	2	2	1	1	2	1	0	1	1	0	2	1	1	2	2	1	2
XrPt508234	255.3	76.3729	1	2	1	2	1	2	2	1	1	2	2	1	1	2	2	1	1	2	1	2	1	1	2	1	1	2	2	1	2	1	2	2	1	1	2	1	1	1	1	1	2	1	0	2	2	1	2
XrPt349181	256.6	76.7618	1	2	1	2	1	2	2	1	1	2	2	1	1	2	2	1	1	2	1	2	1	1	2	1	1	2	2	1	2	1	2	2	1	1	2	1	1	1	1	1	2	1	1	2	2	1	2
XrPt390359	258.6	77.3601	1	2	1	0	1	2	2	1	1	2	2	1	1	2	2	1	1	2	1	2	1	1	2	1	1	2	2	1	2	1	2	2	1	1	2	1	2	1	1	1	2	1	1	2	1	1	2
XrPt402190	259.3	77.5695	1	2	0	2	0	2	2	1	1	0	2	1	1	2	2	1	1	0	1	2	1	1	2	1	1	2	2	1	2	1	2	2	1	2	2	1	2	1	1	0	2	1	1	2	1	1	2
XrPt401759	259.3	77.5695	1	2	1	2	1	2	2	1	1	0	2	1	1	2	2	1	1	0	1	2	1	1	2	1	1	2	2	1	2	1	2	2	1	2	2	1	2	1	1	1	2	1	1	2	1	1	2
XrPt509522	260.1	77.8089	1	2	1	2	1	2	2	1	1	2	0	2	1	2	2	1	1	0	1	2	1	1	0	1	1	2	2	1	2	1	0	2	1	2	2	1	2	1	1	1	2	1	1	2	1	1	2
XrPt509639	260.9	78.0482	1	2	0	2	1	2	2	1	0	2	0	0	1	2	2	1	1	2	1	2	1	1	2	1	1	2	2	1	2	0	2	2	1	0	0	1	2	1	1	1	2	1	0	2	2	1	2
XrPt389396	261.7	78.2875	1	2	0	2	0	2	2	1	1	2	2	1	1	2	2	0	0	2	1	2	1	1	2	1	1	2	2	1	2	1	2	2	1	2	2	1	2	1	1	0	2	1	1	2	1	1	2
XrPt389377	261.7	78.2875	1	2	0	2	0	2	2	1	1	2	2	1	1	2	2	0	0	2	1	2	1	1	2	1	1	2	2	1	2	1	2	2	1	2	2	1	2	1	1	0	2	1	1	0	1	1	0
XrPt390626	262.5	78.5268	1	2	0	2	1	2	2	1	1	2	2	1	1	2	2	1	0	2	1	2	1	1	2	1	1	2	2	1	2	1	2	2	1	2	2	1	2	1	1	1	2	1	1	2	1	1	2
3356835	265.2	79.3345	1	2	1	2	1	2	2	1	1	2	2	1	1	2	2	1	1	2	1	2	1	1	2	1	1	2	1	1	2	1	2	2	1	2	2	1	2	2	1	1	2	1	1	2	1	1	2
3731723	266.5	79.7234	0	2	1	2	1	2	2	1	1	2	2	1	1	2	2	1	1	2	1	2	1	1	2	1	1	2	1	1	2	1	2	2	1	2	2	1	2	2	1	1	2	1	1	2	2	1	2
3343983	268.7	80.3816	1	2	0	2	1	2	2	1	0	2	2	1	0	2	2	1	1	2	1	2	1	2	2	1	1	2	1	1	2	1	2	2	1	0	2	1	1	2	1	1	2	1	1	2	2	1	2
3352969	270.3	80.8602	1	2	1	2	1	2	2	1	1	2	2	1	1	2	2	1	1	0	1	2	1	1	0	1	1	2	1	1	2	1	2	2	1	1	2	1	1	2	1	0	2	1	1	0	2	1	2
3748872	270.9	81.0397	1	2	1	2	1	2	2	1	1	2	2	1	1	2	2	1	1	2	1	2	1	1	2	1	1	2	1	1	2	1	2	2	1	1	2	1	1	2	1	0	2	1	1	2	2	1	2
3745514_11:T>C	271.6	81.2491	2	2	1	2	1	2	2	1	1	2	2	1	1	2	2	1	1	2	1	2	1	1	2	1	1	2	1	1	2	1	2	2	1	1	2	1	1	2	1	0	0	1	1	2	2	1	2
3742724	271.6	81.2491	2	2	1	2	1	2	2	1	1	2	2	1	1	2	2	1	1	2	1	2	1	1	2	1	1	2	1	1	2	1	2	2	1	1	2	1	1	2	1	1	2	1	1	2	2	1	2
3357670	272.2	81.4286	2	2	1	2	1	2	2	1	1	2	2	1	1	2	2	1	1	2	1	2	1	1	2	1	1	2	1	1	2	1	2	2	1	1	2	1	1	2	1	1	2	1	1	2	2	1	2
3362633_56:C>A	272.2	81.4286	2	2	1	2	1	2	2	1	1	2	2	1	1	2	2	1	1	2	1	2	1	1	2	1	1	2	1	1	2	1	2	2	1	1	2	1	1	2	1	0	2	1	1	2	2	1	2
3345860	272.9	81.638	2	2	1	2	1	2	2	1	1	2	2	1	1	2	2	1	1	2	1	2	1	1	2	1	1	2	1	1	2	1	2	2	1	1	2	1	1	2	1	2	2	1	1	2	2	1	2
3730013	274.2	82.0269	2	2	1	2	1	2	2	1	1	2	2	1	1	0	2	1	1	2	1	0	1	1	2	1	1	2	1	1	2	1	2	2	1	1	2	1	1	2	1	2	2	1	1	2	2	1	2
XrPt509371	277	82.8645	2	2	1	2	1	2	2	1	1	2	2	1	1	2	2	1	1	2	1	2	1	1	2	1	1	2	2	1	2	1	2	2	1	1	2	1	1	1	1	2	2	1	1	2	2	1	2
XrPt507374	277.6	83.044	2	2	1	2	1	2	2	1	1	2	2	1	1	0	2	1	1	2	1	2	1	1	2	1	1	2	2	1	2	1	2	2	1	1	2	1	1	1	1	2	2	1	1	2	1	1	0
XrPt411243	278.3	83.2534	2	2	1	2	1	2	2	1	1	2	2	1	1	2	2	1	1	2	1	2	1	1	2	1	1	2	2	1	2	1	2	2	1	1	2	1	1	1	1	2	2	1	1	2	2	1	2
XrPt399386	278.9	83.4329	2	2	1	2	1	1	2	1	1	2	2	1	1	2	2	1	1	2	1	2	1	1	2	1	1	2	2	1	2	1	2	2	1	1	2	1	1	1	1	2	2	1	1	2	2	1	2
XrPt402260	281.3	84.1508	2	0	1	2	1	1	2	1	1	2	0	1	1	0	1	1	1	2	1	2	1	1	0	1	1	2	2	1	2	1	2	2	1	1	2	1	1	1	1	0	0	0	0	2	2	1	2
3344886	284.9	85.2278	2	2	1	2	1	1	2	1	1	2	2	1	1	2	2	1	1	0	1	2	1	1	2	1	1	2	1	1	2	1	2	2	0	1	2	1	1	0	1	2	0	1	1	2	2	1	2
3356023	285.6	85.4372	2	2	1	2	1	1	2	1	1	2	2	1	1	2	2	1	1	2	1	2	1	1	2	1	1	2	1	1	2	1	2	2	1	1	2	1	1	2	1	2	2	1	1	2	2	1	2
3353745	288.4	86.2748	2	2	1	2	1	1	2	1	1	2	2	1	1	2	2	1	1	2	1	2	1	0	2	1	0	2	1	1	2	1	2	2	1	1	2	1	2	2	1	2	2	1	1	2	2	1	2
3750882	292.4	87.4714	2	0	1	2	1	2	2	1	2	2	2	1	1	2	2	1	0	2	1	2	1	1	2	1	1	2	1	1	2	1	2	0	1	1	2	1	0	2	1	2	2	1	1	2	2	2	0
3730481	297.4	88.9672	2	2	1	2	1	2	0	1	1	2	2	1	1	2	2	1	1	2	1	0	1	1	2	1	1	2	1	1	1	1	1	2	1	1	0	1	1	2	1	2	2	1	1	2	2	1	1
3343064	302.3	90.433	2	2	1	2	1	2	2	1	1	2	1	1	1	2	2	1	1	2	1	2	1	1	2	1	1	2	1	1	0	1	2	1	1	0	0	1	1	0	1	0	0	1	1	0	1	1	0
3732841	304.8	91.1809	2	2	1	2	0	2	2	1	1	2	0	1	0	2	2	1	1	2	1	2	1	1	1	1	1	2	1	1	1	1	2	2	1	1	2	1	1	2	1	2	2	1	1	0	1	1	2
3734056	306.4	91.6595	2	2	1	2	1	2	2	1	1	2	2	1	1	2	2	1	1	2	1	0	1	1	1	1	1	1	1	1	1	1	0	0	1	1	2	1	0	2	1	0	2	1	1	2	1	1	2
3731646	309.6	92.6168	2	2	1	2	1	2	2	1	1	2	2	1	1	2	2	1	1	2	1	2	1	1	2	1	1	2	1	1	0	1	2	2	1	1	2	1	2	2	1	2	2	1	1	0	1	1	2
3746741	311.8	93.2749	2	2	1	0	1	2	2	1	1	2	2	1	1	0	2	1	1	2	1	2	1	1	2	1	1	2	1	1	2	1	2	2	1	1	2	1	1	0	1	2	2	1	1	0	1	1	1
3587568	315.5	94.3818	2	2	1	2	1	2	2	1	1	2	2	1	1	2	2	1	1	2	1	2	1	1	2	1	1	2	1	1	2	1	2	2	1	1	2	1	1	2	1	2	2	2	1	2	1	1	2
3352531	317.5	94.9801	2	2	1	2	1	2	2	1	1	2	2	1	1	2	2	1	1	2	1	2	1	1	2	1	1	2	0	0	2	1	2	2	1	1	2	1	1	2	2	2	2	1	1	2	1	1	2
3738460	321.1	96.057	2	2	2	2	1	2	2	1	1	2	2	1	1	2	2	1	1	2	2	2	1	1	2	1	1	2	0	1	2	1	2	2	0	1	2	1	1	2	1	2	2	1	1	2	2	1	2
3352795	324	96.9245	2	2	1	2	1	2	2	1	1	2	2	1	1	2	2	1	1	2	0	2	1	1	2	1	1	2	1	0	2	1	2	2	1	1	2	1	1	2	1	2	2	1	1	2	2	1	2
3744723	326	97.5228	2	2	1	2	1	2	2	1	2	2	2	1	1	2	2	1	1	2	1	2	1	1	2	1	1	2	1	1	2	1	2	2	1	1	2	1	2	2	1	2	2	1	1	2	2	1	2
3739121	328.9	98.3904	2	2	1	2	0	2	2	1	1	2	2	1	1	2	2	1	1	2	1	2	1	1	2	1	1	2	1	2	2	0	2	2	1	0	2	1	2	2	1	2	2	0	1	2	2	1	2
3349663	332.7	99.5271	1	2	1	2	1	2	2	1	1	2	2	1	1	2	2	1	1	2	1	2	1	1	2	0	1	2	1	2	2	1	2	2	1	2	2	1	2	2	1	0	2	1	1	2	2	1	2
3744227	334.8	100.155	1	2	1	2	1	2	2	1	1	0	2	1	1	0	2	1	1	2	1	2	1	1	2	1	1	2	1	1	2	1	2	2	1	2	2	1	2	2	1	2	2	1	1	2	2	1	1
3733712	336.1	100.544	1	2	1	2	1	2	2	1	1	2	2	1	1	2	2	1	1	2	1	2	1	1	2	1	1	2	1	1	2	1	2	2	1	2	2	1	2	2	1	2	2	1	1	2	2	1	2
3748656	336.7	100.724	1	2	1	2	1	2	2	1	1	2	2	1	1	2	2	1	1	2	1	2	1	1	2	1	1	2	1	1	2	1	2	2	1	2	2	1	2	2	1	2	2	1	1	2	2	1	2
3363951_28:A>C	336.7	100.724	1	2	1	2	1	2	2	1	1	2	2	1	1	2	2	1	1	2	1	2	1	1	2	1	1	2	1	1	2	1	2	2	1	2	2	1	2	2	1	2	2	1	1	2	2	1	2
3747523	338.1	101.143	1	2	1	2	1	2	2	1	1	2	2	1	1	2	2	1	2	2	1	2	1	1	2	1	1	2	1	1	2	1	2	2	0	2	2	1	2	2	1	1	2	1	1	2	2	1	2
3589003	339.4	101.531	1	2	1	2	1	2	2	1	1	2	2	1	1	2	2	1	1	2	1	2	1	1	2	1	1	2	1	1	2	1	2	2	1	2	2	1	2	2	1	1	2	1	1	2	1	1	2
3736490	340.8	101.95	1	2	1	2	1	2	2	1	0	2	0	1	1	1	0	1	1	2	1	2	1	1	0	1	1	0	1	1	2	1	2	2	1	0	2	1	2	2	1	2	2	1	1	2	1	1	2
3361768	342.3	102.399	1	0	1	2	1	2	2	1	1	2	2	1	1	2	2	1	1	2	1	2	1	1	2	1	1	2	1	1	2	1	2	2	1	2	2	1	2	2	1	2	2	1	1	2	1	1	2
3740961	344.5	103.057	1	0	1	0	1	2	0	1	1	2	2	1	1	2	2	1	1	2	1	2	1	1	2	1	1	2	1	1	2	1	2	0	1	2	2	1	2	2	1	2	2	1	1	2	1	1	2
3352655	345.2	103.267	1	2	1	2	1	2	2	1	1	2	2	1	1	2	2	1	1	2	1	2	1	1	2	1	1	2	1	1	2	1	2	2	1	2	2	1	2	2	1	2	2	1	1	2	1	1	2
3750270	345.8	103.446	1	2	1	2	1	2	2	1	1	2	2	1	1	2	2	1	1	2	1	2	1	1	2	1	1	2	1	1	2	1	2	2	1	2	2	1	2	2	1	2	2	1	1	2	1	1	2
3343628	349.5	104.553	1	0	1	2	1	0	2	1	1	2	2	1	1	2	2	1	1	2	1	2	1	1	2	1	1	1	1	1	2	1	2	2	1	1	2	1	2	0	1	2	2	1	1	2	1	1	2
3594456	353.7	105.809	1	2	1	0	1	2	2	1	1	2	2	1	1	2	2	1	1	2	1	0	1	1	2	1	1	2	1	1	0	1	0	0	1	1	2	1	0	2	1	2	2	1	1	2	2	1	2
3746673	356.9	106.767	2	2	0	2	1	2	2	1	1	2	2	2	1	2	2	1	1	2	1	2	1	1	2	1	1	2	1	0	2	1	2	2	1	1	2	1	1	2	1	2	2	1	0	2	2	1	2
3580942	358.2	107.155	2	2	1	2	1	2	2	1	1	2	2	1	1	2	2	1	1	2	1	2	1	1	2	1	1	2	1	1	2	1	2	2	1	1	2	1	1	2	1	2	2	1	1	2	2	1	2
3732923	360.2	107.754	2	2	1	2	1	2	2	1	1	2	2	1	1	2	2	1	1	2	1	2	1	1	2	1	1	2	1	1	2	1	2	2	1	1	2	1	2	2	1	2	2	1	1	0	2	0	2
3734324	362.5	108.442	1	2	1	2	1	2	2	1	1	2	2	1	1	2	2	1	1	2	1	0	1	1	2	1	1	2	1	1	2	1	2	2	1	1	2	1	0	2	1	2	2	1	1	0	2	1	2
3343132	364	108.891	2	2	2	2	1	2	2	1	1	2	2	0	1	2	2	1	1	2	1	2	1	1	2	1	1	2	1	1	2	1	2	2	1	1	2	1	1	2	1	2	2	1	1	2	2	1	2
3362623_16:A>G	366	109.489	2	2	1	2	1	2	2	1	1	1	2	1	1	2	2	1	1	2	1	2	1	1	2	1	2	2	1	1	2	1	2	2	1	1	2	1	0	2	1	2	2	1	1	2	2	1	2
3583938	366.6	109.668	2	2	1	2	1	2	2	1	1	1	2	1	1	2	2	1	1	2	1	2	1	1	2	1	2	2	1	1	2	1	2	2	1	1	2	0	0	2	1	2	2	1	1	2	2	1	2
3580691_29:T>G	367.3	109.878	2	2	1	2	1	2	2	1	1	1	2	1	1	2	2	1	1	2	1	2	1	1	2	1	2	2	1	1	2	1	2	2	1	1	2	1	0	2	1	2	2	1	1	2	2	1	2
3737991	367.3	109.878	2	2	1	2	1	2	2	1	1	1	2	1	1	2	2	1	1	2	1	2	1	1	2	1	2	2	1	1	2	1	2	2	1	1	2	1	0	2	1	2	2	1	1	2	2	1	2
3733011	369.5	110.536	2	2	1	2	1	0	2	1	1	2	2	1	1	2	2	1	1	2	1	0	1	1	2	1	2	0	1	1	2	1	1	2	1	1	0	1	2	2	1	0	0	1	1	2	2	1	2
3345576	372.7	111.493	2	2	1	2	1	2	2	0	1	2	2	1	1	2	2	1	1	2	1	2	1	1	2	1	2	2	1	1	2	1	2	2	1	1	2	1	0	2	0	2	2	1	0	2	2	1	2
3737372	377.5	112.929	2	2	1	2	1	2	2	1	0	2	2	1	2	2	2	1	1	2	0	2	1	1	2	2	2	2	1	1	2	1	1	0	1	1	2	0	1	2	1	2	2	1	1	2	2	1	2
3578273	382.3	114.365	2	2	1	2	0	2	2	1	1	2	2	1	2	2	2	1	1	2	1	2	1	1	2	1	2	2	1	1	2	1	2	2	1	1	2	1	1	2	1	2	2	1	1	2	2	1	2
3349851	384.5	115.023	2	0	1	2	1	2	2	1	1	2	2	1	1	2	2	1	1	0	1	0	1	1	0	1	0	2	1	1	2	1	2	2	1	1	2	1	1	2	1	2	2	1	1	2	2	1	0
3731939	389.2	116.429	2	2	1	2	1	2	2	1	1	1	2	1	1	2	2	1	1	2	1	1	1	1	1	1	1	2	1	1	2	1	2	0	1	1	0	1	1	1	1	2	2	1	1	2	2	1	2
3748671	391.5	117.117	2	2	1	2	1	0	2	1	1	2	2	1	1	2	2	1	1	2	1	0	1	1	2	1	0	2	1	1	2	1	2	2	1	1	2	1	1	0	1	2	2	1	1	2	2	1	2
3351271_45:C>T	392.1	117.297	2	2	1	2	1	2	2	1	1	2	2	1	1	2	2	1	1	2	1	2	1	1	2	1	2	2	1	1	2	1	2	2	1	1	2	1	1	2	1	2	2	1	1	2	2	1	2
3343607	394.3	117.955	2	2	1	2	1	2	2	1	1	2	2	1	0	2	2	2	1	2	0	2	1	1	2	1	2	2	1	2	2	1	2	2	1	1	2	1	2	2	1	2	2	1	1	2	2	1	2
3741051	398	119.062	2	2	1	2	1	2	2	1	1	2	2	1	2	2	2	1	1	2	1	2	1	1	2	1	2	2	1	1	2	1	2	2	1	1	2	2	1	2	1	2	2	1	1	2	2	1	2
3346527	400.8	119.899	2	2	0	2	1	2	2	1	1	2	2	1	1	2	2	1	1	2	1	2	1	1	2	1	2	2	1	1	2	1	2	2	1	1	2	1	1	2	1	2	2	1	1	2	2	1	2
3747073	402.9	120.527	2	2	2	2	1	2	2	0	1	2	2	1	1	2	2	1	1	2	1	2	1	1	2	1	2	2	1	1	2	1	2	2	1	1	2	0	1	2	1	2	2	0	2	2	2	1	2
3349211	405.6	121.335	2	2	1	2	1	2	2	1	1	2	2	1	1	2	2	1	1	2	1	2	1	1	2	1	2	2	1	1	2	1	2	2	1	1	2	1	1	2	1	2	2	1	1	2	2	1	2
3350754	406.3	121.545	2	2	1	2	1	2	2	1	1	2	2	1	1	2	2	1	1	2	1	2	1	1	2	2	2	2	1	1	2	1	2	2	1	1	2	1	1	2	1	2	2	1	1	2	2	1	2
3733430	406.9	121.724	2	2	1	2	1	2	2	1	1	2	0	1	1	2	2	1	1	2	1	2	1	1	2	2	2	2	1	1	2	1	2	2	1	1	2	1	1	2	1	2	2	1	1	2	2	1	2
3359184	407.6	121.933	2	2	1	2	1	2	2	1	1	2	2	1	1	2	2	1	1	2	1	2	1	1	2	2	2	2	1	1	2	1	2	2	1	1	2	1	1	2	1	2	2	1	1	2	2	1	2
3586698	408.3	122.143	2	2	1	2	1	2	2	1	1	1	2	1	1	2	2	1	1	2	1	2	1	1	2	2	2	2	1	1	2	1	2	2	1	1	2	1	1	2	1	0	2	1	1	2	2	1	2
3357153_43:G>C	409.6	122.532	2	2	1	2	1	2	2	1	1	1	2	1	1	2	2	1	1	2	1	2	1	1	2	2	2	2	1	1	2	1	2	2	1	1	2	1	1	2	1	2	2	1	1	2	2	1	2
3576285	409.6	122.532	2	2	1	2	1	2	2	1	1	1	2	1	1	2	2	1	1	2	1	2	1	1	2	2	2	2	1	1	2	1	0	2	1	1	2	1	1	2	1	2	2	1	1	2	2	1	2
3364726_11:C>T	410.2	122.711	2	2	1	2	1	2	2	1	1	1	2	2	1	2	2	1	1	2	1	2	1	1	2	2	2	2	1	1	2	1	2	2	1	1	2	1	1	2	1	2	2	1	1	2	2	1	2
3744118_18:C>G	410.9	122.921	2	2	1	2	1	2	2	1	1	1	2	2	1	2	2	1	1	2	1	2	1	1	2	2	1	2	1	1	2	1	2	2	1	0	2	1	1	2	1	2	2	1	1	2	2	0	2
3730474	411.6	123.13	2	2	1	2	1	2	2	1	1	1	2	2	1	1	2	1	1	2	1	2	1	1	2	2	1	2	1	1	2	1	2	2	1	1	2	1	1	2	1	2	2	1	1	2	2	1	2
3736522	412.9	123.519	2	2	1	2	1	2	2	1	1	1	2	2	1	1	2	1	1	2	1	0	1	1	2	2	1	1	1	1	2	1	2	1	1	1	2	1	1	2	1	2	2	1	1	2	2	1	2
3353216	415	124.147	2	2	1	2	1	2	2	1	1	1	2	2	1	1	1	1	1	0	1	2	1	1	2	2	1	2	1	1	2	1	0	0	1	1	2	1	1	2	1	2	2	1	1	2	2	1	2
3588858_64:G>C	416.4	124.566	2	2	1	2	1	2	2	1	1	1	2	2	1	1	2	1	1	2	1	2	1	1	2	2	1	2	1	1	2	1	2	2	1	1	2	1	1	2	1	2	2	2	1	2	2	1	2
3343599	416.4	124.566	2	2	1	2	1	2	2	1	1	1	2	2	1	1	2	1	1	2	1	2	1	1	2	2	1	2	1	1	2	1	2	2	1	1	2	1	1	2	1	2	2	2	1	2	2	1	2
3344941	417.7	124.955	2	2	1	2	1	2	2	1	1	1	2	2	1	1	2	1	1	2	1	2	1	1	2	1	1	2	1	1	2	1	2	2	1	1	2	1	1	2	1	2	2	2	1	2	2	1	2
3744559_11:G>C	417.7	124.955	2	2	1	2	1	2	2	1	1	1	2	2	1	1	2	1	1	2	1	2	1	1	2	1	1	2	1	1	2	1	2	2	1	1	2	1	1	2	1	2	2	2	1	2	2	1	2
3347426	419.7	125.553	2	2	2	2	2	2	2	1	1	1	2	2	1	1	2	1	1	2	1	2	1	1	2	2	1	2	1	1	2	1	2	2	1	1	2	1	1	2	1	2	2	2	1	2	2	1	2
3741734	422.3	126.331	2	1	2	2	2	2	2	1	1	1	2	2	1	1	2	1	1	2	1	2	1	1	2	2	1	2	1	1	2	1	1	2	1	1	2	1	1	2	1	2	2	2	1	1	2	1	2
3348719	425.1	127.169	2	2	2	2	2	2	2	0	1	1	2	2	1	1	2	1	1	2	1	2	1	1	2	2	1	2	1	0	2	1	2	2	0	1	2	1	1	2	1	2	2	2	0	1	2	1	2
3738217_29:C>T	425.8	127.378	2	2	2	0	2	2	2	1	1	1	2	2	1	1	2	1	1	2	1	2	1	1	2	0	1	2	1	1	2	1	2	2	1	1	2	1	1	2	1	2	2	2	1	1	2	1	2
3601970	426.4	127.557	2	2	2	2	2	2	2	1	1	1	2	2	0	1	2	1	1	2	1	2	1	1	2	1	1	2	1	1	2	1	2	2	0	1	2	1	1	2	1	2	2	2	1	2	2	0	2
3741913	427.1	127.767	2	2	0	2	2	2	2	1	1	1	2	2	1	1	2	1	1	2	1	2	1	1	2	1	1	2	1	1	2	1	2	2	1	1	2	1	1	1	1	2	2	2	1	2	2	1	2
XrPt401738	429.9	128.604	2	2	1	2	1	2	2	1	1	1	2	2	1	1	2	1	1	2	1	2	1	1	2	1	1	2	2	1	2	1	2	2	1	1	2	1	1	1	1	2	2	2	1	2	2	1	2
XrPt505579	431.2	128.993	2	2	1	2	1	2	2	1	1	1	2	2	1	1	2	1	1	2	1	2	1	1	2	1	1	2	2	1	2	1	2	2	1	1	2	1	1	1	1	2	2	1	1	2	2	1	2
XrPt508228	435.9	130.399	0	2	2	2	1	2	2	1	1	1	1	1	1	1	2	1	1	0	1	2	1	1	2	2	2	2	0	1	2	1	2	2	1	1	0	1	1	1	1	2	2	1	1	2	2	1	2
XrPt389303	441	131.925	2	2	0	2	1	2	2	1	1	1	2	2	1	0	2	1	1	0	1	2	1	1	2	1	1	2	2	1	2	1	2	2	1	1	0	1	1	1	1	2	2	2	0	2	2	1	2
XrPt402294	441	131.925	2	2	2	2	1	2	0	1	1	1	2	2	1	1	2	1	1	2	1	2	1	1	2	1	1	2	2	1	2	1	2	2	1	1	2	1	1	1	1	2	2	2	1	2	2	1	2
XrPt505278	442.4	132.344	2	2	2	2	2	2	2	1	1	1	2	2	1	1	2	1	1	2	1	2	1	1	2	1	1	2	2	1	2	1	2	2	1	1	2	1	1	1	1	2	2	2	1	2	2	1	2
XrPt509281	442.4	132.344	2	2	2	2	2	2	2	1	1	1	2	2	1	0	2	1	1	2	1	2	1	1	2	0	1	2	2	1	2	1	2	2	1	1	2	1	0	1	1	2	2	2	1	2	2	1	2
XrPt390199	445.4	133.241	2	2	1	2	2	2	0	1	1	1	2	0	1	1	1	1	1	2	1	2	1	1	2	2	1	2	2	1	2	1	2	2	1	1	2	1	2	1	1	2	2	2	1	2	2	1	2
XrPt115695	447.5	133.87	2	2	2	2	2	2	2	1	1	1	2	2	1	1	1	1	1	2	1	2	1	1	2	2	1	2	2	1	2	1	2	2	1	1	2	1	2	1	1	2	2	2	1	1	2	1	2
3748447_68:C>T	450.2	134.677	2	2	2	2	2	2	2	1	1	1	2	2	1	1	1	1	1	2	1	2	1	1	2	2	1	2	1	1	2	1	2	2	1	1	2	1	2	2	1	2	2	2	1	1	2	1	2
3747597	450.9	134.887	2	2	2	2	2	2	2	1	1	1	2	2	1	1	2	1	1	2	1	2	1	1	2	2	1	2	0	1	2	1	2	2	1	1	2	1	2	2	1	2	2	2	1	1	2	1	2
3357974	451.5	135.066	2	2	2	2	2	2	2	1	1	1	2	2	1	1	1	1	1	2	1	2	1	1	2	2	1	2	1	1	2	1	2	2	1	1	2	1	2	2	1	2	2	2	1	1	2	1	2
3358336	452.1	135.246	2	2	2	2	2	2	2	1	1	1	2	2	1	0	1	1	1	2	1	2	1	1	2	2	1	2	1	1	2	1	2	2	1	1	2	1	2	2	1	2	2	2	1	2	2	1	2
3737180	452.8	135.455	2	2	2	2	2	2	2	1	1	1	2	2	1	1	1	1	1	2	1	2	1	1	2	2	1	2	1	1	2	1	2	2	1	1	2	1	2	2	1	2	2	2	1	2	2	1	2
3577930	453.5	135.664	2	2	2	2	2	2	2	1	1	1	2	2	1	1	1	1	1	2	1	2	1	1	0	2	1	2	1	1	2	1	0	2	1	1	0	1	2	2	1	2	2	0	1	0	0	1	2
3741769	454.9	136.083	2	2	2	2	2	2	2	1	1	1	2	2	1	1	1	1	1	2	1	2	1	1	2	2	1	2	1	1	2	1	2	2	1	1	2	1	2	2	1	2	2	2	1	2	2	1	2
3576541_38:A>G	454.9	136.083	2	2	2	2	2	2	2	1	1	0	2	2	0	0	1	1	0	2	1	2	1	1	2	2	1	2	1	1	2	1	2	2	1	1	2	1	2	2	1	2	2	2	0	2	2	1	2
3733525	456.3	136.502	2	2	2	2	2	2	2	1	1	1	2	2	1	1	1	1	2	2	1	2	2	1	2	2	1	2	1	1	2	1	2	2	2	1	2	1	2	2	1	2	2	2	2	2	2	1	2
3348723	460.7	137.818	2	2	2	2	2	2	2	1	1	1	2	2	0	1	1	1	1	2	1	2	1	0	2	2	1	2	1	1	2	1	2	2	2	1	2	1	2	2	1	2	2	2	1	2	2	1	2
3354588	462.1	138.237	2	2	2	2	2	2	2	1	1	1	2	2	1	1	1	1	1	2	1	2	1	1	2	2	1	2	1	1	2	1	2	2	1	1	2	1	2	2	1	2	2	2	1	2	2	1	2
3365191_16:G>C	462.1	138.237	2	2	2	2	2	2	2	1	1	1	2	2	1	1	1	1	1	2	1	2	1	1	2	2	1	2	1	1	2	1	2	2	1	1	2	1	2	2	1	2	2	2	1	2	2	1	2
3364091_20:T>G	465.4	139.224	1	2	2	2	2	2	2	1	1	1	2	2	1	1	1	1	1	2	1	2	1	1	2	2	2	2	1	1	2	1	2	2	1	1	2	1	2	2	1	2	2	1	1	2	2	1	2
3740812	466.1	139.434	1	0	2	2	2	2	2	1	1	1	2	2	1	1	1	1	1	2	1	2	1	1	0	0	2	1	1	1	2	1	2	2	1	1	0	1	2	0	1	2	2	1	1	2	2	1	2
3750359	467.5	139.853	1	2	2	1	2	2	2	1	1	1	2	2	1	1	1	1	1	2	1	2	1	1	2	2	2	2	1	1	2	1	2	2	1	1	2	1	2	2	1	2	2	1	1	2	2	1	2
3594947_36:G>C	468.8	140.241	1	2	2	1	2	2	2	1	1	1	2	2	1	1	1	1	1	2	1	2	1	1	2	2	2	2	1	1	2	1	2	2	1	1	2	1	2	2	1	2	2	1	1	2	2	1	2
3579459_16:T>G	469.4	140.421	1	2	2	1	2	2	2	1	1	1	2	2	1	1	1	1	1	2	1	2	1	1	2	2	2	2	1	1	2	1	1	2	1	1	2	1	2	2	1	2	2	1	1	2	2	1	2
3365061	471.4	141.019	1	2	2	1	2	2	2	1	1	2	2	2	1	1	1	1	1	2	1	2	1	1	2	2	2	2	1	1	2	1	1	2	1	1	2	1	2	2	1	2	2	1	1	2	1	1	2
3735805	472.8	141.438	1	2	2	1	2	2	2	1	1	2	2	2	1	1	1	1	1	2	1	2	1	1	2	2	2	2	1	1	2	1	1	2	1	1	2	1	2	2	1	2	2	1	1	2	2	1	2
3344859	477.3	142.784	1	2	2	1	2	2	2	1	1	2	2	2	2	1	1	0	1	2	1	2	2	1	2	2	2	2	0	2	2	1	0	2	1	1	2	2	2	2	0	2	2	1	1	2	2	1	2
3747043	481.1	143.921	1	2	2	1	2	2	2	1	1	1	2	2	2	1	1	0	1	2	1	2	1	1	2	2	2	2	0	2	2	1	1	2	1	1	2	1	2	2	1	2	2	0	1	2	2	1	2
3740623	483.2	144.549	1	2	2	1	2	2	2	1	1	1	2	2	2	1	1	1	1	2	1	2	1	1	2	2	2	2	1	1	2	1	1	2	1	1	1	0	2	1	1	2	2	1	1	2	2	1	2
3596892	483.8	144.729	1	2	2	1	2	2	2	1	1	1	2	2	1	1	1	1	1	2	1	2	1	1	2	2	2	2	1	1	2	1	1	2	1	1	1	1	2	1	1	2	2	1	1	2	2	1	2
XrPt346947	485.1	145.118	1	2	2	1	2	2	2	1	1	1	2	2	1	1	1	1	1	2	1	2	1	1	2	2	0	2	2	1	2	1	1	2	1	1	1	1	2	1	1	2	2	1	1	2	2	1	2
XrPt506173	488.3	146.075	0	2	2	2	2	2	2	0	0	2	2	2	1	0	0	0	0	2	2	2	1	1	2	2	0	2	0	1	2	1	1	2	0	1	2	1	2	1	1	2	2	1	1	2	2	1	2
XrPt505821	492.2	147.242	0	2	2	0	2	1	2	1	1	2	2	2	1	1	0	2	0	2	2	2	1	1	2	2	2	2	2	1	2	1	1	2	1	1	2	1	2	1	1	1	2	1	2	2	2	1	2
XrPt506653	492.2	147.242	1	2	2	1	2	1	2	1	1	2	2	2	1	1	1	2	1	2	0	2	1	1	2	2	2	2	2	1	2	1	1	2	1	1	2	1	2	1	1	1	2	1	2	2	2	1	2
XrPt400585	492.2	147.242	1	2	2	1	2	1	2	1	1	2	2	2	1	1	1	2	1	2	1	2	1	1	2	2	2	2	2	1	2	1	1	2	1	1	2	1	2	1	1	1	2	1	2	2	2	1	2
XrPt389353	492.9	147.451	1	2	2	1	2	1	2	1	1	2	2	2	1	1	1	0	0	2	1	2	1	1	2	2	2	2	2	1	2	1	1	2	1	1	2	1	2	1	1	1	2	1	2	2	2	1	2
3363286_45:G>C	495.7	148.289	1	2	2	1	2	1	2	1	1	2	2	2	1	1	1	2	1	2	1	2	1	1	2	2	2	2	1	1	2	1	1	2	1	1	2	1	2	2	1	1	2	1	2	2	2	1	2
3731366	497.1	148.707	1	0	2	1	2	1	2	1	1	2	2	0	1	1	1	2	1	2	1	2	1	1	2	2	2	2	1	1	2	1	1	2	1	1	2	1	2	2	1	1	2	1	2	2	2	1	1
3749641	497.8	148.917	1	2	2	1	2	1	2	1	1	2	0	2	1	1	1	0	1	2	1	2	1	1	2	2	2	2	1	1	2	1	1	2	1	1	0	1	2	2	1	1	2	1	2	0	2	1	2
3360667	498.6	149.156	1	2	2	1	2	1	2	1	1	0	2	2	1	1	1	2	1	2	1	2	1	1	2	2	2	0	1	1	2	1	1	2	1	1	2	1	2	2	1	1	2	1	2	2	2	1	2
3352758	499.3	149.365	1	2	2	1	2	1	2	1	1	2	2	2	1	1	1	2	1	2	1	2	1	1	2	2	2	2	1	1	2	1	1	2	1	1	2	1	2	2	1	1	2	1	2	2	2	1	2
3597140_27:C>G	500	149.575	1	2	2	1	2	1	2	1	1	2	2	2	1	1	1	2	1	2	1	2	1	1	2	2	2	2	1	1	2	1	1	2	1	1	2	1	2	2	1	1	2	1	2	2	2	1	2
3734463	501.3	149.964	1	2	2	1	2	1	2	1	1	2	2	2	1	1	1	1	1	2	1	2	1	1	2	2	2	2	1	1	2	1	1	2	1	1	2	1	2	2	1	2	2	1	2	2	2	1	2
3746132	501.9	150.143	1	2	2	1	2	2	2	1	1	2	2	2	1	1	1	1	1	2	1	2	1	1	2	2	2	2	1	1	2	1	1	2	1	1	2	1	2	2	1	2	2	1	2	2	2	1	2
3353362	504.6	150.951	1	2	2	1	1	1	2	1	1	2	2	2	1	1	1	1	1	2	1	2	1	1	2	2	2	2	1	1	2	1	1	2	1	1	2	1	2	2	1	1	2	1	2	2	2	1	2
3587902_30:A>G	504.6	150.951	1	2	2	1	1	1	2	1	1	2	2	2	1	0	1	1	1	2	1	2	1	1	2	2	2	2	1	1	2	1	1	2	1	1	0	1	2	2	1	1	2	1	2	2	0	1	2
3744087_48:C>T	506	151.37	1	2	2	1	1	1	2	1	1	2	2	2	1	1	1	1	1	2	1	2	1	1	2	2	2	1	1	1	2	1	1	2	1	1	2	1	1	2	1	1	2	1	2	2	2	1	2
3359598	506	151.37	1	2	2	1	1	1	2	1	1	2	2	2	1	1	1	1	1	2	1	2	1	1	2	2	2	1	1	1	2	1	1	2	1	1	2	1	1	2	1	1	2	1	2	2	2	1	2
3731568	508.7	152.178	1	2	2	1	1	1	2	1	1	2	2	2	1	0	1	2	0	2	1	2	1	1	2	2	2	1	2	1	2	1	1	2	1	1	2	1	1	2	2	1	2	1	2	2	2	1	2
3578759	510.1	152.596	1	2	2	1	1	1	2	1	1	2	2	2	1	1	1	2	1	2	1	2	1	1	2	2	2	1	2	1	2	1	1	2	1	1	2	1	1	2	2	1	2	1	2	2	2	1	2
XrPt411245	512.3	153.254	1	2	2	0	1	0	0	1	1	2	2	2	0	1	1	2	1	2	1	2	1	1	2	2	2	1	2	1	2	1	0	2	1	1	2	0	1	1	2	1	2	1	2	2	2	1	2
XrPt505214	516.8	154.601	1	2	2	2	1	1	2	1	1	2	2	1	1	1	1	2	1	2	1	2	1	1	2	2	2	1	2	1	2	1	1	2	1	1	2	1	1	1	2	1	2	1	2	2	2	1	2
XrPt508012	518.1	154.99	1	2	2	1	1	1	2	1	1	2	2	1	1	1	1	2	1	2	1	2	1	1	2	2	2	1	2	1	2	1	1	2	1	1	2	1	1	1	2	1	2	1	2	2	2	1	2
3579767	520.1	155.588	1	2	2	1	1	1	2	1	1	2	2	1	1	1	1	2	1	2	1	2	1	1	2	2	2	1	2	1	2	1	1	2	1	1	2	1	1	2	2	1	2	1	2	2	2	1	2
3588289	520.7	155.767	1	2	2	2	1	1	2	1	1	2	2	1	1	1	1	2	1	2	1	2	1	1	2	2	2	1	2	1	2	1	1	2	1	1	2	1	1	2	2	1	2	1	2	2	2	1	2
3747879	521.3	155.947	1	2	2	2	1	1	2	1	1	2	2	1	1	1	1	2	1	2	1	2	1	1	2	2	2	1	2	1	2	1	1	2	1	1	2	1	1	2	2	1	2	1	1	2	2	1	2
3364666_49:C>A	522	156.156	1	2	2	2	1	1	2	0	1	2	2	1	1	1	1	2	1	2	1	2	1	1	2	2	2	1	2	1	2	1	1	2	1	1	2	1	1	2	2	1	2	1	2	2	2	1	2
3344426	525.5	157.203	1	1	2	2	1	1	2	2	1	2	2	1	1	1	1	2	1	1	1	2	1	1	2	2	2	1	2	1	2	1	1	2	1	1	2	1	1	2	2	1	2	1	2	2	2	1	2
3362064_45:A>G	526.9	157.622	2	1	2	2	1	1	2	2	1	2	2	1	1	1	1	2	1	1	1	2	1	1	2	2	2	1	2	1	2	1	0	2	1	1	2	1	1	2	2	0	2	1	2	2	2	0	2
3343834	531.4	158.968	2	2	2	2	1	1	2	2	0	2	2	1	0	1	1	2	1	1	0	2	1	1	2	2	2	1	2	2	2	0	1	1	1	1	2	1	1	2	2	0	2	1	2	2	2	1	2
3736026	534.2	159.806	2	1	2	2	1	1	2	2	1	2	2	1	1	1	1	2	1	1	1	2	1	1	2	2	2	1	2	1	2	1	1	1	1	1	2	1	1	2	2	1	2	1	2	2	2	1	2
3354290_25:T>G	535.5	160.195	2	1	2	2	1	1	2	2	1	2	2	1	1	1	1	2	1	2	1	2	1	1	2	2	2	1	2	1	2	1	1	1	1	1	2	1	1	2	2	1	2	2	2	2	2	1	2
3348607_11:A>T	536.8	160.584	2	1	2	2	1	1	2	2	1	2	2	1	1	1	1	2	1	1	1	2	1	1	2	2	2	1	2	1	2	1	1	1	1	1	2	1	1	2	2	1	2	1	2	2	2	1	2
XrPt410793	538.7	161.152	2	1	2	2	1	1	2	2	1	2	2	1	1	1	1	2	1	1	1	2	1	1	2	2	2	1	2	1	2	1	1	1	1	1	2	1	1	1	2	1	2	1	2	2	2	1	2
XrPt509121	542.7	162.349	2	1	2	1	1	1	0	1	1	0	2	1	1	1	1	0	1	1	1	2	0	1	0	2	2	1	2	1	2	1	1	1	1	2	2	1	1	1	0	1	0	2	1	2	2	1	2
XrPt509482	544.3	162.827	0	1	1	1	1	1	2	1	1	2	1	1	1	1	1	0	1	0	1	2	2	1	0	2	2	1	0	1	2	1	1	1	1	2	2	1	1	1	2	1	2	2	1	2	2	1	2
XrPt66584	545.8	163.276	2	1	1	0	1	1	2	1	1	2	1	1	1	1	1	2	1	2	1	0	2	1	2	2	2	1	2	1	2	1	2	1	1	2	2	1	1	1	2	1	2	2	1	2	0	1	2
XrPt66656	545.8	163.276	2	1	1	1	1	1	2	1	1	0	1	1	1	1	1	0	1	0	1	1	2	1	2	2	2	1	2	1	0	1	2	1	1	2	2	1	1	1	2	1	2	2	1	2	2	1	2
XrPt505256	546.6	163.515	2	1	1	1	1	1	2	1	1	2	1	1	1	1	1	0	1	0	1	1	2	1	2	2	1	1	2	1	2	1	2	1	1	0	2	1	1	1	0	1	2	2	1	2	2	1	2
XrPt401562	546.6	163.515	2	1	1	1	1	1	2	1	1	2	1	1	1	1	1	2	1	2	1	1	2	1	2	2	1	1	2	1	2	1	2	1	1	1	2	1	1	1	2	1	2	2	1	2	2	1	2
XrPt390276	546.6	163.515	2	1	1	0	1	1	2	1	1	2	1	1	1	1	1	2	1	2	1	0	2	1	2	2	1	1	2	1	2	1	2	1	1	1	2	1	1	1	2	1	2	2	1	2	2	1	2
XrPt509305	547.3	163.725	2	1	0	0	1	1	2	1	1	2	1	0	1	1	1	2	1	2	1	2	2	1	2	0	1	1	2	1	2	1	2	1	1	1	2	1	0	1	2	1	2	2	1	2	0	1	2
3739564	551.5	164.981	1	1	1	0	1	1	2	1	1	2	1	1	1	1	1	2	1	2	1	2	2	1	2	2	1	1	2	1	2	1	0	1	1	1	1	1	1	0	2	1	2	0	1	2	2	1	0
3575865	554.6	165.908	1	1	1	2	1	1	2	1	1	2	1	1	1	1	1	2	1	2	1	0	2	1	0	2	1	1	2	1	2	1	2	1	1	1	2	1	1	2	2	1	2	0	1	2	2	1	2
3730869	556.9	166.597	2	1	1	2	1	1	2	2	1	2	0	1	0	1	1	2	1	2	1	0	2	1	2	2	1	1	2	1	2	1	2	1	1	0	2	1	1	2	2	1	2	2	1	2	2	1	2
3343510	559.3	167.314	2	2	1	0	1	1	2	1	0	2	1	1	2	1	0	2	1	2	1	1	2	0	2	2	1	1	2	1	2	1	2	1	1	1	2	1	1	2	2	2	2	2	1	2	2	1	2
3601424	563.7	168.631	2	2	2	2	0	1	2	2	1	2	2	1	2	1	1	2	1	2	0	2	2	1	2	2	2	1	2	1	2	0	2	1	1	1	2	0	1	2	2	0	2	2	1	2	2	0	2
3349532	568.4	170.037	2	1	2	2	1	1	2	1	1	2	2	1	1	0	1	2	1	2	1	2	2	1	2	2	2	1	2	1	2	1	1	1	1	1	2	1	1	2	2	1	2	2	1	2	2	1	2
3354689	569.1	170.246	2	1	1	2	1	1	2	1	1	2	2	1	1	1	1	2	1	2	1	2	2	1	2	2	2	1	2	1	2	1	1	1	1	1	2	1	1	2	2	1	2	2	1	2	2	1	2
3744916_55:T>C	569.7	170.426	2	1	1	2	1	1	2	1	1	2	1	1	1	1	1	2	1	2	1	2	2	1	2	2	2	1	2	1	2	1	1	1	1	1	2	1	1	2	2	1	2	2	1	2	2	1	2
3345639	570.4	170.635	2	1	1	2	1	1	2	1	1	2	1	1	1	1	1	2	1	2	1	2	2	1	2	2	2	1	2	1	2	1	1	1	1	1	2	1	1	2	2	1	2	2	1	2	2	1	2
3738669	571	170.815	2	1	1	2	1	1	2	1	1	2	1	1	1	1	1	2	1	2	1	2	2	1	2	2	2	1	2	1	2	1	2	1	1	1	2	1	1	2	2	1	2	2	1	2	2	1	2
3744124_20:G>T	571	170.815	2	1	1	2	1	1	2	1	1	2	1	1	1	1	1	2	1	2	1	2	2	1	2	2	2	1	2	1	2	1	2	1	1	1	2	1	1	2	2	1	2	2	1	2	2	1	2
3360012	574	171.712	2	1	1	2	1	1	2	1	0	2	1	1	1	1	1	2	1	2	1	0	2	1	2	2	1	1	2	1	2	0	2	1	0	1	2	0	1	2	2	1	2	2	1	2	2	1	2
3578147	577.3	172.699	2	1	0	2	1	1	2	1	1	2	0	1	1	1	1	2	1	2	1	2	2	1	2	2	0	1	2	1	2	1	2	0	2	0	2	1	1	2	2	1	2	2	2	2	2	1	2
3743257_50:G>C	580.2	173.567	2	1	1	2	1	1	2	1	1	2	1	1	1	1	1	2	1	2	1	0	2	1	2	2	1	1	2	1	2	1	2	1	1	1	2	1	1	2	2	1	2	2	1	2	2	1	2
3359218	580.2	173.567	2	1	1	2	1	1	2	1	1	2	1	1	1	1	1	2	1	2	1	1	2	1	2	2	1	1	2	1	2	1	2	1	1	1	2	1	1	2	2	1	2	2	1	2	2	1	2
3349216_7:C>T	580.9	173.776	2	1	1	2	1	1	2	1	1	2	1	1	1	1	1	2	1	2	1	0	2	1	2	2	1	1	2	1	2	1	2	1	1	1	2	1	1	2	2	2	2	2	1	2	2	1	2
3737143	581.5	173.956	2	1	1	2	1	1	2	1	1	2	1	1	2	1	1	2	1	2	1	1	2	1	2	2	1	1	2	1	2	1	2	1	1	1	2	1	1	2	2	2	2	2	1	2	2	1	2
3738084	583.7	174.614	2	1	1	0	1	1	2	1	1	2	1	1	2	2	1	2	0	2	1	0	2	1	2	2	1	0	2	0	2	1	2	1	1	1	2	1	1	2	2	2	2	2	1	2	2	2	2
3358441	585.9	175.272	2	1	1	2	1	1	2	1	1	2	1	1	2	2	1	2	1	2	1	1	2	0	2	2	2	1	2	1	2	1	2	1	1	0	2	1	1	2	2	2	2	2	1	2	2	1	2
3749959	588	175.9	2	1	1	2	1	1	2	0	1	2	0	1	2	1	1	2	1	2	1	1	2	0	2	2	2	2	2	1	2	1	2	1	1	0	2	1	1	2	2	2	2	2	1	2	2	1	2
3342112	589.5	176.349	2	0	1	2	1	1	2	1	1	2	1	1	2	1	1	2	1	2	1	1	2	1	2	2	1	2	2	1	2	1	2	1	1	1	2	0	1	2	2	2	2	2	1	2	2	1	2
3738006	591.5	176.947	2	1	1	0	1	1	2	1	1	2	1	1	2	1	1	2	1	2	1	1	2	1	2	2	1	1	2	1	2	1	2	1	1	1	2	1	1	2	2	2	2	2	1	2	2	1	2
3346807	593.7	177.605	2	0	1	2	1	1	2	1	1	2	1	2	2	1	0	2	1	2	1	0	2	0	2	2	1	1	2	0	2	1	2	1	1	1	2	0	1	2	2	2	2	2	1	2	2	1	2
3353815	595.2	178.054	2	2	1	2	1	1	2	1	2	2	1	2	2	2	1	2	1	2	1	1	2	1	2	2	1	1	2	1	2	1	2	1	1	1	2	1	0	2	2	2	2	2	1	2	2	1	2
3742051	599.2	179.251	2	2	1	2	0	1	2	1	2	2	1	0	2	1	1	2	0	2	1	1	1	1	2	2	1	1	2	1	2	1	2	1	1	1	1	1	2	1	2	2	0	2	1	2	2	1	2
3748557	600.7	179.699	2	2	1	2	1	1	2	1	2	2	1	1	2	1	1	2	1	2	1	1	1	1	2	2	1	1	2	1	2	1	2	1	1	1	1	1	2	0	2	2	1	2	1	2	2	1	2
3347276	602.2	180.148	2	2	1	2	1	1	2	1	2	2	1	1	2	1	1	2	0	2	1	1	1	0	2	2	1	1	2	1	2	1	2	1	0	1	1	0	2	0	2	2	1	2	1	2	2	1	2
3347868	605.1	181.016	2	2	1	2	1	1	2	1	2	2	1	1	2	1	1	2	1	2	1	1	1	0	2	2	1	1	2	1	2	1	2	1	1	1	1	1	2	1	2	2	1	2	2	2	2	1	2
3345234	606.5	181.434	2	2	1	2	1	1	2	1	2	2	1	1	2	1	2	2	1	1	1	1	0	2	2	2	1	1	2	1	2	1	2	1	1	1	1	1	2	1	2	2	1	2	2	2	2	1	2
3359660	607.1	181.614	2	2	1	2	1	1	2	1	2	2	1	1	2	1	1	2	1	1	1	1	0	2	2	2	1	1	2	1	2	1	2	1	1	1	1	1	2	1	2	2	1	2	2	2	2	1	2
3733210	609.2	182.242	2	2	1	2	1	1	2	1	2	2	1	1	1	1	1	2	1	0	1	1	2	2	1	2	1	1	2	1	2	1	2	1	1	1	1	1	2	1	2	2	1	2	2	2	1	1	2
3345518	610.5	182.631	2	2	1	2	1	1	2	1	2	2	1	1	2	1	1	2	1	2	1	1	2	2	2	2	1	1	2	1	2	1	2	1	1	1	1	1	2	1	2	2	1	2	2	2	1	1	2
3739354	615.5	184.127	2	2	1	2	1	1	2	1	2	2	1	1	2	1	1	2	1	1	1	1	2	2	2	1	1	1	2	1	2	1	2	1	1	1	1	1	2	1	2	1	1	1	2	2	1	1	2
3589678	620.4	185.593	2	2	1	2	1	1	2	1	2	2	1	1	2	1	1	2	1	1	1	1	2	2	2	2	1	1	2	1	2	1	2	1	1	1	1	1	2	1	2	2	1	2	2	2	1	1	2
3356474_27:G>T	621	185.772	2	2	1	2	1	1	2	1	2	2	1	1	2	1	1	2	1	1	1	1	2	2	2	2	1	1	2	1	2	1	2	1	1	1	1	1	2	1	2	2	1	2	2	2	2	1	2
3344773	621	185.772	2	2	1	2	1	1	2	1	2	2	1	1	2	1	1	2	1	1	1	1	0	2	2	2	1	1	2	1	2	1	2	1	1	1	1	1	2	1	2	2	1	2	2	2	2	1	2
3345592	623.9	186.64	2	2	2	2	0	1	2	1	2	2	1	0	2	1	1	2	1	1	1	1	0	2	2	2	1	1	2	1	2	1	2	1	1	1	1	1	2	1	2	2	1	2	2	2	2	2	2
3750386	628.3	187.956	2	2	1	2	1	1	2	1	2	2	1	1	2	1	1	2	1	1	1	1	0	2	2	2	1	2	2	1	2	1	2	1	1	1	2	0	2	2	2	2	1	2	2	2	2	1	2
3349512	632.6	189.242	2	2	1	2	0	1	2	1	2	2	1	1	2	1	1	2	1	1	1	1	0	2	2	2	2	0	2	1	2	1	2	1	1	1	1	1	2	1	2	2	1	2	2	2	2	1	2
3730423	634	189.661	2	2	1	2	1	1	2	1	2	2	1	1	2	1	1	2	1	1	1	1	0	2	2	2	2	1	2	2	2	1	2	1	1	1	1	1	2	1	2	2	1	2	2	2	2	1	2
3348465	637.6	190.738	2	2	1	2	2	1	2	0	1	2	1	0	2	1	2	2	0	1	1	1	2	1	2	2	1	0	2	2	2	1	2	1	1	1	1	1	2	1	2	2	1	2	2	2	2	1	2
3730645	642.4	192.174	2	2	1	2	0	0	2	2	2	2	1	0	2	1	1	2	1	1	1	0	2	2	2	2	1	1	2	0	2	1	2	1	1	0	1	1	2	1	2	2	1	2	2	2	2	0	2
3352922	646.3	193.341	2	2	1	2	1	0	2	0	2	2	1	1	2	1	1	2	2	1	1	1	2	2	2	2	1	2	2	1	2	1	2	1	1	2	1	1	2	1	2	2	1	2	2	2	2	1	2
3360426	649.3	194.238	2	2	1	2	1	1	2	1	2	2	1	1	2	1	1	2	0	1	1	1	0	2	2	2	1	1	2	0	2	2	2	1	1	0	1	1	2	1	2	2	1	2	2	2	2	1	2
3359149	652.2	195.105	2	2	1	2	1	1	2	1	1	2	1	1	2	1	1	2	0	1	1	1	0	1	2	2	1	1	2	1	2	1	2	1	1	0	1	1	2	1	2	2	1	2	2	2	2	1	2
3345225	653.7	195.554	2	2	1	2	1	0	2	1	1	2	0	1	2	1	1	2	1	1	1	1	0	0	2	2	1	1	2	1	2	1	2	1	1	1	1	1	2	1	2	2	1	2	2	2	2	0	2
3591775	654.4	195.764	0	2	1	2	1	1	2	1	1	2	1	1	2	1	1	2	1	1	1	1	2	1	2	2	1	1	2	1	2	1	2	1	1	1	1	1	2	1	2	2	1	2	2	2	2	1	2
3745060_26:G>C	655.1	195.973	2	2	1	2	1	1	2	1	1	2	1	1	2	1	1	2	1	1	2	1	0	1	2	2	1	1	2	1	2	1	2	1	1	1	1	1	2	1	2	2	1	2	2	2	2	1	2
3579916	657.1	196.571	2	2	1	2	1	1	2	1	1	2	1	1	2	1	1	2	1	1	2	1	2	1	1	2	1	1	2	1	2	1	2	1	1	1	1	1	2	1	2	2	1	0	0	2	1	1	2
3732339	659.3	197.229	2	1	1	2	1	1	2	1	1	2	1	1	0	1	1	2	1	1	2	1	2	1	1	2	1	1	2	1	2	1	2	1	1	1	1	1	0	1	2	2	1	2	2	0	1	1	2
3578076	661.3	197.828	2	2	1	2	1	1	2	1	1	2	1	1	2	1	1	2	1	1	2	1	2	1	2	2	1	1	2	1	2	1	2	1	1	1	1	1	2	1	2	2	1	2	2	2	1	1	2
3600660_29:T>G	661.9	198.007	2	2	1	2	1	1	2	1	1	2	1	1	2	1	1	2	1	1	1	1	0	1	2	2	1	1	2	1	2	1	2	1	1	1	1	1	2	1	2	2	1	2	2	2	1	1	2
3578279	663.3	198.426	2	2	1	2	1	1	2	1	1	2	1	1	2	1	1	2	1	1	1	1	2	1	2	2	1	1	2	1	2	1	2	1	1	1	1	1	2	1	2	2	1	2	2	2	1	1	2
3354587_31:T>C	663.9	198.606	2	2	1	2	1	1	2	1	1	2	0	1	2	1	1	2	1	1	1	1	0	1	2	2	1	1	2	1	2	1	2	1	1	1	1	1	2	1	2	2	1	2	2	2	1	1	2
3738541	664.6	198.815	0	2	1	2	1	1	2	1	1	2	1	1	0	1	1	2	1	1	1	1	2	2	2	2	1	1	2	1	2	1	2	1	1	1	1	1	2	1	2	2	1	2	2	2	1	1	0
3733310	665.3	199.024	2	1	1	2	1	1	2	1	0	2	1	1	2	1	1	2	1	1	1	1	2	2	2	2	1	1	2	1	2	1	2	1	1	1	1	1	2	1	2	2	1	2	2	2	1	1	2
XrPt389413	667.4	199.653	2	1	1	2	1	1	2	1	2	2	2	1	2	1	1	2	1	1	1	1	0	2	2	2	1	1	1	1	2	1	2	1	1	1	1	1	2	1	2	2	1	2	2	2	1	1	2
XrPt401497	670.2	200.49	2	1	1	0	1	1	2	1	1	2	2	1	0	1	1	2	1	0	1	1	0	1	2	2	1	1	1	0	2	1	2	2	1	1	1	1	2	1	2	2	1	2	2	2	2	1	2
XrPt508860	672.5	201.178	2	1	1	2	1	1	2	1	0	2	0	1	2	1	1	2	1	2	1	1	1	2	2	2	1	2	1	1	2	1	2	1	1	1	1	1	2	1	0	2	1	2	2	2	2	1	2
XrPt505696	674.1	201.657	0	0	1	2	1	1	2	1	2	0	2	1	2	1	1	2	1	2	1	1	0	2	2	2	1	1	1	1	2	1	2	0	1	1	1	1	2	1	2	2	1	2	2	2	2	1	2
XrPt506943	676.4	202.345	2	2	1	2	0	1	2	1	2	2	2	0	2	0	1	2	0	2	2	1	2	2	2	0	1	1	1	0	2	1	2	2	1	1	1	1	2	1	2	2	1	2	2	2	1	1	2
XrPt506425	679.7	203.332	2	2	1	2	0	1	2	1	2	2	2	0	2	1	1	2	1	2	0	0	2	1	2	2	1	1	2	1	2	1	2	2	1	1	0	1	0	1	2	2	1	2	2	2	2	1	2
XrPt505423	679.7	203.332	2	2	1	2	1	1	2	1	2	2	2	1	2	1	1	2	1	2	1	1	2	1	2	2	1	1	2	1	2	1	2	2	1	1	1	1	1	1	2	2	1	2	2	2	2	1	2
3735451_47:G>C	682.6	204.2	2	2	1	2	1	1	2	1	2	2	1	1	2	1	1	0	1	2	1	1	2	1	2	2	1	1	2	1	2	1	2	1	1	1	1	1	1	1	2	2	1	2	1	2	0	1	2
3735570	682.6	204.2	2	2	1	2	1	1	2	1	2	2	1	1	2	1	1	2	1	2	1	1	2	1	2	2	1	1	2	1	2	1	2	0	1	1	1	1	1	1	2	2	1	2	1	2	1	1	2
3749650	683.2	204.379	2	2	1	2	1	1	2	1	2	2	1	1	2	1	1	2	1	2	1	1	1	1	2	0	1	1	2	1	2	1	2	1	1	1	1	1	1	1	2	2	1	2	1	2	1	1	2
3736291	683.9	204.589	2	2	1	2	1	1	2	1	2	2	1	1	2	1	1	2	1	2	1	1	1	1	2	2	1	1	2	1	2	1	2	1	1	1	1	1	1	1	2	2	1	2	1	2	1	1	2
3358133_16:G>C	683.9	204.589	2	2	1	2	1	1	2	1	2	2	1	1	2	1	1	2	1	2	1	1	1	1	2	2	1	1	2	1	2	1	2	1	1	1	1	1	1	1	2	2	1	2	1	2	0	1	2
3591626	684.6	204.798	2	2	1	2	1	1	0	1	2	2	1	1	2	1	1	0	1	2	1	1	1	1	2	2	1	1	2	1	0	1	2	1	1	1	1	1	1	1	2	1	1	0	1	2	2	1	2
3594294	685.3	205.007	2	2	1	0	1	1	0	1	0	2	1	1	0	1	1	2	1	2	1	1	1	1	2	2	1	1	0	1	2	1	2	1	1	1	1	1	1	1	2	0	1	2	1	0	2	1	1
XrPt507914	688.5	205.965	2	1	1	2	1	1	2	1	1	2	0	1	2	1	1	2	1	2	1	1	1	1	2	2	1	1	2	1	2	1	2	0	1	1	0	1	2	1	2	2	1	0	1	2	2	1	2
XrPt347352	689.9	206.383	2	1	1	0	1	1	2	1	0	0	2	1	2	1	1	0	1	2	1	1	1	1	2	2	1	1	2	1	2	1	2	2	1	1	1	1	1	1	2	2	1	2	1	2	1	1	2
XrPt505640	689.9	206.383	2	1	1	2	1	1	0	1	0	2	2	1	0	1	1	0	1	0	1	1	0	1	2	2	1	1	2	1	2	1	2	0	1	1	1	0	1	1	2	2	1	2	1	2	1	1	2
XrPt410786	691.4	206.832	2	2	1	0	1	1	2	1	1	2	2	1	2	1	1	2	1	2	1	1	2	1	2	2	1	1	2	1	2	1	2	2	1	1	1	1	1	1	2	2	1	2	1	2	0	1	2
XrPt390710	691.4	206.832	2	2	1	2	1	1	2	1	1	2	2	1	2	1	1	2	1	2	1	1	2	1	2	2	1	1	2	1	2	1	2	2	1	1	1	1	1	1	2	2	1	2	1	2	1	1	2
XrPt346697	692.7	207.221	2	2	1	2	1	1	2	1	1	2	1	1	2	1	1	2	1	2	0	1	2	1	2	2	1	1	2	1	2	1	2	2	1	1	2	1	1	1	2	2	1	2	1	2	1	1	2
XrPt389421	693.4	207.43	2	2	1	0	1	1	2	1	1	2	1	1	2	1	1	2	1	2	1	1	2	1	2	2	1	1	2	2	2	1	2	2	1	1	2	1	1	1	2	2	1	2	1	2	1	1	2
XrPt505542	694.7	207.819	2	2	1	1	1	1	2	1	1	2	1	1	2	1	1	2	1	2	0	1	2	1	2	2	1	1	2	1	2	1	2	2	1	1	1	1	1	1	2	2	1	2	1	2	1	1	2
3732824	694.7	207.819	2	0	1	1	1	1	2	1	1	2	1	1	2	1	1	2	1	2	1	1	2	1	2	2	1	1	2	1	2	1	2	2	1	1	1	1	1	1	2	2	1	2	1	2	1	1	2
3343325_32:A>G	695.4	208.029	2	2	1	1	1	1	2	1	0	2	2	1	2	1	1	2	1	2	0	1	2	1	2	2	1	1	2	1	2	1	2	2	1	1	1	1	1	1	2	2	1	2	1	2	0	1	2
3733584	695.4	208.029	2	2	1	1	1	1	2	1	1	2	2	1	2	1	1	2	1	2	1	1	2	1	2	2	1	1	2	1	2	1	2	2	1	1	1	1	1	1	2	2	1	2	1	2	2	1	2
XrPt507069	696.1	208.238	2	1	1	1	1	1	2	1	1	2	2	1	2	1	1	2	1	0	1	1	2	1	2	2	1	1	2	1	2	1	2	0	1	1	1	1	1	1	2	2	1	2	1	2	2	1	2
XrPt505896	698.2	208.866	2	1	1	1	1	1	2	1	1	2	0	1	2	0	1	2	1	2	0	1	2	1	2	2	1	1	2	0	2	1	2	1	1	1	2	1	1	1	2	2	2	2	1	2	2	1	2
XrPt399498	698.2	208.866	2	1	1	1	1	1	2	1	1	2	1	1	2	1	1	2	1	2	1	1	2	1	2	2	1	1	2	1	2	1	2	1	1	1	2	1	1	1	2	2	2	2	1	2	2	1	2
XrPt509215	699	209.106	2	1	1	0	1	0	2	1	0	2	1	1	2	0	0	2	0	2	0	1	2	1	2	2	1	1	2	0	2	0	2	1	1	1	2	0	1	1	2	2	2	2	1	2	2	1	2
XrPt509462	700.6	209.584	2	1	1	0	1	0	2	1	1	2	1	0	2	2	0	2	2	2	1	1	2	1	2	2	1	0	2	0	2	0	2	1	1	0	2	1	1	1	2	2	2	2	1	2	2	1	2
XrPt506366	700.6	209.584	2	1	1	0	1	1	2	1	0	2	1	0	2	0	0	2	0	2	1	1	2	1	2	2	1	1	2	1	2	1	2	1	1	1	2	1	1	1	2	2	2	2	1	2	2	1	2
XrPt508091	700.6	209.584	2	1	1	2	1	1	2	1	1	2	1	0	2	1	1	2	1	2	1	1	2	1	2	2	1	1	2	1	2	1	2	1	1	1	2	1	1	1	2	2	2	2	1	2	2	1	2
XrPt400264	701.2	209.764	2	1	1	0	1	1	2	1	1	2	1	1	2	1	1	2	1	2	1	2	2	1	2	2	1	1	2	1	2	1	2	1	1	1	2	1	1	1	2	2	2	2	1	2	2	1	2
XrPt411014	702.8	210.242	2	0	0	0	0	1	2	1	0	0	1	1	2	1	0	1	0	2	1	2	2	1	2	2	1	1	2	1	2	1	2	1	1	1	2	0	1	1	2	2	2	2	1	2	2	1	2
XrPt411317	704.5	210.751	2	0	1	2	0	1	2	0	0	2	1	1	2	1	1	2	0	2	1	0	2	1	2	2	1	1	2	1	2	1	2	0	1	1	2	1	1	1	2	2	2	2	1	2	2	1	2
XrPt402398	705.3	210.99	2	1	1	2	1	1	2	1	1	2	1	1	2	1	1	2	1	0	1	1	2	1	0	2	1	1	0	0	2	1	2	1	1	1	2	1	1	1	2	0	2	2	1	2	1	1	2
XrPt402303	705.3	210.99	0	1	1	2	1	1	2	1	1	2	1	1	0	1	1	2	1	0	1	1	2	1	0	2	1	1	0	1	2	1	2	1	1	1	2	1	1	1	2	1	2	0	1	2	1	1	0
XrPt507271	708.5	211.948	2	1	1	1	1	1	2	1	1	2	1	1	2	1	1	2	1	2	1	1	2	1	2	0	1	1	2	1	2	1	2	1	1	1	2	1	1	1	2	1	2	2	1	2	2	1	2
XrPt505556	709.1	212.127	2	1	1	1	1	1	2	1	1	2	1	1	2	1	1	2	1	2	1	0	2	1	2	2	1	1	2	1	2	1	2	1	1	1	2	1	1	1	2	1	2	2	1	2	2	1	2
XrPt389403	709.1	212.127	2	1	1	0	1	1	2	1	1	2	1	1	2	1	1	2	1	2	1	1	2	1	2	2	1	1	2	1	2	1	2	1	1	1	2	1	1	1	2	1	2	2	1	2	2	1	2
XrPt390006	709.1	212.127	2	1	1	1	1	1	0	1	1	2	1	1	2	1	1	2	1	2	1	0	2	1	2	2	1	1	2	1	2	1	2	1	1	1	2	1	1	1	2	0	2	2	1	2	2	1	2
XrPt506961	709.1	212.127	2	1	1	1	1	1	2	1	1	2	1	1	2	1	1	0	1	2	1	0	2	1	2	2	1	1	2	1	2	1	2	1	1	1	2	1	1	1	2	1	2	2	1	2	2	1	2
3734863	710.5	212.546	2	1	1	1	1	1	2	1	1	2	1	1	2	1	1	1	1	0	1	1	2	1	0	2	1	1	2	1	1	1	2	1	1	1	2	1	1	1	2	2	2	2	1	2	2	1	2
3601788	714.3	213.683	2	1	1	1	1	1	2	1	1	2	1	1	1	1	1	0	1	2	1	1	2	1	2	2	1	1	2	1	2	1	2	1	1	1	2	1	1	0	2	2	0	2	1	2	1	1	2
3733120	716.3	214.281	2	1	1	1	1	1	2	1	1	2	1	1	1	1	1	2	1	2	1	1	2	1	1	2	1	1	2	1	2	1	2	1	1	1	2	1	1	2	2	2	2	2	1	2	1	1	2
3735685	719.1	215.119	2	1	1	2	1	1	2	1	1	2	1	1	1	1	1	2	1	2	1	2	2	1	2	2	1	1	2	1	0	1	2	1	1	1	2	1	1	2	2	2	2	2	1	2	2	1	2
3747355	721.3	215.777	1	1	1	0	1	1	2	1	1	2	1	1	2	1	1	2	1	1	1	2	2	1	2	0	1	1	2	1	2	1	2	1	1	1	2	1	1	2	2	2	2	2	1	0	2	1	0
3352357	722.8	216.225	1	1	1	2	1	1	2	1	1	2	1	1	2	1	1	2	1	2	1	0	2	1	2	2	1	1	2	1	2	1	2	1	1	1	2	1	1	2	2	2	0	0	1	2	2	1	2
3740020	725	216.884	1	1	1	2	1	1	2	1	1	2	1	1	2	1	1	1	1	2	1	1	2	1	2	2	1	1	2	1	2	1	2	1	1	1	0	1	1	1	2	2	2	1	1	0	1	1	2
3736500	727.9	217.751	2	1	1	2	1	1	2	1	1	2	1	1	2	1	1	1	1	2	1	2	2	1	2	2	1	1	1	1	2	1	2	1	1	1	0	1	1	0	1	2	2	1	1	2	0	1	0
3579449	728.6	217.961	2	1	1	2	1	1	2	1	1	2	1	1	2	1	1	1	1	2	0	2	0	1	2	2	1	1	1	1	2	1	2	1	1	1	2	1	1	2	1	2	2	2	1	2	2	1	2
3591462	731.6	218.858	2	1	1	1	1	1	2	1	1	2	1	1	0	1	1	0	1	2	1	1	2	1	2	2	1	1	2	1	2	1	2	1	1	1	2	1	1	2	2	2	2	2	1	2	2	1	2
3355306	732.2	219.037	2	1	1	1	1	1	2	1	1	2	1	1	2	1	1	2	1	2	1	1	2	1	2	2	1	1	2	1	2	1	2	1	1	1	2	1	1	2	2	2	2	2	1	2	2	1	2
3732135	734.4	219.696	2	1	1	1	1	1	2	1	1	2	0	1	2	1	1	2	1	2	1	1	2	1	2	2	1	1	2	1	2	1	2	0	1	0	2	1	1	2	2	2	1	2	1	2	2	1	2
3731183	737.3	220.563	2	1	1	1	1	1	2	1	0	2	1	1	2	1	1	2	1	2	1	1	2	1	2	2	1	1	2	1	2	1	1	2	1	1	2	1	1	2	2	2	1	2	1	2	1	1	2
3359800	738.6	220.952	2	2	1	1	1	1	2	1	1	2	1	1	2	1	1	2	1	2	1	1	2	1	2	2	1	1	2	1	2	1	2	2	1	1	2	1	1	2	2	2	1	2	1	2	1	1	2
3357304	740.6	221.55	2	2	1	1	1	1	2	1	1	2	1	1	2	1	1	2	1	2	1	1	2	1	2	2	1	2	2	1	2	1	2	2	1	1	2	1	1	2	2	2	1	2	2	2	1	1	2
3346289	744.5	222.717	2	2	0	1	1	0	2	1	1	2	2	1	2	1	1	2	0	2	1	1	2	1	2	2	1	1	2	1	2	1	2	2	1	1	1	1	1	0	2	2	1	2	1	2	1	1	2
3342189	746.1	223.196	2	2	1	1	1	1	0	1	1	2	2	0	2	1	1	2	1	2	1	1	2	1	0	2	1	1	2	1	2	1	2	2	1	1	1	1	1	1	2	2	1	2	1	0	1	1	2
XrPt508618	746.8	223.405	2	2	1	0	1	1	2	1	1	2	2	0	2	1	1	2	1	2	1	1	2	1	2	2	1	1	2	1	2	1	2	2	1	1	1	1	1	1	2	2	1	2	1	2	0	1	2
3344435	747.6	223.644	2	2	1	1	1	0	2	1	1	2	1	1	2	1	1	2	1	2	1	1	2	1	2	2	1	1	2	1	2	1	2	2	0	0	1	1	1	1	2	2	1	2	1	2	2	0	2
3737233	749.9	224.332	2	2	1	1	1	1	2	1	1	2	1	1	2	1	1	2	1	2	1	1	2	1	2	2	1	1	2	1	2	1	2	0	1	1	1	1	1	1	2	2	1	2	1	2	0	1	2
3733575	750.6	224.542	2	2	1	1	1	1	2	1	1	0	1	1	2	1	1	2	1	2	1	1	2	1	2	2	1	1	2	1	2	1	2	1	1	1	1	1	1	1	2	2	1	0	1	2	1	1	2
3741108	752.8	225.2	2	2	1	1	1	1	2	1	1	0	1	1	2	1	1	2	1	0	1	1	2	1	2	2	1	1	2	1	2	1	2	2	1	1	1	1	1	1	2	1	1	2	1	2	1	1	2
[truncated: 33 more columns]

## Sheet: Chromosome 4R
Marker	Position	Rescaled position	1	2	3	4	5	6	7	8	9	10	11	12	13	14	15	16	17	18	19	20	21	22	23	24	25	26	27	28	29	30	31	32	33	34	35	36	37	38	39	40	41	42	43	44	45	46	47
3748707	0	0	1	1	2	0	2	1	0	1	1	1	2	1	1	1	2	1	2	0	1	1	1	1	2	2	1	2	1	1	1	1	2	1	2	1	1	1	2	1	1	2	2	1	1	2	1	1	1
3742732_31:G>C	0.7	0.184079	1	1	2	2	2	1	2	1	1	1	2	1	1	1	2	1	2	2	1	1	1	1	2	2	1	2	1	1	1	1	2	1	2	1	1	1	2	1	1	2	2	1	1	2	2	1	1
3345035	1.3	0.341862	1	1	2	2	2	1	2	1	1	1	2	1	1	1	2	1	2	2	1	1	1	1	1	2	1	2	1	1	1	1	2	1	2	1	1	1	2	1	1	2	2	1	1	2	2	1	1
3747698	2.6	0.683724	1	1	2	2	2	1	2	1	1	1	2	1	1	1	2	1	2	2	1	1	1	1	2	2	1	2	1	1	1	1	2	1	2	1	1	1	2	1	1	2	2	1	1	2	2	1	1
3343640	3.3	0.867803	0	1	2	2	2	1	2	1	1	2	2	1	1	1	2	1	2	2	1	1	1	1	2	2	1	2	0	1	1	0	2	1	2	1	1	1	2	1	0	2	2	1	1	2	2	1	1
3584818	4.1	1.07818	1	1	2	2	2	1	2	1	1	2	2	1	1	0	2	1	2	2	1	1	2	1	2	2	1	2	1	1	1	1	2	1	2	1	1	1	2	1	1	2	2	1	1	2	2	1	1
3582325	4.7	1.23596	1	1	2	2	0	1	0	1	1	2	2	1	1	1	2	1	2	2	1	1	2	1	2	2	1	2	1	1	1	1	2	1	2	1	1	1	2	1	1	2	2	1	1	2	2	1	1
3584134	6.1	1.60412	1	1	2	2	2	1	2	1	2	1	2	1	1	1	2	1	2	2	1	1	2	1	2	2	1	2	1	1	1	1	2	1	2	1	1	1	2	1	1	2	2	1	1	2	2	1	1
3363850_34:C>G	7.4	1.94598	1	1	2	2	2	1	2	1	2	1	2	1	1	1	2	1	2	2	1	1	2	1	2	2	1	2	1	1	1	1	2	1	2	1	1	1	2	1	1	1	2	1	1	2	2	1	1
3738055	9.5	2.49822	1	1	2	0	2	1	2	1	2	1	2	0	1	1	2	1	2	2	1	1	2	1	2	2	1	2	1	1	1	0	2	1	2	0	2	1	2	2	1	1	2	1	0	2	2	1	1
3357104	10.2	2.6823	1	1	2	1	2	1	2	1	2	1	2	1	1	1	2	1	2	2	1	1	2	1	2	2	1	2	1	1	1	1	2	1	2	1	2	1	2	2	1	1	2	1	1	2	2	1	1
3735592	12.8	3.36603	1	1	2	1	2	1	2	1	2	1	2	1	1	1	2	1	2	2	1	1	2	1	2	2	1	2	1	1	1	1	2	1	2	1	1	1	2	1	1	1	2	1	1	2	2	1	1
3361411	13.4	3.52381	1	1	2	1	2	1	2	1	2	1	2	1	1	1	2	1	2	2	1	1	2	1	2	2	1	2	1	1	1	1	2	1	2	1	1	1	2	1	1	1	2	1	1	2	2	1	1
3354979	14.8	3.89197	1	1	2	1	2	1	1	1	2	1	0	1	1	1	2	1	2	2	1	1	2	1	0	0	1	2	1	1	1	1	2	1	2	1	1	1	2	1	1	1	2	1	1	2	0	1	1
3364294_64:G>A	15.5	4.07605	1	1	2	1	2	1	2	1	2	1	2	1	1	1	2	1	2	2	1	1	2	1	2	2	1	2	1	1	1	1	2	1	2	1	1	1	2	1	1	1	2	1	1	2	2	1	1
3344456	16.9	4.44421	0	1	2	1	2	0	2	1	2	2	2	1	1	0	2	1	2	2	1	1	2	1	2	2	1	2	1	1	1	1	2	0	2	1	1	0	2	1	1	1	2	1	1	2	2	1	1
3735839	19.2	5.04904	1	1	2	1	2	1	2	0	2	1	2	1	1	0	2	1	2	2	1	0	2	1	2	2	1	2	1	2	1	1	2	1	2	0	0	1	2	0	1	1	2	1	1	2	2	1	1
3341887	23.1	6.07462	1	1	2	2	2	1	2	1	0	1	2	1	1	1	2	1	2	2	1	1	2	1	2	2	1	2	1	2	1	1	2	1	2	2	1	1	2	1	1	1	2	2	1	2	2	0	0
3353457_21:G>C	26.6	6.99502	1	1	2	1	2	1	2	1	2	1	2	1	1	1	2	1	2	2	1	1	2	1	2	2	1	2	1	1	1	1	2	1	2	1	1	1	2	1	1	1	2	1	1	2	0	1	1
3357401	27.3	7.1791	1	1	2	1	2	1	2	1	2	1	2	1	1	1	0	1	2	2	1	1	2	1	2	0	1	2	1	1	1	1	0	1	2	1	1	1	2	1	1	1	2	1	1	1	1	1	1
3735734	29.4	7.73134	1	1	0	1	2	1	2	1	0	1	1	1	1	1	2	1	2	2	1	1	1	1	2	2	1	2	1	1	1	1	2	1	2	1	1	1	2	1	1	1	0	1	1	1	2	1	1
3352386	30.1	7.91542	1	1	2	1	2	2	2	1	0	1	1	1	1	1	2	1	2	2	1	1	1	1	2	2	1	2	1	1	1	1	2	1	2	1	1	1	2	1	1	1	2	1	1	1	2	1	1
3362710_47:G>A	30.8	8.0995	1	1	2	1	2	0	2	1	2	1	1	1	1	1	2	1	1	2	1	1	1	1	2	2	1	2	1	0	1	1	2	1	2	1	1	1	2	1	1	1	2	1	1	1	2	1	1
3341850	32.2	8.46766	1	1	2	1	2	2	2	1	2	1	1	1	1	1	2	1	1	2	1	1	2	1	2	2	1	2	1	1	1	1	2	1	2	1	1	1	2	1	1	1	2	2	1	1	2	1	1
3739406_20:G>A	32.8	8.62544	1	1	2	1	2	2	2	1	2	1	1	1	1	1	2	1	1	2	1	1	1	1	2	2	1	2	1	1	1	1	2	1	2	1	1	1	2	1	1	1	2	2	1	1	2	1	1
XrPt400510	34.4	9.04619	1	0	0	1	2	0	2	1	2	1	0	1	1	1	2	1	1	2	1	2	1	1	0	2	1	2	1	1	1	1	2	1	2	1	1	1	2	2	1	0	2	2	0	1	2	1	0
XrPt507774	34.4	9.04619	0	1	2	0	2	2	2	1	2	1	1	0	1	1	2	0	0	2	0	2	1	1	2	2	1	2	1	1	1	1	2	1	2	1	1	0	2	2	1	1	2	2	1	1	2	1	1
XrPt507378	34.4	9.04619	1	1	2	1	2	2	2	1	2	1	1	1	1	0	2	2	0	2	2	2	1	1	2	2	1	2	0	1	1	1	2	1	2	1	1	0	2	2	1	1	2	2	1	1	2	1	1
XrPt390612	35.8	9.41435	1	1	2	1	2	2	2	1	2	1	1	1	1	1	2	1	1	2	1	2	1	1	2	2	1	2	1	1	1	1	2	1	2	1	1	1	2	2	1	1	2	2	1	1	2	1	1
3743750_54:G>A	37.8	9.94029	1	1	2	1	2	0	2	1	2	1	1	1	1	1	2	1	1	2	1	1	1	1	2	2	1	2	1	1	1	1	2	1	2	1	1	1	2	1	1	1	2	2	1	1	2	1	1
3730435	38.5	10.1244	1	1	2	1	2	2	2	1	2	1	1	1	1	1	2	1	1	2	1	1	1	1	2	2	1	2	1	1	1	1	2	1	2	1	1	1	2	1	1	1	2	2	1	1	2	1	1
3353551	39.1	10.2822	1	1	2	1	2	2	2	1	2	1	1	1	1	1	2	1	1	2	1	1	1	1	2	2	1	2	1	1	1	1	2	1	2	1	1	1	2	1	1	1	2	2	1	1	1	1	1
3743578_68:A>G	41.2	10.8344	1	2	2	1	2	2	2	1	2	1	1	1	1	1	2	1	1	2	1	1	1	1	2	2	1	2	1	1	1	1	2	1	2	2	1	1	2	1	1	1	2	2	1	0	0	1	1
3730866	42.6	11.2026	0	2	2	1	2	2	2	1	2	1	1	1	0	1	2	1	0	2	1	2	1	1	2	2	1	2	1	1	1	1	2	1	2	2	1	1	2	1	1	0	1	2	1	0	2	1	1
3731413	43.3	11.3866	1	2	2	1	2	2	2	1	2	1	1	1	1	1	2	1	1	2	1	2	1	1	2	2	1	2	1	1	1	1	2	1	2	2	1	1	2	1	1	1	1	2	1	1	2	1	1
3600758	44	11.5707	1	2	2	2	2	2	2	1	2	1	1	1	1	1	2	1	1	2	1	2	1	1	2	2	1	2	1	1	1	1	2	1	2	2	1	1	2	1	1	1	1	2	1	1	2	1	1
XrPt508639	44	11.5707	1	2	2	2	2	2	2	1	2	1	1	1	1	1	2	1	1	2	1	2	1	1	2	2	1	2	1	1	1	1	2	1	2	2	1	1	2	0	1	1	1	2	1	1	2	1	1
3341798	47.6	12.5174	1	2	2	2	2	2	1	1	2	1	1	2	1	1	2	1	1	2	1	2	1	1	2	2	1	2	1	1	1	1	2	1	1	1	0	1	2	2	1	1	1	2	2	1	2	1	0
XrPt506928	49.9	13.1222	1	2	2	2	2	2	1	1	2	1	1	0	1	0	2	1	1	2	0	2	1	1	2	2	1	2	1	1	1	0	2	1	1	2	1	1	0	2	1	1	1	2	1	1	2	1	1
XrPt400301	49.9	13.1222	1	2	2	2	2	2	1	1	2	1	1	1	1	1	2	1	1	2	1	2	1	1	2	2	1	2	1	1	1	1	2	1	1	2	1	1	2	0	1	1	1	2	1	1	2	1	1
XrPt399906	50.5	13.28	1	2	2	0	2	2	1	1	2	1	1	1	1	1	2	1	1	2	1	2	1	1	2	2	1	2	1	1	1	1	2	1	1	2	1	1	2	0	1	1	1	2	1	1	1	1	1
XrPt389466	50.5	13.28	1	2	2	2	0	2	1	1	2	1	1	1	1	1	2	1	1	2	1	2	1	1	2	2	1	2	1	1	1	1	2	1	1	2	1	1	2	0	1	1	1	2	1	1	1	1	1
XrPt389772	51.2	13.4641	1	2	2	2	1	2	1	1	2	1	1	1	1	1	2	1	1	2	1	2	1	1	2	2	1	2	1	1	1	1	2	1	1	2	1	1	2	0	1	1	1	2	1	1	2	1	1
3357121	51.9	13.6482	1	2	2	2	1	2	1	1	2	1	0	1	0	1	2	1	1	2	1	2	1	1	2	2	1	2	1	1	1	1	2	1	1	1	0	1	2	2	1	1	1	2	1	1	2	1	1
3745864_53:A>G	53.2	13.99	1	2	2	2	2	2	1	1	2	1	1	1	1	1	2	1	1	2	1	2	1	1	2	2	1	2	1	1	1	1	2	1	1	1	1	1	2	1	1	1	1	2	1	1	2	1	1
3585657	54.7	14.3845	1	2	2	2	2	2	1	1	2	1	1	1	1	1	2	1	0	2	1	2	1	1	2	2	1	2	1	1	2	1	2	1	1	1	1	1	2	1	1	1	0	2	1	0	2	0	1
3749084	57.8	15.1997	1	2	2	2	0	2	1	1	2	1	1	1	1	1	2	1	1	2	1	2	1	1	2	2	1	2	1	1	1	1	2	1	1	1	1	1	2	1	1	1	1	2	1	1	1	1	1
3356704	59.1	15.5416	1	2	2	2	1	2	1	1	2	1	1	1	1	1	2	1	1	2	1	2	1	1	2	2	1	2	1	1	1	1	2	1	1	1	1	1	2	1	1	1	1	2	1	1	1	1	2
3343638	59.7	15.6994	1	2	2	2	1	2	1	1	2	1	1	1	1	1	2	1	1	2	1	2	1	1	2	2	1	2	1	1	1	1	2	1	1	1	1	1	2	1	1	1	1	1	1	1	1	1	2
3591963	61.1	16.0675	1	2	1	2	1	2	1	1	2	1	1	1	1	1	2	1	1	2	1	2	1	2	2	2	1	2	1	1	0	1	2	1	1	1	1	1	2	1	1	1	1	1	1	0	1	1	2
3357850	61.7	16.2253	1	2	1	2	1	2	1	1	2	1	1	1	1	1	2	1	1	2	1	2	1	1	2	2	1	2	1	1	1	1	2	1	1	1	1	1	2	1	1	1	1	1	1	1	1	1	2
3732159	62.4	16.4094	1	0	1	1	1	2	1	1	2	1	1	1	1	1	2	1	1	2	1	2	1	1	2	2	1	2	1	1	1	1	2	1	1	1	1	1	2	1	1	1	1	1	1	1	1	1	2
3739249	63.1	16.5935	0	2	1	0	1	2	1	1	2	1	1	1	1	1	2	1	1	2	1	2	1	1	2	2	1	2	1	1	1	1	2	1	1	1	1	1	2	0	1	1	1	1	1	1	2	1	2
3734441	63.7	16.7512	1	2	1	1	1	2	1	1	2	1	1	1	1	1	2	1	1	2	1	2	1	1	2	2	1	2	1	1	1	1	2	1	1	1	1	1	2	1	1	1	1	1	1	1	2	1	2
XrPt508547	65.1	17.1194	1	2	1	1	2	0	1	1	2	1	1	1	1	1	2	1	1	2	1	0	1	1	2	2	1	2	1	1	1	1	2	1	1	1	1	1	2	1	1	1	1	0	1	1	2	1	1
3576135	67.9	17.8557	1	2	1	1	1	0	1	1	2	1	1	1	1	1	2	1	1	2	1	2	1	1	2	2	1	2	1	2	1	1	2	1	1	2	1	1	2	1	1	1	1	2	1	1	2	1	1
3362759	68.6	18.0398	1	2	1	1	1	2	1	1	2	1	1	1	1	0	2	1	1	2	1	2	1	1	2	1	1	2	1	2	1	1	2	0	1	2	1	1	2	1	1	1	1	2	1	1	2	1	1
3741443	69.9	18.3817	1	2	1	1	1	2	1	1	2	1	1	2	1	1	2	1	1	2	1	2	1	1	2	1	1	2	1	2	1	1	2	1	1	2	1	1	2	1	1	1	1	2	1	1	1	1	1
3593579	71.2	18.7235	1	2	1	1	1	2	1	1	2	1	1	2	1	1	2	1	1	2	1	2	1	2	2	1	1	2	1	2	1	1	2	1	1	1	1	1	2	1	1	0	1	2	1	1	1	1	1
3730784_21:C>T	73.4	19.3021	0	0	1	1	1	2	1	1	2	1	1	2	1	1	2	1	1	2	1	2	1	1	2	1	1	0	1	2	1	1	2	1	1	0	1	1	2	1	1	0	1	1	1	1	1	1	1
3741101	73.4	19.3021	0	2	1	0	1	2	1	1	2	1	1	2	1	1	2	1	1	2	1	2	1	1	2	1	0	2	1	2	1	1	2	1	1	0	1	0	2	1	1	2	1	1	1	1	1	1	1
3592755	74.1	19.4861	1	2	1	1	1	2	1	1	2	1	1	2	1	1	2	1	1	2	1	2	1	1	2	1	1	0	1	2	1	1	2	1	1	0	1	1	2	1	1	2	1	1	1	1	2	1	1
3600950	76.1	20.0121	1	2	1	1	1	2	1	1	2	1	1	2	1	1	2	2	1	2	1	2	1	1	2	1	1	2	1	2	1	1	2	1	1	2	1	1	2	1	1	2	1	1	1	1	1	1	2
3345743	76.8	20.1962	1	2	1	1	1	2	1	1	2	1	1	0	1	1	2	2	1	2	1	2	1	1	2	1	1	2	1	2	1	1	2	1	1	0	1	1	2	1	1	2	1	1	1	1	1	1	2
3344811	78.1	20.538	1	2	1	1	1	1	1	1	2	1	1	2	1	1	2	2	1	2	1	2	1	1	2	1	1	2	1	2	1	1	2	1	1	1	1	1	2	1	1	2	1	1	1	1	2	1	2
3748002	78.8	20.7221	1	2	1	1	1	1	1	1	0	1	1	2	1	1	2	2	1	2	1	2	1	1	2	1	0	0	1	2	1	1	2	1	1	1	1	1	2	1	2	2	1	1	1	1	2	1	2
3745916	79.6	20.9325	1	2	1	1	1	1	1	1	2	1	1	2	1	1	2	2	1	2	1	2	1	1	2	1	1	1	1	2	1	1	2	1	1	0	1	1	0	1	1	2	1	1	1	1	2	1	0
3743819_54:T>C	79.6	20.9325	1	2	1	1	1	1	1	1	2	1	1	2	1	1	2	2	1	2	1	2	1	1	2	1	1	1	1	2	1	1	2	1	0	0	1	1	2	1	1	2	1	1	1	1	0	0	2
3732314	80.3	21.1165	1	2	1	1	0	1	1	2	2	1	1	2	1	0	2	2	1	2	0	2	0	1	2	1	1	0	1	2	1	1	2	1	1	2	1	0	2	1	1	2	1	1	1	1	1	1	2
3749127	81.1	21.3269	1	0	1	1	1	1	1	1	0	1	1	2	1	1	2	2	1	2	1	2	1	1	2	1	1	1	1	2	1	1	2	1	1	0	1	1	2	1	1	2	1	1	1	1	1	1	2
3736721	81.7	21.4847	1	2	1	1	1	1	1	1	2	1	1	2	1	1	2	2	1	2	1	2	1	1	2	1	1	1	1	2	1	1	2	1	1	2	1	1	2	1	1	2	1	1	1	1	1	1	2
3362567	82.4	21.6688	1	2	1	1	1	1	0	1	2	1	0	2	1	1	2	2	1	2	1	2	1	1	2	1	1	1	1	2	1	1	2	1	1	2	1	1	2	1	1	2	1	1	1	1	2	1	2
3748430	83.1	21.8529	1	2	1	1	1	1	1	1	2	1	1	2	1	1	2	2	1	2	1	2	1	1	2	1	1	1	1	2	1	1	2	1	1	2	1	1	2	1	1	2	1	1	1	1	2	1	2
3364770_26:C>A	85	22.3525	1	2	1	1	1	1	1	1	2	1	1	2	1	1	2	2	1	2	1	2	1	1	2	1	1	1	1	2	1	1	2	1	1	2	1	1	1	1	1	2	1	1	1	1	2	1	1
3360124	85.7	22.5366	1	2	1	1	1	1	0	1	2	1	0	2	1	1	2	2	1	2	1	2	1	1	2	1	1	1	1	2	0	1	2	1	1	2	1	1	1	1	1	2	0	1	1	0	1	0	1
3601597	86.5	22.747	2	2	1	0	1	1	1	1	2	1	1	2	1	0	2	2	0	2	1	2	1	1	2	1	1	1	1	2	1	1	2	1	1	2	1	1	1	1	1	2	1	1	1	0	0	1	1
3743102_40:C>G	88	23.1414	1	2	2	1	1	1	1	1	0	1	1	2	1	1	2	2	1	2	1	2	1	1	2	1	1	1	1	2	1	1	2	1	1	2	1	1	1	1	1	2	1	1	1	1	2	1	1
XrPt402061	88.7	23.3255	0	2	0	1	1	1	1	1	2	1	1	2	1	1	2	2	1	0	1	2	1	1	2	1	1	1	1	2	1	1	2	1	1	2	1	1	0	2	1	2	1	1	1	1	2	1	1
XrPt400363	90.1	23.6937	1	2	1	1	1	1	1	1	2	1	1	0	1	1	2	2	1	2	1	2	1	1	2	2	1	1	1	2	1	1	2	1	1	2	1	1	1	2	1	2	1	1	1	1	2	1	1
XrPt509687	91.5	24.0618	1	2	1	1	1	1	1	1	2	1	1	2	1	1	2	1	1	2	1	2	1	1	2	0	1	1	1	0	1	1	2	1	1	0	1	1	0	2	1	2	1	1	1	1	2	1	1
XrPt402182	92.9	24.43	1	2	1	1	1	0	1	1	2	1	1	2	1	1	2	1	1	2	1	2	1	1	2	2	1	1	1	2	1	1	2	1	1	2	1	1	0	2	1	2	1	1	1	1	1	1	1
XrPt399246	92.9	24.43	1	2	1	1	1	1	1	1	2	1	1	2	1	1	0	1	0	2	1	2	1	1	2	2	1	1	1	2	1	1	2	1	1	2	1	1	0	2	1	2	1	1	1	1	1	1	1
XrPt401870	92.9	24.43	1	2	1	1	1	1	1	1	2	1	1	2	1	1	2	1	0	2	1	2	1	1	2	2	1	1	1	2	1	1	2	1	1	2	1	1	0	2	1	2	1	1	1	1	1	1	1
XrPt400488	92.9	24.43	1	2	1	1	1	1	1	1	2	1	1	2	1	1	2	1	2	2	1	2	1	1	2	2	1	1	1	2	1	1	2	1	1	2	1	1	0	2	1	2	1	1	1	1	1	1	1
XrPt506689	94.9	24.9559	1	2	2	1	1	2	1	1	2	1	1	2	1	1	2	1	2	2	1	2	1	1	2	2	1	1	1	2	1	1	2	1	1	2	1	1	2	2	1	2	1	1	1	1	1	1	1
3743805	97.1	25.5345	1	2	2	1	1	2	1	1	2	1	1	2	1	1	2	1	2	2	1	2	1	1	2	2	1	1	1	2	1	1	2	1	0	2	1	1	0	1	1	2	1	1	0	1	1	1	1
3741186	98.7	25.9552	1	2	2	0	1	2	1	1	2	1	1	2	1	1	0	1	0	2	1	2	1	1	2	2	1	1	0	2	1	1	2	1	2	2	1	1	1	1	1	2	1	0	1	1	1	1	1
3342679	101.8	26.7704	1	2	2	1	1	1	2	1	2	1	1	2	1	1	2	1	1	2	1	2	1	1	2	2	1	1	1	2	1	1	2	1	1	2	1	1	1	1	1	2	1	1	1	1	2	1	1
3357326	102.5	26.9545	2	2	2	1	1	1	2	1	2	0	0	2	1	1	2	1	0	2	1	2	1	1	2	2	1	1	1	2	1	0	2	1	1	2	1	1	1	1	1	2	0	1	1	1	2	1	0
3735520	104	27.349	1	2	2	1	0	1	1	1	2	1	1	2	1	1	2	0	0	2	1	2	0	1	2	2	1	1	1	2	0	1	2	1	1	2	1	1	1	1	1	2	1	1	1	1	2	1	2
3346213	107.2	28.1905	1	2	2	1	0	1	1	1	2	1	1	2	1	1	2	1	1	2	1	2	1	1	2	2	2	0	0	2	0	0	2	1	1	2	1	1	0	1	1	2	2	1	1	1	2	1	1
3351492	109.3	28.7427	1	2	2	1	1	2	1	1	2	1	1	2	1	1	2	1	1	2	1	2	1	1	2	2	1	1	1	2	1	1	2	1	1	2	1	1	1	1	1	2	1	1	1	1	2	1	1
3731869	110.6	29.0846	1	2	2	1	1	2	1	1	2	1	1	2	1	1	2	2	1	2	1	2	1	1	2	2	1	1	1	2	1	1	2	1	1	2	1	1	1	1	1	2	1	1	1	1	2	1	1
3747808	111.9	29.4264	1	2	2	1	1	2	1	1	2	1	1	2	1	1	2	2	1	2	1	2	1	1	2	2	1	1	1	2	1	1	2	1	1	2	1	1	1	1	1	2	1	1	1	1	1	1	1
3362527	113.3	29.7946	1	2	2	1	1	2	1	1	2	1	0	2	1	1	2	2	1	2	1	2	1	1	2	2	1	1	1	2	1	2	2	0	1	2	1	1	1	1	1	2	0	1	1	1	1	1	1
3733567	113.9	29.9524	1	2	2	1	1	2	1	1	2	1	1	2	1	1	2	2	1	2	1	2	1	1	2	2	1	1	1	2	1	1	2	1	1	2	1	1	1	1	1	2	1	1	1	1	1	1	1
XrPt507218	115.3	30.3205	1	2	2	1	1	2	1	1	2	1	0	0	1	1	2	2	1	2	1	2	1	1	2	2	1	1	1	0	1	1	2	1	1	0	0	1	2	2	1	2	1	1	1	1	1	1	1
XrPt346745	116.7	30.6887	1	2	2	1	1	2	1	1	2	1	1	2	1	1	2	1	1	2	1	2	1	1	2	2	1	1	1	2	1	1	2	1	1	2	1	1	2	2	1	2	1	1	1	1	1	1	1
XrPt506914	118.7	31.2146	1	2	2	1	1	2	1	1	2	0	1	2	1	1	2	1	1	2	0	2	1	1	2	2	1	1	1	2	1	1	2	1	1	2	1	1	2	2	1	2	1	1	1	1	2	1	1
XrPt506918	119.4	31.3987	1	2	2	1	1	2	1	1	2	0	0	2	0	0	2	0	1	2	0	2	1	1	2	2	1	1	1	2	1	1	2	1	1	2	1	1	2	2	1	2	1	1	1	1	1	1	1
XrPt506458	120.9	31.7932	1	2	2	1	1	0	1	1	2	1	1	2	1	1	2	1	1	2	1	2	1	1	2	2	1	1	1	2	1	1	0	1	0	0	1	1	0	2	1	2	1	1	1	1	1	1	1
XrPt411093	121.6	31.9772	1	2	2	1	1	1	1	1	2	1	1	2	1	1	2	1	1	2	1	2	1	1	2	2	1	1	1	2	1	1	2	1	1	2	1	1	1	2	1	2	1	1	1	1	1	1	1
3736627	125.4	32.9765	0	2	1	1	0	1	1	1	2	1	1	2	0	1	2	1	1	2	1	2	1	1	2	2	0	1	1	2	1	0	2	1	1	2	1	1	1	1	1	2	1	1	1	0	2	0	1
3737623	127.7	33.5814	1	2	1	1	1	1	1	1	2	1	1	2	1	1	2	1	1	2	2	2	1	1	2	2	1	1	1	2	1	1	2	1	1	2	1	1	1	1	1	2	1	1	1	1	2	1	1
3741792	128.3	33.7391	1	2	1	1	1	1	1	1	2	1	1	2	1	1	2	1	1	2	2	2	1	1	2	2	1	1	1	2	1	1	2	1	1	2	1	1	1	1	1	2	1	0	1	1	2	1	1
3359106	130.4	34.2914	1	2	1	1	1	1	1	1	2	1	1	2	1	1	2	1	1	2	2	2	1	1	1	2	1	1	2	2	1	1	2	1	1	2	1	1	1	1	2	2	1	1	1	1	2	1	1
3740377	131.7	34.6332	1	2	1	1	1	0	1	1	2	1	1	2	1	1	2	1	1	2	2	2	1	1	1	2	1	1	1	2	1	1	2	1	1	2	1	1	1	1	1	2	1	1	1	1	2	1	1
3581024	132.4	34.8173	1	2	0	1	1	1	1	1	2	1	1	2	1	1	2	1	1	2	2	2	1	1	1	2	1	1	1	2	1	1	2	1	1	2	1	1	1	1	1	2	1	1	1	1	1	1	1
3735407_5:A>C	133.1	35.0014	1	2	1	1	1	1	1	1	2	1	1	2	1	1	2	1	1	2	2	2	1	1	2	2	1	1	1	2	1	1	2	1	1	2	1	1	1	1	1	2	1	1	1	1	1	1	1
XrPt410976	133.7	35.1592	1	2	1	1	1	1	1	1	2	1	1	2	1	1	2	1	1	0	2	2	1	1	2	2	1	1	1	2	1	1	2	1	1	2	1	1	1	2	1	2	1	1	1	1	1	1	1
3346506	136.7	35.9481	1	2	1	1	1	1	1	0	2	1	1	2	1	1	2	0	1	2	2	0	1	1	2	0	1	1	1	2	1	1	2	1	1	2	2	1	1	2	1	2	1	1	1	1	2	1	1
3347375	139.7	36.737	1	2	1	1	1	1	1	2	2	0	1	2	1	1	2	1	1	2	2	2	1	1	2	2	1	1	0	2	1	1	2	1	1	2	1	1	1	1	1	2	1	1	1	1	1	1	1
3749231	144.1	37.8941	1	2	2	1	1	2	1	1	2	1	1	2	1	1	2	1	1	2	2	2	1	1	2	2	1	1	1	2	1	1	2	1	1	2	1	1	1	1	1	2	1	1	1	1	1	1	2
XrPt509321	147.1	38.683	1	2	2	0	1	1	1	0	2	1	0	2	1	1	2	1	1	2	2	2	1	1	1	2	1	1	1	0	1	1	2	1	1	2	0	1	1	2	1	2	1	1	1	1	1	1	0
XrPt398816	148.5	39.0512	1	2	2	1	1	1	1	1	2	1	1	2	1	1	2	1	1	2	2	2	1	1	1	0	1	1	1	2	1	1	2	1	1	2	1	1	1	2	1	2	1	1	1	1	2	1	2
XrPt506606	148.5	39.0512	1	2	2	1	1	1	1	1	2	1	1	2	1	0	2	1	1	2	2	2	1	1	1	0	1	1	1	2	1	1	2	1	1	2	1	1	1	2	1	2	1	1	1	1	2	1	2
XrPt399748	149.2	39.2352	1	2	2	1	1	1	1	1	2	1	1	2	1	1	2	1	1	2	2	2	1	1	1	1	1	1	1	1	1	1	2	1	1	2	1	1	1	2	1	2	1	1	1	1	2	1	2
3750686	150.6	39.6034	1	2	2	1	1	1	1	1	2	1	1	2	2	1	2	1	1	2	2	2	1	1	1	1	1	1	1	1	1	1	2	1	1	2	1	1	1	1	1	2	1	1	0	1	2	0	2
3363139_45:C>G	151.9	39.9453	1	2	1	1	1	1	1	1	2	1	1	2	1	1	2	1	1	2	2	2	1	1	1	1	1	1	1	1	1	1	2	1	1	2	1	1	1	1	1	2	1	1	1	1	2	1	2
3601579	153.4	40.3397	1	2	0	1	1	1	1	1	2	1	1	2	1	1	2	0	1	2	2	2	1	1	1	1	1	0	1	1	1	1	2	1	1	2	1	1	1	1	1	2	1	1	0	1	0	1	1
XrPt508604	154.1	40.5238	1	2	1	1	1	1	1	1	2	1	1	2	1	1	2	1	1	0	2	2	1	1	1	1	1	1	1	1	1	1	2	1	1	2	1	1	1	2	1	2	1	1	1	1	2	1	0
XrPt390107	155.4	40.8656	1	2	1	1	1	1	1	1	2	1	1	2	1	1	2	1	1	2	2	2	1	1	1	1	1	1	1	1	1	1	2	1	1	2	1	1	1	2	1	2	1	1	1	1	1	1	1
XrPt508992	155.4	40.8656	1	2	1	1	1	1	1	1	2	1	1	2	1	1	0	1	1	0	0	2	1	1	1	1	1	1	1	1	1	1	2	1	1	2	1	1	1	2	1	2	1	1	1	1	1	1	0
XrPt505613	156.8	41.2338	1	2	1	1	1	1	1	1	2	1	1	2	1	1	2	1	1	1	2	2	1	1	1	1	1	1	1	1	1	1	2	1	1	2	1	1	1	2	1	2	1	1	1	1	1	1	2
3737186	157.4	41.3916	1	2	1	1	1	1	1	1	2	1	0	2	0	1	2	1	1	2	2	2	1	1	1	1	1	1	1	1	1	1	2	1	1	2	1	1	1	0	1	2	1	1	1	1	1	1	2
XrPt398501	157.4	41.3916	1	2	1	1	1	1	1	1	2	0	0	2	1	1	2	1	1	2	2	2	1	1	1	1	1	1	1	0	0	1	2	1	1	2	1	1	1	2	1	2	1	1	1	1	1	1	2
XrPt402630	158.1	41.5757	1	2	1	1	1	1	1	1	2	1	1	2	1	1	2	1	1	2	2	2	1	1	1	1	1	1	1	1	1	1	2	1	1	2	1	1	1	2	1	2	1	1	1	1	2	1	2
3744928_52:G>A	158.7	41.7335	1	2	1	1	1	1	1	1	2	1	1	2	1	1	2	1	1	2	2	2	1	1	1	1	1	1	1	1	1	1	2	1	1	2	1	1	1	1	1	2	1	1	1	1	2	1	2
3357778	159.4	41.9175	0	2	1	1	1	1	1	1	2	1	1	2	1	1	2	1	1	2	2	2	1	1	1	1	1	1	1	1	1	1	2	1	1	2	1	1	0	1	1	2	1	1	1	1	2	2	2
3729871	160.8	42.2857	2	2	1	1	1	1	1	1	2	0	1	2	1	1	2	1	1	2	2	2	1	1	1	0	1	1	0	1	0	1	2	1	1	2	1	1	1	1	1	2	1	1	1	1	1	1	2
3740229	163.1	42.8905	2	2	1	0	1	0	0	1	2	1	1	2	1	1	2	1	1	2	2	2	1	1	1	1	1	1	1	1	1	1	2	2	1	2	1	1	1	1	1	2	1	1	1	1	2	1	2
3346752	167.1	43.9424	1	2	1	1	1	1	2	1	0	1	1	2	2	1	2	1	1	2	2	2	1	0	2	1	2	1	1	1	1	1	2	1	1	2	1	1	1	1	1	2	1	1	1	1	2	0	2
3599239	170.3	44.7839	1	2	1	1	1	1	1	1	2	1	1	2	2	1	2	1	1	2	2	0	1	1	2	1	1	1	1	1	1	1	2	1	1	2	0	0	0	1	1	2	1	1	1	1	2	1	2
3349881	174.3	45.8358	0	2	1	1	2	1	1	1	2	1	1	2	1	1	2	2	0	2	2	2	1	1	2	1	1	1	1	1	1	1	2	1	1	2	1	1	1	1	0	2	1	1	1	1	2	1	2
3578298	179.1	47.0981	1	2	0	1	1	1	1	1	2	1	1	2	1	1	2	1	1	0	2	2	2	2	2	1	1	1	1	1	1	1	2	1	1	2	1	1	1	1	1	2	1	1	1	1	1	1	2
3750983	180.7	47.5188	1	2	1	1	1	1	1	1	2	0	0	2	1	1	2	1	1	2	2	2	0	1	1	1	1	0	1	1	1	1	2	1	1	2	1	1	1	1	1	2	1	1	1	1	1	1	2
3580568_19:G>C	180.7	47.5188	1	2	1	1	1	1	1	1	2	1	1	2	1	1	2	1	1	2	2	2	1	1	1	1	1	1	1	1	1	1	2	1	1	2	1	1	1	1	1	2	1	1	1	1	1	1	2
3745030_55:G>A	181.3	47.6766	1	2	1	1	1	1	1	1	2	1	1	2	1	1	2	1	1	1	2	2	1	1	1	1	1	1	1	1	1	1	2	1	1	2	1	1	1	1	1	2	1	1	1	1	0	1	2
3596014_27:G>A	182.7	48.0447	0	2	1	1	1	1	1	1	2	1	1	2	1	1	2	1	1	1	2	2	1	1	1	1	1	1	1	1	1	1	2	1	1	2	1	1	1	1	1	2	1	1	1	0	2	1	2
3363543_16:C>G	184	48.3866	1	2	2	1	1	1	2	1	2	1	1	2	1	1	2	1	1	1	2	2	1	1	1	1	1	1	1	1	1	1	2	1	1	2	1	1	1	1	1	2	1	1	1	1	2	1	2
3743299_8:A>G	184.7	48.5707	1	2	2	1	1	1	2	1	2	1	1	2	1	1	2	1	1	1	2	2	1	1	1	1	1	1	0	1	1	1	2	1	1	2	1	1	1	1	1	2	0	1	0	1	1	1	2
3348770	185.4	48.7548	1	2	2	1	1	1	2	1	2	1	1	2	1	1	2	1	1	1	2	2	1	1	0	0	1	1	1	1	1	1	2	1	1	2	1	1	1	1	1	2	1	1	1	1	2	1	2
3735813	186.8	49.1229	1	2	2	0	1	1	2	1	2	1	1	2	1	1	2	1	1	1	1	2	1	1	1	0	1	1	1	1	1	1	2	1	1	2	1	1	1	1	1	2	1	1	1	1	2	0	2
3349871	187.5	49.307	1	2	2	1	1	1	2	1	2	1	0	2	1	0	2	1	1	1	1	2	1	1	1	1	1	1	1	1	1	1	2	1	1	2	1	1	1	1	1	2	1	0	1	1	2	1	2
3364718_35:C>A	188.1	49.4648	1	2	2	1	1	1	2	1	2	1	1	2	1	1	2	1	1	1	1	2	1	1	1	1	1	1	1	1	1	1	2	1	1	2	1	1	1	1	1	2	1	1	1	1	2	1	2
3360769	188.8	49.6489	1	2	2	1	1	1	2	1	2	1	1	2	1	1	2	1	1	1	1	2	1	1	1	1	1	1	1	1	1	0	2	1	1	2	1	1	0	1	1	2	1	1	1	1	1	1	2
3730796	190.2	50.017	1	2	2	1	1	1	2	1	2	1	1	2	1	1	2	1	1	1	1	2	1	1	1	1	1	2	1	1	1	1	2	1	1	2	1	1	1	1	1	2	1	1	1	1	2	1	2
3580015	190.8	50.1748	1	2	2	1	1	1	2	1	2	1	1	2	1	1	2	1	1	1	1	2	1	1	1	1	1	2	1	1	1	1	2	1	1	2	1	1	1	1	1	2	1	1	1	1	2	1	2
3345747_44:C>T	190.8	50.1748	1	2	2	1	1	1	2	1	2	1	1	2	1	1	2	1	1	1	1	2	1	1	1	1	1	2	1	1	1	1	2	1	1	2	1	1	1	1	1	2	1	1	1	1	2	1	2
3736711	191.5	50.3589	1	2	2	1	1	1	2	1	2	1	1	2	1	1	2	1	1	0	1	2	1	2	0	1	1	2	1	1	1	1	2	1	1	2	1	1	0	1	1	2	1	1	1	1	0	1	2
XrPt402117	194.5	51.1478	1	2	2	1	1	1	2	1	2	1	1	2	1	1	2	1	1	1	1	2	1	1	1	1	1	2	1	0	1	0	2	0	1	2	1	1	1	2	0	2	1	1	1	1	1	1	2
XrPt401806	194.5	51.1478	1	2	0	0	0	1	2	1	2	1	1	2	1	1	2	1	1	1	1	2	0	1	1	1	1	2	1	1	1	1	2	0	1	2	1	1	1	2	1	2	1	1	1	1	1	1	2
XrPt401399	195.2	51.3319	1	2	1	1	1	1	2	1	2	1	1	2	1	1	2	1	1	1	1	2	1	1	1	1	1	2	1	1	1	1	2	1	1	2	1	1	1	2	1	2	1	1	1	1	2	1	2
XrPt348082	197.9	52.0419	1	2	0	1	1	1	1	1	2	1	1	2	1	1	2	1	1	1	2	2	1	1	1	1	1	1	1	1	1	1	2	1	1	2	1	1	1	2	1	2	1	1	1	1	2	1	2
XrPt507092	197.9	52.0419	1	2	0	1	1	1	1	1	2	1	1	2	1	1	2	1	1	1	2	2	1	1	1	1	1	1	1	1	1	1	2	1	1	2	1	1	1	2	1	2	1	1	1	1	2	1	2
XrPt506530	198.6	52.226	0	2	2	0	1	1	2	1	2	1	1	2	1	0	2	0	0	0	2	2	1	1	1	1	1	1	1	1	1	1	2	1	1	2	1	1	1	2	1	2	1	1	1	1	2	1	2
XrPt398636	200	52.5941	1	2	2	1	1	1	2	1	2	1	1	2	1	1	2	1	1	1	1	2	1	1	1	1	1	1	1	1	1	1	2	1	1	2	1	1	1	2	1	2	1	1	1	1	2	1	2
XrPt411525	200	52.5941	1	2	2	1	0	1	2	1	2	1	1	2	0	1	2	1	1	1	1	2	1	1	1	1	1	1	1	1	1	0	2	1	1	2	1	1	1	2	0	2	1	1	1	1	0	1	2
Xscm047	200	52.5941	1	2	0	1	1	1	2	1	2	1	1	2	1	1	2	1	1	1	1	0	1	1	1	1	1	1	1	1	1	1	2	1	1	2	1	1	1	2	1	2	1	1	1	1	1	1	2
XrPt402515	200	52.5941	1	2	1	1	1	1	2	1	2	1	1	2	1	1	2	1	1	1	1	2	1	1	1	1	1	1	1	1	1	1	2	1	1	2	1	1	1	2	1	2	1	1	1	1	1	1	2
XrPt399525	201.3	52.936	1	2	1	1	1	1	2	1	2	1	1	2	1	1	2	1	1	1	1	2	1	1	1	1	1	2	1	1	1	1	2	1	1	2	1	1	1	2	1	2	1	1	1	1	1	1	2
XrPt508070	201.3	52.936	1	2	0	1	1	1	2	1	2	1	1	0	1	1	0	1	1	1	1	2	1	1	1	1	0	2	1	1	1	1	2	0	1	2	1	1	1	2	1	2	1	0	1	1	1	1	2
XrPt505596	201.3	52.936	1	2	2	1	1	1	2	1	2	1	1	2	1	1	2	1	1	1	1	2	1	1	1	1	1	2	1	1	1	1	2	2	1	2	1	1	1	2	1	2	1	1	1	1	1	1	0
XrPt508114	204.1	53.6723	1	2	2	1	1	1	2	1	2	1	1	2	1	1	2	1	1	1	1	1	1	1	1	1	2	2	2	1	1	1	2	2	1	2	1	2	1	2	1	2	1	1	1	1	1	1	2
3737540	208.4	54.8031	1	2	2	2	1	1	2	1	2	1	2	2	1	1	2	1	1	0	1	1	1	1	2	1	2	2	1	1	1	0	2	2	1	2	1	2	1	1	1	2	1	1	1	0	1	1	2
3585535	211.3	55.5657	1	2	2	1	1	1	2	0	2	1	0	2	1	1	2	1	1	1	1	1	1	0	1	1	2	2	1	1	1	1	2	2	1	2	1	1	1	1	1	2	1	1	1	1	1	1	2
3360231	211.9	55.7235	1	2	2	1	1	1	2	1	2	1	1	2	1	1	2	1	1	1	1	1	1	1	1	1	2	2	1	1	1	1	2	2	1	2	1	2	1	1	1	2	1	1	1	1	1	1	2
3743789_37:C>G	211.9	55.7235	1	2	2	1	1	1	2	1	2	1	1	2	1	1	2	1	1	1	1	1	1	1	1	1	2	2	1	1	1	1	2	2	1	2	1	2	1	1	1	2	1	1	1	1	0	1	2
3362907_46:C>G	212.6	55.9076	1	2	2	1	1	1	2	1	2	1	1	2	1	1	2	1	1	1	1	1	1	1	1	1	2	2	1	1	1	1	2	2	1	2	1	2	1	1	1	2	1	1	1	1	2	1	2
3346518	213.2	56.0654	1	2	2	1	1	1	2	1	2	1	1	2	1	1	2	1	1	1	1	1	1	1	1	1	2	2	1	1	1	1	2	2	1	2	1	2	1	1	1	2	1	1	1	1	2	1	2
3359618	214.6	56.4335	1	2	2	1	1	1	2	1	2	1	1	2	1	1	2	0	1	1	1	1	1	1	1	1	2	2	0	1	1	0	2	2	1	2	1	1	1	0	1	2	1	1	0	1	2	1	2
3597093	217.6	57.2224	1	2	2	1	1	0	2	1	2	1	1	2	1	1	2	1	0	1	1	0	1	1	1	1	2	2	1	1	1	2	2	2	1	2	1	2	1	1	1	2	1	1	1	0	2	1	2
3733738	222.1	58.4058	1	2	2	1	0	1	2	1	2	1	1	2	1	1	2	2	1	1	1	1	1	1	1	0	2	2	1	1	2	1	2	2	1	2	1	2	1	1	1	2	2	1	1	1	2	1	2
3352091	225.1	59.1947	1	2	2	1	1	1	2	1	2	1	1	2	1	0	2	2	1	2	1	1	1	1	1	0	2	2	1	1	1	1	2	2	0	2	1	2	1	0	1	2	0	1	1	1	2	0	2
3590717	225.8	59.3788	1	2	2	1	1	1	2	1	2	1	1	2	1	1	2	2	1	1	1	1	1	1	1	1	2	0	1	1	1	1	2	2	1	2	1	2	1	1	1	2	1	1	1	1	2	1	2
3342504_50:C>G	227.1	59.7206	1	2	2	1	1	1	2	1	2	1	1	2	1	1	2	2	1	1	1	1	1	1	2	1	2	2	1	1	1	1	2	2	1	2	1	2	1	1	1	2	1	1	1	1	2	1	1
3603217	228.4	60.0625	1	2	2	1	1	1	2	1	2	1	1	2	1	1	2	2	1	1	1	1	1	1	2	1	2	2	1	1	1	1	2	2	1	2	1	2	1	1	1	2	1	2	1	1	1	1	1
3735064	231.1	60.7725	1	2	2	2	1	1	2	1	2	1	1	2	1	1	2	2	1	2	1	1	1	1	2	1	2	2	1	1	1	1	2	2	1	2	1	2	1	1	1	2	1	1	1	0	1	1	1
3739680	232.4	61.1144	1	2	2	1	1	1	2	1	2	1	1	2	1	1	2	2	1	1	1	1	1	1	2	1	2	2	1	1	1	1	2	2	1	2	1	2	1	1	1	2	1	1	1	1	1	1	1
3733926	234.5	61.6666	2	2	2	1	1	1	2	1	2	1	1	2	1	1	2	2	2	1	1	1	1	1	2	1	2	2	1	1	1	1	2	2	1	2	1	2	1	1	1	2	1	0	0	1	2	0	1
336302050:T>C	235.9	62.0348	1	2	2	1	1	1	2	1	2	1	1	2	1	1	2	2	1	1	1	1	1	1	2	1	0	2	1	1	1	1	2	2	1	2	1	2	1	1	1	2	1	1	1	1	2	1	1
3356936	239.4	62.9552	1	2	2	1	1	1	2	1	2	1	1	2	1	1	0	2	1	1	1	2	1	1	1	1	2	2	1	2	1	1	2	2	1	2	1	2	1	1	1	2	1	0	1	1	2	1	1
374541952:T>G	240.8	63.3233	1	2	2	0	1	1	2	1	2	1	1	2	1	1	1	2	1	1	1	1	1	1	1	1	2	2	1	0	1	1	2	2	1	2	0	2	1	1	1	2	1	1	1	1	2	1	1
3731036	241.5	63.5074	1	2	2	1	1	1	2	1	2	1	1	2	1	1	0	2	1	1	1	1	1	1	1	1	2	2	1	1	1	1	2	2	1	2	1	2	1	1	1	2	1	1	1	1	1	1	1
3748093	242.2	63.6915	1	2	2	1	1	1	2	1	2	1	1	2	1	1	0	2	1	1	1	1	1	1	1	1	2	2	1	1	1	1	2	2	1	2	1	2	1	1	1	2	1	1	1	1	1	1	2
3598244	243.6	64.0597	1	2	2	1	1	1	2	1	2	1	1	2	0	1	2	2	1	1	0	1	1	1	1	2	2	2	1	1	1	1	2	2	1	2	1	2	0	1	0	2	0	1	1	1	1	1	2
3596588	245.2	64.4804	1	2	2	0	1	1	2	1	2	2	0	2	0	1	2	2	1	1	1	1	1	1	1	2	2	2	1	1	1	1	2	2	1	2	1	2	1	0	1	2	1	1	1	1	1	1	2
3749278	246.6	64.8486	1	0	2	1	1	1	2	1	2	2	1	1	1	1	0	2	1	1	1	1	1	1	1	2	2	2	1	1	1	1	2	2	1	2	1	2	1	1	1	2	1	1	1	1	1	1	2
3600536	247.3	65.0327	1	2	2	1	1	1	2	1	2	2	1	2	1	1	1	2	1	1	1	1	1	1	1	2	2	2	1	1	1	1	2	2	1	2	1	2	1	1	1	2	1	1	1	1	1	1	2
3342885	249.4	65.5849	1	2	2	0	1	1	2	1	2	2	1	2	0	1	1	2	1	1	1	1	1	1	2	2	2	2	1	1	1	1	2	2	1	2	1	2	1	1	1	2	1	1	1	1	2	1	2
3738934	251.6	66.1634	1	2	2	1	1	1	2	1	2	2	1	2	0	1	1	2	0	2	1	1	1	0	1	2	2	2	0	1	1	1	2	2	1	2	1	2	1	1	1	2	1	1	1	1	2	1	2
3730568	254.4	66.8997	1	2	2	1	1	1	2	1	2	1	1	2	1	1	1	2	1	1	1	1	1	1	1	1	2	2	1	1	1	1	2	2	1	2	1	2	1	1	1	2	1	1	1	1	2	1	2
XrPt509570	256.6	67.4783	1	0	1	1	1	1	2	1	2	1	0	2	1	1	1	2	1	1	1	1	1	1	1	1	2	2	0	0	1	1	2	2	1	2	1	0	2	1	1	2	1	1	1	1	2	1	2
XrPt507906	258	67.8464	1	2	1	1	1	1	2	1	2	1	1	2	1	1	2	2	1	1	1	1	1	1	1	1	2	2	2	1	1	1	2	2	1	2	1	2	1	1	1	2	1	1	1	1	2	1	2
XrPt402300	262.3	68.9772	1	2	2	1	1	1	2	0	2	1	1	2	1	1	2	2	1	1	1	1	1	1	2	1	2	2	2	1	1	1	2	2	1	2	1	2	1	0	1	2	1	1	1	1	0	1	1
XrPt507179	262.3	68.9772	1	2	2	1	1	1	2	2	2	1	1	2	1	1	2	2	0	0	1	1	1	1	2	1	2	2	2	1	1	1	2	2	1	2	1	2	1	0	1	2	1	1	1	1	1	1	1
XrPt509144	264.5	69.5558	1	2	2	1	1	1	2	0	2	1	1	2	1	1	2	2	1	1	0	1	1	1	1	1	2	2	2	1	1	1	2	2	1	2	1	2	1	0	1	2	1	1	1	1	1	1	1
XrPt507431	270.2	71.0547	1	2	2	1	1	0	2	2	2	2	1	2	1	1	1	2	1	1	1	1	1	1	1	2	2	2	2	1	1	1	2	2	1	2	0	2	1	2	0	2	1	1	1	1	2	1	2
XrPt509173	271.6	71.4228	1	2	2	1	1	1	2	0	2	2	2	2	1	1	1	2	1	1	1	1	1	1	1	2	2	2	2	1	1	1	2	2	1	2	1	2	0	2	1	2	1	1	1	1	2	1	2
XrPt505329	271.6	71.4228	1	2	2	1	1	1	2	0	2	2	2	2	1	1	1	2	1	1	1	1	1	1	1	2	2	2	2	1	1	1	2	2	1	2	1	2	1	2	1	2	1	1	1	1	2	1	2
XrPt507981	273.6	71.9488	1	2	1	1	1	1	2	1	2	2	1	2	1	1	1	2	1	1	1	1	1	1	1	2	2	2	2	1	1	1	2	2	1	2	1	2	1	2	1	2	1	1	1	1	2	1	2
3732808	277.4	72.9481	1	2	2	1	1	1	2	1	2	2	1	2	1	1	1	2	1	1	1	1	1	2	1	2	2	2	1	1	1	1	2	2	1	2	1	2	0	1	1	2	1	1	1	1	2	0	2
3741388	278.1	73.1322	1	2	2	1	1	1	2	1	2	2	1	2	1	1	1	2	1	1	1	1	1	1	1	2	2	2	1	1	1	1	2	2	1	2	1	2	1	1	1	2	1	1	1	1	2	1	2
3356585	278.7	73.2899	1	2	2	1	1	1	2	1	2	2	1	2	1	1	1	2	1	1	1	1	1	1	1	2	2	2	1	1	1	1	2	2	1	2	1	2	1	1	1	2	1	1	1	1	2	1	2
3589568_61:C>G	279.4	73.474	1	2	2	1	1	1	2	1	2	2	1	2	1	1	1	2	1	1	1	1	1	1	1	2	2	2	1	1	1	1	2	2	1	2	1	2	1	1	1	2	1	1	1	1	1	1	2
3591843	280.7	73.8159	1	2	2	1	1	1	2	1	2	2	1	2	1	1	1	2	1	1	1	1	1	1	1	2	2	2	1	1	1	1	2	2	1	2	1	2	1	1	1	2	1	1	1	1	1	1	2
3586030	282	74.1577	1	2	2	1	1	1	2	1	1	2	2	2	1	1	1	2	1	1	1	1	1	1	1	2	2	2	1	1	1	1	2	2	1	2	1	2	1	1	1	2	1	1	1	1	1	1	2
3733036	285	74.9467	0	2	2	1	1	1	2	1	2	2	2	2	1	1	1	2	1	1	1	1	1	1	2	2	2	2	1	0	1	0	2	2	1	2	1	2	0	1	0	2	1	1	1	1	2	1	2
3594401	286.4	75.3148	1	2	2	1	1	1	2	1	2	2	2	2	1	1	1	2	1	1	1	1	1	1	1	2	2	2	1	1	1	1	2	2	1	2	1	2	1	1	1	2	1	1	1	1	2	1	2
3738628_29:T>C	288.4	75.8408	1	2	2	1	1	2	0	1	2	1	2	2	1	1	1	2	1	1	1	1	1	1	1	2	2	2	1	1	1	1	2	2	1	2	1	2	1	1	1	2	1	1	1	1	0	1	2
3355320	290.7	76.4456	1	2	2	1	1	2	2	1	2	0	2	2	1	1	1	2	0	1	1	1	1	0	1	2	2	2	1	1	1	1	2	2	0	2	2	2	1	0	1	2	1	1	1	1	1	2	2
3364859	294	77.3134	2	2	2	1	1	2	2	1	2	2	2	2	1	1	1	2	2	0	1	0	0	1	1	2	2	2	1	1	1	1	2	2	1	2	1	0	1	1	1	2	0	1	1	0	2	2	2
3364985_38:G>C	294.8	77.5238	2	2	2	1	1	2	2	1	2	1	2	2	1	1	1	2	2	1	1	1	1	1	1	2	2	2	1	1	1	1	2	2	1	2	1	1	1	1	1	2	1	1	1	1	2	2	2
3731564	296.1	77.8656	2	2	2	0	1	2	2	1	2	1	2	2	1	1	1	0	2	1	1	1	1	1	1	2	2	2	1	1	1	1	2	0	1	2	1	1	1	1	1	2	1	1	1	1	2	2	2
3600064	298.2	78.4179	2	2	2	1	1	2	2	1	2	1	2	0	1	1	1	0	2	1	1	1	1	1	1	0	2	2	1	1	1	1	2	2	1	2	1	1	1	1	1	2	1	1	1	1	2	2	1
3737371	299.7	78.8123	1	2	2	1	1	2	0	1	2	1	2	2	1	1	1	2	0	1	1	1	1	1	1	1	2	0	1	1	1	1	2	2	1	2	1	1	1	1	1	2	1	1	1	1	2	2	2
3737635	301.1	79.1805	0	2	2	1	1	2	2	1	2	1	2	2	1	1	1	2	0	1	1	1	1	1	1	2	2	2	1	1	1	1	2	2	1	2	1	1	1	1	1	2	1	1	1	1	2	2	2
3730014	302.5	79.5486	2	2	2	1	1	2	2	1	2	1	2	2	1	1	1	2	2	1	1	1	1	1	1	2	2	2	1	1	1	1	2	2	1	2	1	1	1	1	1	2	1	1	1	1	2	2	2
XrPt411103	305.1	80.2324	2	2	1	1	1	2	2	1	2	1	2	2	1	1	1	2	2	1	1	1	1	1	1	2	2	2	2	1	1	1	2	2	1	2	1	1	1	1	1	2	1	1	1	1	2	2	2
Xscsz605L870	305.8	80.4164	0	0	1	1	1	2	2	1	2	1	2	2	1	1	1	2	2	1	1	1	1	1	1	2	2	2	2	1	1	1	2	2	1	2	1	1	1	1	1	2	1	1	1	1	2	2	2
XrPt506710	307.1	80.7583	1	2	1	1	1	2	2	1	2	1	2	2	1	1	1	2	2	1	1	1	1	1	1	2	2	2	2	1	1	1	2	2	1	2	1	1	1	1	1	2	1	1	1	1	2	1	2
XrPt389776	307.8	80.9424	1	2	0	1	1	2	2	1	2	1	2	2	1	1	1	2	2	1	1	1	1	1	1	2	0	2	2	1	1	1	2	2	1	2	1	2	1	1	1	2	1	1	1	1	2	1	2
3577215	309.8	81.4683	1	2	2	1	1	2	2	1	2	1	2	2	1	1	1	2	2	1	1	1	1	1	1	2	2	2	1	1	1	1	2	2	1	2	1	1	1	1	1	2	1	1	1	1	2	1	2
3588189	311.8	81.9943	1	2	2	1	1	2	2	1	1	1	2	2	1	1	1	2	2	1	1	1	1	1	1	2	2	2	1	1	1	1	2	2	1	2	1	2	1	1	1	2	1	1	1	1	2	1	2
3595249_22:T>G	313.7	82.4939	1	2	2	1	1	2	2	1	2	1	2	2	1	1	1	2	2	1	1	1	1	1	1	2	2	2	1	1	1	1	2	2	1	2	1	2	1	1	1	2	1	1	1	1	1	1	2
3350287	316.7	83.2828	1	2	2	1	1	2	2	1	2	1	2	2	1	0	0	2	2	0	1	1	1	1	2	2	2	2	1	1	1	1	2	2	1	2	1	2	0	2	1	2	1	1	1	1	2	1	2
3346391	319	83.8877	1	2	2	0	1	2	2	1	2	1	2	2	0	1	2	2	2	1	1	1	1	1	2	2	2	2	1	1	1	1	2	2	1	2	1	0	1	1	1	2	1	1	1	1	2	1	2
3731676	324	85.2025	1	2	2	1	1	2	2	2	2	2	2	2	2	1	2	2	2	0	1	1	1	1	2	2	2	2	1	0	1	2	2	2	1	2	0	2	1	1	1	2	1	1	1	1	2	2	2
3344795	326.9	85.9651	1	2	2	1	1	2	2	2	2	2	2	2	1	1	1	2	2	1	1	1	1	1	1	2	2	2	1	1	1	2	2	2	1	2	1	2	1	1	1	2	1	1	1	1	2	2	2
3347970	327.5	86.1229	1	2	2	1	1	2	2	2	2	2	2	2	1	1	1	2	2	1	0	1	1	1	1	2	2	2	1	1	1	2	2	2	0	2	1	2	1	1	1	2	0	1	1	1	2	2	2
3580880	330.4	86.8855	1	2	0	1	1	2	2	2	2	2	2	2	1	1	1	2	2	1	1	1	1	1	1	2	2	2	1	1	1	2	2	1	1	2	1	2	1	1	1	2	1	0	1	1	1	0	2
3745130_9:G>A	332.7	87.4904	2	2	2	1	1	2	2	2	2	2	2	2	1	1	1	2	2	1	1	1	1	1	0	2	2	2	1	1	1	0	2	0	1	0	1	2	1	1	1	2	1	0	1	1	2	2	2
3734819	333.4	87.6744	2	2	2	1	1	2	2	2	2	2	2	2	1	1	1	2	2	1	1	1	1	1	1	2	2	2	1	1	1	1	2	2	1	2	1	2	1	1	1	2	1	1	1	1	1	2	2
3362576_36:C>G	334.7	88.0163	2	2	2	1	1	2	2	2	2	1	2	2	1	1	1	2	2	1	1	1	1	1	1	2	2	2	1	1	1	1	2	2	1	2	1	2	1	1	1	2	1	1	1	1	1	2	2
3745392_68:C>G	335.3	88.1741	2	2	2	1	1	2	2	2	2	1	2	2	1	1	1	2	2	1	1	1	1	1	1	2	2	2	1	1	1	1	2	2	1	2	1	2	1	1	1	2	1	1	1	1	2	2	2
3343175	335.9	88.3319	2	2	2	1	1	2	2	2	2	1	2	2	1	1	0	2	2	1	1	1	1	1	1	2	2	2	1	1	1	1	2	2	1	2	1	2	1	1	1	2	1	1	1	1	2	2	2
XrPt402625	338	88.8841	2	2	0	1	1	2	2	1	2	1	2	2	1	1	1	2	2	1	1	1	1	1	1	2	2	2	2	1	1	1	2	2	1	2	1	2	1	1	1	2	1	1	1	1	2	2	2
XrPt389858	338.6	89.0419	2	2	1	1	1	2	2	1	2	1	2	2	1	1	1	2	2	1	1	1	1	1	1	2	2	2	2	1	1	1	2	2	1	2	1	2	1	1	1	2	1	1	1	1	1	2	2
XrPt346499	339.3	89.226	2	2	0	1	1	2	2	0	2	1	2	2	1	0	1	2	2	1	1	1	1	0	1	2	2	2	2	1	1	1	2	2	1	2	1	2	1	1	1	2	1	1	1	1	1	2	2
XrPt507832	340	89.41	0	2	0	1	1	2	2	1	2	1	2	2	1	1	1	2	2	1	1	1	1	1	1	2	2	2	2	1	1	1	2	2	1	2	1	2	1	1	1	2	1	1	1	1	2	2	2
XrPt505669	340	89.41	1	2	1	1	1	2	2	1	2	1	2	2	1	1	1	0	2	1	1	1	1	1	1	2	2	2	2	1	1	0	2	0	1	2	1	0	1	1	1	2	1	1	1	1	2	2	2
XrPt401426	340.8	89.6204	1	2	2	0	0	2	2	0	2	1	2	2	0	1	1	2	2	1	1	1	1	1	1	2	2	2	2	1	1	2	2	0	1	2	1	2	1	1	1	2	1	1	0	1	2	2	2
XrPt507976	340.8	89.6204	1	2	0	1	1	2	2	2	2	0	2	2	1	1	1	2	2	1	1	1	1	1	1	2	2	2	2	1	1	2	2	2	1	0	1	2	1	1	1	2	1	1	1	1	2	2	2
XrPt507448	340.8	89.6204	0	2	2	1	1	2	2	2	2	2	2	2	1	0	1	2	2	1	1	1	1	1	1	2	2	2	2	1	1	2	2	2	1	2	1	2	1	1	1	2	1	0	1	1	2	2	2
XrPt401629	341.5	89.8045	2	2	2	1	1	2	2	2	2	2	2	2	1	1	1	2	2	1	1	1	1	2	1	2	2	2	2	1	1	2	2	2	1	2	1	2	1	1	1	2	1	2	1	1	2	2	2
XrPt400746	345.1	90.7512	1	0	2	1	1	2	2	0	2	0	2	2	1	1	1	2	2	1	1	1	0	2	1	2	2	2	2	1	1	2	2	2	0	2	1	2	1	1	1	2	1	2	1	1	2	2	2
XrPt509560	345.1	90.7512	1	2	0	1	1	2	2	0	2	0	2	2	1	1	1	2	2	1	0	1	0	2	1	2	2	2	2	0	1	2	2	2	0	2	1	2	1	1	1	2	1	2	1	1	2	2	2
XrPt389610	349.2	91.8294	1	0	0	1	2	2	2	1	2	1	2	0	1	1	1	2	2	0	0	0	1	2	1	2	2	2	2	1	1	2	2	2	1	2	1	2	1	1	1	2	1	2	2	1	2	2	2
XrPt389872	351.5	92.4342	1	0	1	1	2	2	2	2	2	1	2	2	1	1	1	2	2	0	1	1	1	2	1	2	2	2	2	1	1	2	2	2	1	2	1	2	1	1	1	2	1	2	2	1	1	2	2
XrPt399893	355.5	93.4861	1	1	1	1	1	2	0	1	0	1	2	2	1	1	1	0	2	1	1	1	1	2	1	2	2	2	2	1	1	2	0	2	1	2	0	2	1	1	1	2	1	2	2	1	2	2	2
XrPt400965	357.8	94.0909	1	1	1	1	1	2	2	1	2	1	2	2	1	1	1	2	2	1	1	1	1	2	1	2	2	2	2	1	1	2	2	2	1	2	1	2	1	1	1	2	1	2	1	1	0	2	2
3750005	363.3	95.5373	1	0	0	1	1	2	0	2	2	1	2	2	1	1	1	2	1	1	1	1	1	0	1	2	2	2	1	1	1	2	0	2	1	2	1	1	1	1	1	2	1	2	1	1	1	2	2
3734372	366.5	96.3788	1	2	0	1	1	0	2	2	2	1	2	2	1	1	1	2	1	1	1	1	1	2	1	2	2	2	1	1	1	2	2	2	1	0	1	2	1	1	1	2	1	0	1	1	1	2	2
3749272	368.8	96.9836	1	2	2	1	1	2	2	2	2	0	2	2	1	0	0	2	2	1	1	1	1	2	1	2	2	2	1	2	1	2	2	2	1	2	1	2	1	1	1	2	1	2	1	1	1	2	2
3594317_16:T>C	369.4	97.1414	1	2	2	1	1	2	2	2	2	0	2	2	1	1	1	2	2	1	0	1	1	2	1	2	2	2	1	1	1	2	2	2	1	2	1	2	1	1	1	2	1	2	1	1	1	2	2
3736074	371.4	97.6673	1	2	2	1	1	2	2	2	2	1	2	2	1	1	1	2	2	1	1	1	1	1	1	2	2	2	1	1	1	2	2	2	1	2	1	2	1	1	1	2	1	2	1	1	2	2	2
3351339	372.7	98.0092	1	2	2	1	1	2	2	2	2	1	2	2	1	1	1	2	2	1	1	1	1	2	1	2	2	2	1	1	1	2	2	2	1	2	1	2	1	1	1	2	1	2	1	1	2	2	2
3347509	374.8	98.5614	1	2	2	1	2	2	2	2	2	1	2	2	1	1	1	2	2	1	1	1	2	2	1	2	2	2	0	1	1	2	2	2	1	2	1	2	1	1	0	2	1	2	0	1	2	2	2
3737696	377	99.14	1	2	2	1	1	2	2	2	2	1	2	2	1	1	1	2	2	1	1	1	1	2	1	2	2	2	1	1	1	2	2	2	1	2	1	2	1	1	1	2	1	2	1	1	2	2	2
3595311_40:G>A	377.6	99.2977	1	2	2	1	1	2	2	2	2	1	2	2	1	1	1	2	2	1	1	1	1	2	1	2	2	2	1	1	1	2	2	2	1	2	1	2	1	1	1	2	1	2	2	1	0	2	2
3738830	378.3	99.4818	1	2	2	1	1	2	2	2	2	1	2	2	1	1	1	2	2	1	1	1	1	2	1	2	2	2	1	1	1	2	2	2	1	2	1	2	1	1	1	2	1	2	2	1	1	2	2
3355769	379.6	99.8237	1	2	2	1	1	2	2	2	2	1	2	2	1	1	1	2	2	1	1	1	1	2	1	2	2	2	1	1	1	2	2	2	1	2	1	2	1	1	1	2	1	2	2	1	2	2	2
3749737	380.2	99.9815	1	2	2	1	1	2	0	2	2	1	2	0	1	1	1	2	2	1	1	1	1	2	1	2	2	2	1	1	1	2	2	2	1	2	1	2	1	1	1	0	1	2	2	1	2	2	2
3729845	383.3	100.797	1	2	2	1	2	0	2	2	2	1	2	1	1	1	1	2	2	1	1	1	1	2	1	0	2	0	1	1	1	2	0	2	1	2	1	2	1	1	1	2	1	2	0	1	1	1	2
3362423_6:T>A	385.5	101.375	1	2	2	1	2	2	2	2	2	1	2	2	1	1	1	2	2	1	1	1	1	2	1	2	2	2	1	1	1	2	2	2	1	2	1	2	1	1	1	2	1	2	2	1	1	2	2
3600924	388.9	102.269	2	2	2	1	2	2	2	2	2	1	2	2	1	1	1	2	2	1	1	1	1	2	1	2	2	2	1	1	1	2	2	2	1	2	2	2	1	2	1	2	1	2	2	1	1	2	2
3365365	391.1	102.848	1	2	2	1	2	2	2	2	2	1	2	2	1	0	1	2	2	1	1	1	1	2	1	2	2	2	1	1	1	2	2	2	0	2	2	2	1	2	1	2	1	2	2	1	1	2	2
3344132	392.6	103.242	1	2	2	1	2	2	2	2	2	0	2	2	0	2	1	2	2	1	1	1	1	2	2	2	2	2	1	1	1	2	2	2	1	2	0	2	0	0	1	2	0	2	2	1	2	2	2
3344226	394.1	103.637	1	2	2	1	2	2	2	2	2	1	2	2	1	2	1	2	2	1	1	1	1	2	2	2	2	2	1	1	1	2	2	2	1	2	1	2	0	0	1	2	1	2	2	1	1	2	2
3357503	394.8	103.821	1	2	2	1	2	2	2	2	2	1	2	2	1	2	1	2	2	1	1	1	1	2	2	2	2	2	1	1	1	2	2	2	1	2	1	2	1	1	1	2	1	2	2	1	1	2	2
3737285	396.2	104.189	1	2	2	1	2	2	2	2	2	1	2	2	1	2	1	2	2	1	1	2	1	2	2	2	2	2	1	1	1	2	2	2	1	2	1	2	1	0	1	2	2	2	2	1	1	2	2
3358051	396.8	104.347	1	2	2	1	2	2	2	2	2	1	2	2	1	2	1	2	2	1	1	1	1	2	2	2	2	2	1	1	1	2	2	2	1	2	1	2	1	1	1	2	2	2	2	1	1	2	2
3346136	398.1	104.689	1	2	2	1	2	2	2	2	2	1	2	2	1	1	1	2	2	1	1	1	1	2	2	2	2	2	1	1	1	2	2	2	1	2	1	2	1	1	1	2	1	2	2	1	1	2	2
XrPt344778	400.8	105.399	2	2	2	1	2	2	2	2	2	1	2	2	1	1	1	2	2	1	1	1	1	2	2	2	2	2	2	2	1	2	2	2	0	2	1	2	1	1	1	2	1	2	2	1	1	2	2
XrPt401518	403.7	106.161	2	2	2	1	2	2	2	2	2	1	0	2	1	2	1	2	2	1	1	1	1	2	2	2	2	2	2	1	1	2	2	2	1	2	2	2	0	1	1	2	2	2	2	1	1	2	2
XrPt399272	403.7	106.161	2	2	2	1	2	2	2	2	2	1	0	2	1	2	1	2	2	1	1	1	1	2	2	2	2	2	2	1	1	2	2	2	1	2	2	2	1	1	1	2	2	2	2	1	0	2	2
XrPt402198	403.7	106.161	2	2	2	1	2	2	2	2	2	1	2	2	1	2	1	2	2	1	1	1	1	2	2	2	2	2	0	1	1	2	2	2	1	2	2	2	1	1	1	2	2	2	2	1	2	2	2
3747123	406.6	106.924	1	2	2	0	2	2	2	2	2	1	2	2	1	2	1	2	2	1	1	1	1	2	2	2	2	2	0	1	1	2	2	2	0	2	1	2	1	1	0	2	2	2	2	1	0	2	2
3596910_67:G>T	407.3	107.108	1	2	2	1	2	2	2	2	2	1	2	2	1	2	1	2	2	1	1	1	1	2	2	2	2	2	1	1	1	2	2	2	1	2	1	2	1	1	1	2	2	2	2	1	1	2	2
3734235	411.9	108.318	1	1	2	1	0	0	2	2	2	1	2	0	1	2	1	0	1	2	1	1	1	2	2	2	2	2	1	1	1	2	2	2	1	2	1	2	1	0	1	2	2	1	2	1	1	2	2
3348822	415.7	109.317	1	1	2	1	2	2	0	2	2	1	2	2	1	0	1	2	2	1	1	1	1	2	2	2	2	2	1	1	1	2	2	2	1	2	2	2	1	2	1	2	2	2	2	1	1	2	2
3746530	417	109.659	1	1	2	1	2	2	2	2	2	1	2	2	1	2	1	2	2	1	1	1	1	2	2	2	2	2	1	1	1	2	2	2	1	2	2	2	1	2	1	2	2	2	2	1	1	2	2
3349726	417.7	109.843	0	1	2	1	2	2	2	2	2	1	2	2	1	2	1	2	2	1	1	1	1	2	2	2	2	2	1	1	1	2	2	2	1	2	2	2	1	2	1	2	2	2	2	1	1	2	2
3588862	419	110.185	1	2	2	1	2	2	2	2	2	1	2	2	1	2	1	2	2	1	1	1	1	2	2	2	2	2	1	1	1	2	2	2	1	2	2	2	1	2	1	2	2	2	2	1	1	2	2
3343179_9:G>C	420.4	110.553	1	1	2	1	2	2	2	2	2	1	2	2	1	2	1	2	2	1	2	1	1	2	2	2	2	2	1	1	1	2	2	2	1	2	2	2	1	2	1	2	2	2	2	1	1	2	2
3357588_29:T>G	421	110.711	1	1	2	1	2	2	2	2	2	1	2	2	1	2	1	2	2	1	2	1	1	2	2	2	2	2	1	1	1	2	2	2	1	2	2	2	1	2	1	2	2	2	2	1	1	2	2
3359862_41:T>C	421.7	110.895	1	1	2	1	2	2	1	2	2	1	2	2	1	2	1	2	2	1	2	1	1	2	2	0	2	2	1	1	1	2	2	2	1	2	2	2	1	2	1	2	2	2	2	1	1	2	2
3584975	422.3	111.053	1	1	2	1	2	2	1	2	2	1	2	2	1	2	1	2	2	1	2	1	1	2	2	2	2	2	1	1	1	2	2	2	1	2	2	2	1	2	1	2	2	2	2	1	1	2	2
XrPt401071	424.4	111.605	1	0	0	1	2	2	1	2	2	1	2	2	1	2	1	2	2	1	2	1	1	2	1	2	2	2	1	1	1	2	2	2	1	2	2	2	1	1	1	2	2	2	2	1	1	2	2
3352398	427.2	112.341	1	1	2	0	2	2	1	2	2	1	2	2	1	2	1	2	2	1	2	1	1	2	2	2	2	2	1	1	1	2	2	2	1	2	2	2	1	2	1	2	2	2	2	1	1	2	2
3576084	428.6	112.709	1	1	2	1	2	2	1	2	2	1	2	2	1	2	1	2	2	1	2	1	1	2	2	2	2	2	1	1	1	2	2	2	1	2	2	0	1	2	1	2	2	2	2	1	1	2	2
3344833	429.2	112.867	1	1	2	1	2	2	1	2	2	1	2	2	1	2	1	2	2	1	2	1	1	2	2	2	2	2	1	1	1	2	2	1	1	2	2	2	1	2	1	2	2	2	2	1	0	2	2
3590754	430.6	113.235	1	2	2	1	2	2	1	2	2	1	2	2	1	2	1	2	2	1	2	1	1	2	2	2	2	2	1	1	1	2	2	1	1	2	2	2	1	2	1	2	2	2	2	1	1	2	2
3592708	431.9	113.577	1	2	2	1	2	2	1	2	2	1	2	2	1	2	1	2	2	1	2	1	1	2	2	2	2	2	1	2	1	2	2	1	0	2	2	2	1	2	0	2	2	2	2	1	1	2	2
3739472_19:G>C	432.6	113.761	1	2	2	1	2	2	1	2	2	1	2	2	1	2	1	2	2	1	2	1	1	2	2	2	2	2	1	1	1	2	2	1	1	2	2	2	1	2	1	2	2	2	2	1	1	2	2
3351353	434.6	114.287	1	2	2	2	2	2	1	2	2	1	2	2	1	2	1	2	2	2	2	0	1	2	2	2	2	2	1	1	1	2	2	1	1	2	2	2	1	2	1	2	2	2	2	1	1	2	2
3600905	436.9	114.892	1	0	2	0	2	2	1	2	2	1	2	2	1	2	1	2	2	1	2	0	1	2	2	2	2	2	1	1	0	2	2	0	1	2	2	2	0	2	1	2	2	2	2	1	0	2	2
3360902	438.5	115.313	1	1	2	1	2	0	1	2	2	1	0	2	1	2	1	2	2	1	2	1	1	2	2	2	2	2	1	1	1	2	2	1	1	2	0	0	1	2	1	2	2	2	2	1	1	2	2
3737530	439.2	115.497	1	2	2	1	2	2	1	2	2	1	2	2	1	2	1	2	2	1	2	1	1	2	2	2	2	2	1	1	1	2	2	1	1	2	2	2	1	0	1	2	2	2	2	1	1	2	2
Xscsz728L950sn	442.1	116.259	1	1	1	1	2	2	1	2	2	1	2	2	1	2	1	2	2	1	2	1	1	2	0	2	2	2	2	1	1	2	2	1	1	2	2	2	1	1	1	2	0	2	2	1	1	2	2
XrPt505925	443.5	116.628	1	1	1	1	2	2	1	2	2	1	2	2	1	2	1	2	2	1	2	1	1	0	1	2	2	2	2	1	1	2	0	1	1	2	2	2	1	1	1	2	2	2	2	1	1	2	2
XrPt411515	443.5	116.628	1	1	1	1	2	2	1	2	2	1	2	2	1	2	1	2	2	1	2	1	1	2	1	2	2	2	2	1	1	2	2	1	1	2	2	2	1	1	1	2	2	2	2	1	1	2	2
XrPt507901	444.8	116.969	1	1	1	1	2	2	1	2	2	1	2	2	1	2	1	2	2	1	2	1	1	2	1	2	2	2	2	1	1	2	2	1	1	2	2	2	1	1	1	2	2	2	2	1	1	2	2
XrPt399870	446.2	117.338	1	0	0	1	2	2	1	2	2	1	2	2	1	2	1	2	2	0	2	1	1	2	0	2	2	2	2	1	1	2	2	1	1	2	2	2	1	1	1	2	2	1	2	1	1	2	2
XrPt347395	447.6	117.706	0	2	2	1	2	0	1	2	2	1	2	2	1	2	1	2	2	1	2	1	1	2	2	2	2	2	2	1	1	2	2	2	1	2	2	2	1	1	1	2	2	1	2	1	1	2	2
XrPt115379	448.3	117.89	1	2	2	1	2	2	1	2	2	1	2	2	1	2	1	2	2	1	2	1	1	2	2	2	2	2	2	1	1	0	2	2	1	2	2	2	1	1	1	2	2	1	2	1	2	2	2
XrPt401010	449.6	118.232	1	1	0	1	2	2	1	2	2	1	2	2	1	2	1	2	2	1	2	1	1	2	0	2	2	2	2	1	1	1	2	2	1	2	2	2	1	1	1	2	2	1	2	1	1	2	2
3737605	451.8	118.81	1	0	2	1	2	2	1	2	2	1	2	2	1	2	1	2	0	1	2	1	1	1	0	2	2	2	1	1	1	1	0	2	1	0	2	2	1	2	1	2	2	1	2	1	1	2	2
3357960	452.5	118.994	1	0	2	1	2	2	1	2	2	1	2	2	0	2	1	2	2	1	2	1	1	2	2	2	2	2	1	1	1	1	2	2	1	2	2	2	1	2	1	2	2	1	2	1	1	2	2
3352575	454	119.389	1	2	2	1	2	2	1	2	2	2	2	2	2	2	1	2	2	1	2	0	0	2	2	2	2	2	1	1	1	1	2	0	0	2	2	2	0	2	1	2	2	1	2	1	1	2	2
3351688_40:C>A	456.3	119.994	1	0	2	1	2	2	1	2	2	1	2	2	1	2	1	2	2	1	2	1	1	2	2	0	2	2	1	1	1	1	2	1	1	2	2	2	1	2	1	2	2	1	2	1	1	2	2
3742092	457.7	120.362	1	2	2	1	2	2	1	2	2	1	2	0	1	2	1	2	2	1	2	1	1	2	2	2	2	2	1	1	1	1	2	1	1	2	2	2	1	1	1	2	2	1	2	1	1	2	2
3745495	459.8	120.914	1	2	2	1	2	2	1	2	2	1	2	2	1	2	1	2	2	1	2	1	1	2	2	2	2	2	1	1	1	1	2	1	1	2	2	2	1	2	1	2	2	1	2	1	1	2	2
3745637	461.8	121.44	1	2	2	1	2	2	1	2	2	1	2	1	1	2	1	2	2	1	2	1	1	2	2	2	2	2	1	1	1	2	2	1	1	2	2	2	1	2	1	2	2	1	2	1	1	2	0
3346769_21:G>C	465.9	122.518	1	2	2	1	2	2	1	2	2	1	2	2	1	2	1	2	2	1	2	1	1	2	2	2	2	2	1	1	1	2	2	1	1	2	2	2	1	2	1	2	2	2	2	1	1	2	2
3737994	466.6	122.702	1	0	2	1	2	0	1	2	2	1	2	2	1	2	1	2	0	1	2	1	1	2	2	2	2	2	1	1	1	0	2	1	1	2	2	2	1	2	1	2	2	2	0	1	1	2	2
3347451	467.3	122.886	1	2	2	1	2	2	1	2	2	1	2	2	1	2	1	2	2	1	2	1	1	2	2	2	2	2	1	1	1	2	2	1	1	2	2	2	1	2	1	2	2	2	2	1	1	2	2
3342360	468.6	123.228	1	2	2	1	2	2	1	2	2	1	2	2	1	2	1	2	2	1	2	1	1	2	2	2	2	2	1	1	1	2	2	1	1	2	2	2	1	2	1	2	2	2	2	1	2	2	2
3730607	471.5	123.991	1	2	2	1	2	2	1	2	2	1	2	2	1	2	1	2	2	1	2	1	0	2	2	2	2	2	1	1	1	2	2	1	0	2	2	2	0	2	1	2	2	2	2	1	2	2	2
3748511	474.6	124.806	2	2	2	1	2	2	1	2	2	1	2	2	1	2	1	2	2	0	2	0	1	2	2	2	2	2	1	1	2	2	2	1	1	2	2	2	1	2	1	2	2	0	2	0	1	2	2
3737085	475.4	125.016	2	2	2	1	2	2	1	2	2	1	2	2	0	2	1	2	2	1	2	0	1	2	2	2	2	2	0	1	1	2	2	1	1	2	2	2	1	2	1	2	2	2	2	1	1	2	2
3739615	480.1	126.252	1	2	2	1	2	2	0	2	2	1	2	2	1	2	0	2	2	1	2	1	1	2	2	2	2	2	1	1	1	2	2	1	1	2	2	2	1	2	1	2	2	1	2	1	2	2	2
3750607	483.9	127.252	0	2	2	1	2	2	1	2	2	1	2	2	1	2	0	2	2	1	2	1	0	2	2	2	2	2	0	1	1	1	2	2	1	2	2	2	1	2	0	2	2	1	2	0	2	2	2
3740314	485.5	127.672	2	1	2	0	2	2	1	2	2	1	2	2	1	2	2	2	2	0	2	1	1	2	2	2	2	2	1	1	1	1	2	2	1	2	2	2	1	2	1	2	2	1	2	2	2	2	2
3351071	490.2	128.908	2	0	2	1	2	2	0	2	2	1	2	2	1	2	1	2	2	1	2	1	1	2	2	2	2	2	1	1	1	1	2	2	1	2	2	2	1	2	1	2	2	1	1	1	1	2	2
3355143	490.9	129.092	1	0	2	1	2	2	1	2	2	1	2	2	1	2	1	2	2	1	2	1	1	2	2	2	2	2	1	1	1	1	2	2	1	2	2	2	1	2	1	2	2	1	1	1	1	2	2
3346158	491.5	129.25	1	1	2	1	2	2	1	2	2	1	2	2	1	2	1	2	2	1	2	1	1	2	1	2	2	2	1	1	1	1	2	2	1	2	2	2	1	2	1	2	2	1	1	1	1	2	2
3741780	493.5	129.776	1	2	2	1	2	2	1	2	2	1	2	2	1	2	1	1	2	1	2	1	1	2	1	2	2	2	1	1	1	2	2	2	1	2	2	2	1	2	1	2	2	1	1	1	1	2	2
3747956	494.2	129.96	1	2	2	1	2	2	1	2	2	1	2	2	1	2	1	1	2	2	2	1	1	2	1	2	2	2	1	0	1	2	2	2	1	2	2	2	1	2	1	2	2	1	1	1	1	2	2
3600492	496.5	130.565	1	2	2	1	0	2	1	2	2	1	2	2	1	2	1	1	1	1	2	1	1	0	1	2	0	0	1	1	1	2	2	2	1	2	0	0	1	2	1	2	2	1	1	1	1	2	0
3740908	498.8	131.17	1	2	2	1	2	2	1	2	2	1	2	2	1	2	1	1	0	1	2	1	1	2	1	2	2	2	1	1	1	2	2	2	1	2	2	2	1	2	1	2	2	1	1	1	2	2	2
3734161	500.1	131.512	1	2	2	1	2	2	1	2	2	1	2	2	1	2	1	1	2	1	2	1	1	2	1	2	2	2	1	2	1	2	2	2	1	2	2	2	1	2	1	2	2	1	1	1	1	2	2
3734908	502.2	132.064	1	2	2	1	2	2	1	2	2	1	1	2	1	2	1	1	2	1	2	1	1	2	1	2	2	2	1	2	1	2	2	2	1	2	2	2	1	2	1	2	2	1	1	1	2	2	2
3746181_49:A>G	502.9	132.248	1	2	2	1	2	2	1	2	2	1	1	2	1	2	1	1	2	1	2	1	1	2	1	2	2	2	1	2	1	2	2	2	1	2	2	2	1	2	1	2	2	1	1	1	2	2	2
XrPt509566	505	132.8	0	2	2	0	2	2	1	2	2	1	1	2	2	2	1	0	2	0	2	1	1	2	1	2	2	2	2	2	1	2	2	2	1	2	2	2	1	1	1	2	2	1	1	1	2	2	2
XrPt505571	508.2	133.642	1	0	0	1	2	0	1	2	2	1	1	2	1	0	1	1	2	1	2	1	1	2	2	2	2	2	2	2	1	2	2	2	1	2	2	2	1	0	1	2	2	1	1	1	1	2	2
XrPt411290	511.2	134.431	1	2	2	1	2	2	1	2	2	1	1	2	1	2	1	1	2	1	0	1	1	2	1	2	2	2	2	2	2	2	2	2	1	2	2	2	1	1	1	2	2	1	1	1	1	2	2
3749078	514.8	135.377	1	2	0	1	2	2	1	2	2	1	1	2	1	2	1	1	2	1	2	1	1	2	1	2	2	2	1	2	2	1	0	2	1	2	2	2	1	2	1	2	2	1	1	1	1	2	2
3737721	516.2	135.745	1	2	2	1	2	2	1	2	2	1	1	2	1	2	1	1	2	1	2	1	1	2	1	2	2	2	1	2	2	2	2	2	1	2	2	2	1	2	1	2	2	1	1	1	1	2	2
3346576_7:C>G	522.1	137.297	1	2	2	1	2	2	1	2	2	1	1	2	1	1	2	1	2	1	2	1	1	2	1	2	2	2	1	2	2	2	2	2	1	2	2	2	2	2	1	2	2	1	2	1	2	2	2
3354976	522.1	137.297	0	2	2	1	2	2	1	2	2	1	1	2	1	1	2	1	2	0	2	1	1	2	1	2	2	2	1	2	2	2	2	2	1	2	2	2	2	2	1	2	2	1	2	1	2	2	2
3347887	523.4	137.639	1	2	2	1	2	2	1	2	2	1	1	2	1	1	2	1	2	1	2	1	1	2	1	2	2	2	1	2	2	1	2	2	1	2	2	2	2	2	1	2	2	1	2	1	2	2	2
3358438	524.1	137.823	0	2	2	1	2	2	1	2	2	1	1	2	1	1	2	1	2	1	2	1	0	2	1	2	2	2	1	2	2	1	2	2	1	2	2	2	2	2	1	2	2	0	2	1	2	2	2
3592903	525.4	138.165	1	2	2	1	2	2	1	2	2	1	1	2	1	1	2	1	2	1	2	1	1	2	1	2	2	2	1	2	2	1	2	2	1	2	2	2	2	2	1	2	2	1	2	1	1	2	2
3348558	526.1	138.349	1	2	2	1	2	2	1	2	2	1	1	2	1	1	2	1	2	1	2	1	0	2	0	2	2	2	1	2	2	1	2	2	1	2	2	2	2	2	1	2	2	1	2	1	1	2	2
3349093	528.4	138.954	1	2	2	1	2	2	1	2	2	1	1	2	1	2	2	1	2	1	2	1	2	2	1	2	2	2	1	2	2	1	2	2	1	1	2	2	2	2	1	0	2	1	2	1	1	2	2
3740081	529.1	139.138	1	2	2	1	2	2	1	2	2	1	1	2	1	2	2	1	2	1	2	1	2	2	1	2	0	0	1	2	2	1	2	2	1	1	2	2	2	2	1	2	2	1	0	1	1	2	2
3592074	530.6	139.532	2	2	2	2	2	2	1	2	2	1	1	2	1	2	2	1	2	1	2	1	2	2	1	2	2	2	1	2	2	1	2	2	1	1	2	2	2	2	1	2	2	0	2	1	1	2	2
3741314	533.6	140.321	2	2	2	1	2	2	2	2	2	1	1	2	2	2	2	1	2	0	2	1	2	2	1	2	2	2	1	2	2	0	2	2	1	1	2	2	2	2	1	2	2	1	2	1	2	2	2
3347015	535.7	140.873	1	2	2	1	2	2	1	2	2	1	1	2	1	2	2	1	2	1	2	1	2	2	1	2	2	2	1	2	2	1	2	2	1	1	2	2	2	2	1	2	2	1	2	1	2	2	2
3365084_34:C>T	536.4	141.057	1	2	2	1	2	2	1	2	2	1	1	2	1	2	2	1	2	1	2	1	2	2	1	2	2	2	1	2	2	1	2	2	0	1	2	2	2	2	1	2	2	1	2	1	2	2	2
3745001	536.4	141.057	1	2	2	1	2	2	1	2	2	1	1	2	1	2	2	1	2	1	2	1	2	2	1	2	2	2	1	2	2	1	2	2	1	1	2	2	2	2	1	2	2	1	2	1	0	2	2
3734550	537.1	141.242	1	2	2	1	2	2	1	2	2	1	1	2	1	2	2	1	2	1	2	0	2	2	1	2	2	2	1	2	2	0	2	2	1	0	2	2	2	2	1	2	2	1	2	1	1	2	2
XrPt508199	539.2	141.794	1	2	2	1	2	2	1	2	2	1	1	2	1	2	2	1	2	1	2	1	2	2	1	2	2	2	2	2	2	1	2	2	1	1	2	2	2	1	1	2	2	1	2	1	1	2	2
XrPt508686	541.3	142.346	1	2	1	1	2	2	1	2	2	1	0	2	1	2	2	1	2	1	2	1	0	2	1	0	2	2	2	0	2	1	2	2	1	1	2	2	2	1	1	2	2	1	2	1	0	2	2
XrPt400270	546.1	143.608	1	2	2	1	2	2	1	2	2	1	1	2	1	1	2	1	2	1	2	1	1	2	1	2	0	2	2	2	2	1	2	0	1	1	2	2	0	0	1	2	2	1	2	1	1	2	2
XrPt390125	546.8	143.792	1	2	2	1	2	2	1	2	2	1	1	2	1	1	2	1	2	1	2	1	1	2	1	2	2	2	2	2	2	1	2	2	1	1	2	2	2	1	1	2	2	1	2	1	1	2	2
XrPt400130	547.5	143.976	1	2	2	1	2	2	1	2	2	1	1	2	1	1	2	1	2	1	2	1	1	2	1	2	2	2	2	2	2	1	2	2	1	1	2	2	2	1	1	2	2	1	2	1	2	2	2
XrPt399432	549.4	144.476	1	2	2	1	2	2	1	2	2	1	1	2	1	1	2	1	2	1	2	1	1	2	1	2	2	2	2	2	2	1	2	2	1	1	2	2	2	1	1	2	2	1	2	1	1	2	2
3748037	551.4	145.002	1	2	2	1	2	2	1	2	2	1	1	2	1	1	2	1	2	1	2	1	1	2	1	2	2	2	1	2	2	1	2	2	1	1	2	2	2	2	0	2	2	1	2	1	1	2	2
3744859_14:G>T	551.4	145.002	1	2	2	1	2	2	1	2	2	1	1	2	1	1	2	1	2	1	2	1	1	2	1	2	2	2	1	2	2	1	2	2	1	0	2	2	2	2	1	2	2	0	2	1	1	2	2
3741816	552.8	145.37	1	2	2	1	2	2	0	2	2	1	1	2	2	2	2	1	2	1	2	1	1	2	1	2	2	2	1	2	2	1	2	2	1	1	2	2	2	2	1	2	2	1	2	1	1	2	2
3341826	554.1	145.712	1	2	2	1	2	2	1	2	2	1	1	2	1	2	2	1	2	1	2	1	1	2	1	2	2	2	1	2	2	1	2	2	1	1	2	2	2	2	1	2	2	1	2	1	2	2	2
3749384	554.7	145.87	1	2	2	1	2	2	1	2	2	1	1	2	1	2	2	1	2	1	2	1	1	2	0	2	2	2	1	2	2	0	2	2	2	1	2	2	2	2	1	2	2	1	2	1	2	2	2
3355235	557.7	146.659	1	2	2	1	2	2	1	2	2	1	1	2	1	0	2	1	2	1	2	1	1	2	1	2	2	2	1	2	2	1	2	2	0	1	2	2	2	2	1	2	2	1	2	1	2	2	2
3740131	560.7	147.448	1	0	2	1	2	2	1	2	2	2	2	2	1	0	2	1	2	1	2	1	1	2	0	2	2	2	1	2	2	1	2	2	1	1	2	2	2	2	0	2	2	1	2	1	2	2	2
3732978	563	148.053	2	1	2	0	2	2	1	2	2	1	0	2	1	2	2	1	2	0	2	1	1	2	1	2	2	2	1	2	2	0	2	2	1	1	2	2	2	2	1	2	2	1	2	1	2	2	2
3346259	566.8	149.052	1	1	2	1	2	2	1	2	0	1	1	2	1	1	2	1	2	1	2	1	1	2	1	2	2	2	1	2	2	2	2	2	1	1	2	2	2	2	1	2	2	1	2	1	2	2	2
3750577	569.9	149.867	1	1	2	1	2	0	1	2	1	1	1	2	1	1	2	1	0	1	2	1	1	2	1	2	2	2	1	2	2	1	2	2	1	1	0	0	2	0	1	2	0	1	2	1	1	2	2
3358183	571.4	150.261	1	0	2	1	2	2	1	2	0	1	1	2	1	1	2	1	2	1	2	1	1	2	1	2	2	2	1	2	2	1	2	2	1	1	2	2	2	2	1	2	2	1	2	1	0	2	2
3354469	572.8	150.63	1	0	2	0	2	2	1	2	2	1	1	2	1	1	2	1	2	0	2	1	2	2	1	2	2	2	1	2	2	1	2	2	1	1	2	2	2	2	1	2	2	1	2	1	2	2	2
3354021	575	151.208	1	0	2	2	2	2	1	2	2	1	1	2	1	1	2	1	2	0	2	0	2	2	0	2	2	2	1	2	2	1	2	2	1	1	2	2	2	2	1	2	2	1	2	1	2	2	2
3734332	576.5	151.603	1	1	2	1	2	2	1	2	2	1	1	2	1	0	2	1	2	1	2	1	2	2	1	2	2	2	1	2	2	1	2	2	1	0	2	2	2	2	1	2	2	1	2	1	2	2	2
3595117	577.9	151.971	1	0	2	1	2	2	1	2	2	1	1	2	1	0	2	1	2	1	2	1	2	2	1	2	2	2	1	2	2	1	2	2	0	1	2	2	2	2	0	2	2	1	2	1	2	2	2
3735649	579.3	152.339	1	2	2	1	2	2	1	2	2	1	1	2	1	1	2	1	2	1	2	1	2	2	1	2	2	2	1	2	2	1	2	2	1	1	2	2	2	2	2	2	2	1	2	1	2	2	2
3355647	583.1	153.338	2	2	2	1	2	2	0	2	2	2	1	2	1	1	2	0	2	1	2	0	2	2	1	2	2	2	0	2	2	1	2	2	1	1	2	2	2	2	0	2	2	1	2	1	2	2	2
3731910	586.2	154.153	1	0	2	1	2	2	1	2	2	0	1	2	1	2	2	1	2	1	2	1	2	2	1	2	2	2	1	2	2	1	2	2	1	0	2	2	2	2	1	2	2	1	2	1	2	2	2
3741091	587.7	154.548	1	1	2	1	2	2	1	2	0	1	1	2	1	1	2	1	2	1	2	1	2	2	1	2	2	0	1	2	2	1	2	2	1	1	1	2	2	2	1	0	0	1	2	1	2	2	0
3348347	590	155.153	1	1	2	1	2	2	1	0	2	1	1	2	1	1	2	1	2	1	2	1	2	2	1	0	2	2	1	2	2	1	2	2	1	1	2	2	2	2	1	2	2	1	2	0	2	2	2
3362001	590.7	155.337	1	1	2	1	2	2	1	1	2	1	1	2	1	1	2	1	2	1	2	1	2	2	1	2	2	2	1	2	2	1	2	2	1	1	2	2	2	2	1	2	2	1	2	1	2	2	2
3748419	593.5	156.073	1	1	0	1	2	2	1	0	2	1	1	2	1	1	2	1	2	1	2	1	0	2	1	2	2	2	1	1	2	1	2	2	1	1	2	2	2	2	1	2	2	1	1	1	1	2	2
3747363	594.2	156.257	1	1	2	1	2	0	1	2	2	1	1	0	1	1	2	1	2	1	0	1	2	2	1	2	2	2	1	1	2	1	2	0	1	1	2	2	2	2	1	2	2	1	0	1	1	2	2
3748477	595.7	156.652	1	0	2	1	2	2	1	2	2	1	1	0	1	1	2	1	2	1	2	1	2	0	1	2	2	2	1	1	2	1	2	2	1	1	2	2	2	2	1	2	2	1	1	1	1	2	2
3749182	598.8	157.467	1	1	2	1	2	2	1	2	2	1	1	2	1	1	2	1	2	1	2	1	1	2	1	2	2	2	1	1	0	1	2	2	1	1	2	0	2	2	1	2	2	1	0	1	2	2	1
3586519	600.2	157.835	1	0	2	1	0	2	1	2	2	1	1	2	1	1	0	1	2	1	2	1	1	2	1	2	2	2	1	1	2	1	1	2	1	1	2	2	2	2	1	2	2	1	2	1	2	2	2
3357223	602.4	158.414	1	1	2	1	2	2	1	2	2	1	0	2	1	1	2	1	2	1	2	1	2	2	1	2	2	2	1	2	2	1	0	2	1	1	2	2	0	2	1	2	0	1	2	1	2	2	2
3346254	603.2	158.624	1	0	2	1	1	2	1	2	2	1	1	2	1	1	2	1	2	0	2	1	2	2	1	2	2	2	1	2	2	1	0	2	1	1	2	2	0	2	0	2	0	1	2	1	0	2	2
3741406	607.1	159.65	1	2	2	1	1	2	1	2	2	1	1	2	1	1	2	1	2	1	2	1	1	2	1	2	1	1	1	2	2	1	2	2	1	1	2	2	1	2	1	2	2	1	2	1	1	2	2
3344570	609.8	160.36	1	2	2	1	2	2	1	2	2	1	1	2	1	1	2	1	2	1	2	1	1	2	1	2	2	2	1	2	2	1	2	2	1	1	2	2	2	2	1	2	2	1	2	1	1	2	2
3364477_43:C>G	609.8	160.36	0	2	2	1	2	2	1	2	2	1	1	2	1	1	2	1	0	1	2	1	1	2	1	2	2	2	1	2	2	1	2	2	1	1	2	2	2	2	1	2	2	1	2	1	1	2	2
3592879	612.9	161.175	2	2	2	1	2	2	1	2	2	1	2	2	1	1	2	1	2	1	2	2	1	2	1	2	2	2	1	2	2	1	2	2	1	1	2	2	2	2	0	2	2	1	2	0	1	2	2
3750483	616.8	162.2	2	0	2	1	2	2	1	2	2	1	1	2	1	1	2	1	2	2	2	1	2	2	1	2	2	2	1	2	2	1	2	2	1	1	2	2	2	2	1	2	2	1	2	0	1	2	2
3363429	619.7	162.963	1	1	2	1	2	2	2	2	2	1	1	2	1	1	2	2	2	0	2	1	2	2	1	2	2	2	1	2	2	1	2	2	1	1	2	2	2	2	1	2	2	1	2	1	0	2	2
3734257	621	163.305	1	1	2	1	2	2	1	2	2	1	1	2	1	1	2	1	2	1	2	1	2	2	1	2	2	2	1	2	2	1	2	2	1	1	2	2	2	2	1	2	2	1	2	1	1	2	2
3747702	622.4	163.673	1	1	2	1	2	0	1	2	2	1	1	2	1	1	2	1	2	1	0	1	2	2	1	2	2	2	1	2	2	1	2	2	1	1	0	0	2	1	1	2	2	1	2	1	1	1	2
3584568	625.5	164.488	1	1	2	1	2	1	1	1	2	1	1	2	1	1	2	1	2	1	2	1	2	2	1	2	2	2	1	2	2	1	2	0	1	1	2	0	2	0	1	2	2	1	2	1	1	2	1
3603093_25:G>C	627.7	165.067	1	1	2	1	2	2	1	1	2	1	1	2	1	1	2	1	2	1	2	1	2	2	1	2	2	2	1	2	2	1	2	2	1	1	2	2	2	2	1	2	2	1	2	1	1	2	2
3737521	628.4	165.251	1	1	2	1	2	2	1	0	2	1	1	2	1	1	1	1	2	1	2	1	2	2	1	2	0	2	1	2	2	1	2	2	1	1	2	2	2	2	1	2	2	1	2	1	1	2	2
3355553_67:C>G	629	165.409	1	1	2	1	2	2	1	2	2	1	1	2	1	1	2	1	2	1	2	1	2	2	1	2	2	2	1	2	2	1	2	2	1	1	2	2	2	2	1	2	2	1	2	1	1	2	2
Xpsr119f2r2	633.1	166.487	1	1	2	1	2	2	1	2	2	1	1	2	1	1	2	1	2	1	2	1	2	2	1	2	2	2	2	2	1	1	2	1	1	1	2	2	1	1	1	2	2	1	2	1	2	2	2
XrPt505620	636.4	167.355	1	1	2	1	2	2	1	2	2	1	1	2	1	1	2	1	2	1	2	1	2	2	1	2	2	2	2	2	2	1	2	2	1	1	2	2	2	1	1	2	2	1	2	1	2	2	2
XrPt508722	637.8	167.723	1	1	0	1	2	2	1	2	2	1	1	2	1	0	2	1	2	1	2	1	2	0	1	2	2	2	2	2	2	1	2	2	1	1	2	2	2	1	1	2	2	1	2	1	2	2	2
XrPt399783	639.2	168.091	1	1	0	1	2	2	1	2	2	1	1	2	1	1	2	1	2	0	2	1	2	2	1	2	2	2	2	2	2	1	2	2	1	1	2	2	2	1	1	2	2	1	2	1	2	2	2
XrPt347390	639.2	168.091	1	1	1	1	2	2	1	0	2	1	1	2	1	1	0	1	2	1	2	1	2	2	1	2	2	2	2	2	2	1	2	2	1	1	2	0	2	1	1	2	2	1	2	1	2	2	2
XrPt399667	639.9	168.275	1	0	0	1	2	2	1	2	2	1	1	2	1	1	2	1	2	1	2	1	2	2	1	2	2	2	2	2	2	1	2	2	1	1	2	2	2	1	1	2	2	1	2	1	1	2	2
XrPt398534	641.2	168.617	1	1	2	1	2	2	1	1	2	1	1	2	1	1	2	1	2	1	2	1	2	2	1	2	2	2	2	2	2	1	2	2	1	1	2	2	2	1	1	2	2	1	2	1	1	2	2
XrPt507200	641.9	168.801	1	1	1	1	2	2	1	1	2	1	1	2	1	1	2	1	2	1	0	1	2	2	1	2	2	2	2	2	2	1	2	2	1	1	2	2	2	1	1	2	2	1	2	1	0	2	2
XrPt116809	641.9	168.801	1	1	1	1	2	2	1	1	2	1	0	2	1	1	0	1	2	1	0	1	2	2	1	2	2	2	2	2	2	1	2	2	1	1	2	2	2	1	1	2	2	1	2	1	2	2	2
XrPt509244	642.6	168.985	1	1	1	1	2	2	1	2	2	1	1	0	1	1	2	1	2	1	2	1	2	2	1	2	2	2	2	2	2	1	2	2	1	1	2	2	0	1	1	2	2	1	2	1	2	2	2
XrPt347702	643.2	169.143	1	1	1	1	2	2	1	1	2	1	1	2	1	1	2	1	2	1	2	1	2	2	1	2	2	2	2	2	2	1	2	2	1	1	2	2	2	1	1	2	2	1	2	1	2	2	2
3598097	645.9	169.853	1	1	1	1	2	2	1	1	2	1	1	2	1	1	2	1	2	1	2	1	2	2	1	2	2	2	1	2	2	1	2	2	1	1	2	2	2	2	1	2	2	1	2	1	1	2	2
3345827	648	170.405	1	1	1	1	2	2	1	1	0	1	1	0	1	1	0	1	2	1	2	1	2	0	1	2	2	1	1	1	2	1	2	2	1	1	2	2	2	2	1	2	2	1	2	1	0	2	2
3584312	649.4	170.773	1	1	1	1	2	2	1	1	2	1	1	2	1	1	2	1	2	1	2	1	2	0	1	2	2	2	1	1	2	1	2	2	1	1	2	2	2	2	1	2	2	1	2	1	2	2	2
3342289	650.7	171.115	1	1	1	1	2	2	1	1	2	1	1	2	1	1	2	1	2	2	2	1	2	1	1	2	2	2	1	2	2	1	2	2	1	1	2	2	2	2	1	2	2	1	2	1	2	2	2
3348140	652	171.457	1	1	1	1	2	2	1	1	2	1	1	2	1	1	2	1	2	2	2	1	2	2	1	2	2	2	1	2	2	1	2	2	2	1	2	2	2	2	1	2	2	1	2	1	2	2	2
3591161	653.3	171.799	1	1	2	1	2	2	1	1	2	1	1	2	1	1	2	1	2	1	2	1	2	2	1	2	2	2	1	2	2	1	2	2	2	1	2	2	2	2	1	2	2	1	2	1	2	2	2
3602027	654	171.983	1	0	2	1	2	2	1	2	2	1	1	2	1	1	2	0	2	1	2	1	2	2	1	2	2	2	1	2	2	1	2	2	2	0	2	2	2	2	1	2	2	1	2	1	2	2	2
3348203	657.8	172.982	1	1	1	1	2	2	1	0	2	0	1	2	2	1	2	1	2	1	2	1	2	2	2	2	2	2	1	2	2	1	2	2	1	1	2	2	2	2	0	2	2	1	2	1	2	2	2
3738692	661.5	173.955	1	1	1	1	2	2	1	1	2	2	1	2	2	1	2	1	2	1	2	1	2	1	2	2	2	2	1	2	2	1	2	2	2	0	2	2	2	2	1	2	2	1	2	1	2	2	2
3736956	666.1	175.165	1	0	2	1	2	2	1	1	2	2	1	2	1	1	2	1	2	0	2	1	2	0	2	2	2	2	1	2	2	0	2	2	1	1	2	2	2	2	1	2	2	1	2	0	2	2	2
3738257	670.3	176.269	1	1	1	1	2	2	1	1	2	0	1	2	0	0	2	0	2	1	2	2	2	1	1	2	2	2	1	2	2	1	2	2	1	1	2	2	2	2	0	2	2	0	2	1	2	2	2
3363731_15:C>T	673.3	177.058	1	1	1	1	2	2	1	1	2	1	1	2	1	1	2	1	2	1	2	1	2	1	1	2	2	2	1	2	2	1	2	2	1	1	2	2	2	2	1	2	2	1	2	1	2	2	2
3750831	674	177.242	1	1	1	1	2	2	1	1	2	1	1	2	1	1	2	1	2	1	2	1	2	1	1	2	2	2	1	2	2	1	0	2	1	1	2	2	2	2	1	2	2	1	2	1	2	2	2
3732247	677	178.031	1	1	2	0	2	2	0	1	2	1	1	2	1	1	2	1	2	1	2	1	2	1	1	2	2	2	1	2	2	1	2	2	0	1	2	2	2	1	1	2	2	1	2	1	2	2	2
3600208	680.2	178.873	1	1	1	1	2	2	1	1	2	1	1	2	1	1	2	1	2	1	0	1	0	1	1	2	2	2	1	0	2	1	2	2	1	1	2	2	2	1	1	2	2	1	2	1	2	2	2
3735782	680.9	179.057	1	1	1	1	2	2	1	1	2	1	1	2	1	1	2	1	2	1	2	1	1	1	1	2	2	2	1	2	2	1	2	2	1	1	2	2	2	2	1	2	2	1	2	1	2	2	2
3747941	682.2	179.399	1	1	1	1	2	0	1	1	2	1	1	2	1	1	2	1	2	1	2	1	1	0	1	2	2	2	1	2	1	1	2	2	1	1	2	2	2	2	1	2	2	1	2	1	1	2	2
3577901	682.9	179.583	1	1	1	1	2	2	1	1	2	1	1	2	1	1	2	1	2	1	2	1	2	0	1	2	2	2	1	2	1	1	2	2	1	1	2	2	2	2	1	2	2	1	2	1	1	0	2
3587334	685	180.135	1	1	1	1	1	2	1	1	2	1	1	2	1	1	2	1	2	1	2	1	2	1	1	2	2	2	1	2	1	1	2	2	1	1	2	2	2	2	1	2	2	1	2	1	2	2	2
3591076	687	180.661	1	1	1	1	1	2	1	1	0	1	1	2	1	1	2	1	2	1	2	1	2	1	1	2	2	2	1	2	1	1	2	2	1	1	1	2	2	1	1	2	2	1	2	1	2	2	2
3736100	689.1	181.213	1	1	1	1	1	2	1	1	2	1	1	2	1	1	2	1	2	1	2	1	2	1	1	2	2	2	1	1	1	1	2	2	1	1	2	2	2	0	1	2	2	1	2	1	2	2	2
3345193	691.2	181.765	1	1	1	1	1	2	2	1	2	1	1	2	1	1	2	1	2	1	1	1	2	1	1	2	2	2	1	1	1	1	2	2	1	1	2	2	2	0	1	2	2	1	2	1	2	2	2
3353448	691.9	181.949	1	1	1	1	1	0	2	1	2	1	1	2	1	1	2	1	2	1	1	1	2	1	1	2	0	2	1	1	1	1	2	2	1	1	2	2	2	2	1	2	2	2	2	1	2	2	2
3351419	692.5	182.107	1	1	1	1	1	2	2	1	2	1	1	2	1	1	2	1	2	1	1	1	2	1	1	2	2	2	1	2	1	1	2	2	1	1	2	2	2	2	1	2	2	2	2	1	2	2	2
3737067	693.9	182.475	1	0	1	1	1	2	2	2	2	1	1	2	0	1	2	1	2	1	2	1	2	1	1	2	2	2	1	2	1	1	2	2	1	1	2	2	2	2	1	2	2	2	2	1	2	2	2
3750285	695.3	182.844	1	1	1	1	1	2	2	2	2	1	1	2	1	1	2	1	2	1	1	1	2	1	1	2	2	2	1	2	0	1	2	2	1	1	2	2	2	2	1	2	2	2	2	2	2	2	2
3361301	696.7	183.212	1	1	1	1	1	2	2	2	0	1	1	2	1	1	2	1	2	1	1	1	2	1	1	2	2	2	1	2	1	1	2	2	1	1	2	2	2	2	1	0	2	2	2	1	2	2	2
3735371	698.1	183.58	1	1	1	1	1	2	2	1	2	1	1	2	1	1	2	1	2	1	1	1	2	1	1	2	2	2	1	2	1	1	1	2	1	1	2	2	2	2	1	2	2	0	2	1	0	2	2
3351289	698.8	183.764	1	1	1	1	1	2	2	1	2	1	1	2	1	1	2	1	2	1	1	1	2	1	1	2	2	2	1	2	1	1	2	2	1	1	2	2	2	2	1	2	2	1	2	1	2	2	2
XrPt505900	701.5	184.474	1	1	0	1	1	2	2	1	1	1	1	2	1	1	2	1	2	1	1	1	2	1	1	2	2	2	2	2	1	1	2	2	1	1	2	2	2	1	1	2	2	1	2	1	2	2	2
XrPt410824	702.1	184.632	1	1	1	1	1	2	2	1	1	1	1	2	1	1	2	1	2	1	1	1	2	1	1	2	2	2	2	2	1	1	2	2	1	1	2	2	2	1	1	2	2	1	2	1	2	2	2
XrPt506933	702.8	184.816	1	1	0	1	1	2	2	1	1	1	1	2	1	1	2	1	2	1	1	1	2	1	1	2	2	2	2	2	1	1	2	2	1	1	2	2	2	1	1	2	2	1	2	1	2	2	2
XrPt505295	703.5	185	1	1	0	1	1	2	2	1	1	1	1	2	1	1	2	1	2	1	1	1	2	1	1	2	2	2	2	2	1	1	2	2	1	1	2	2	2	1	1	2	2	2	2	1	2	2	2
XrPt507997	704.1	185.158	1	1	1	1	1	2	2	2	1	1	1	2	1	1	2	1	2	1	1	1	2	1	1	2	2	2	2	2	1	1	2	2	1	1	2	2	2	1	1	2	2	2	2	1	2	2	2
XrPt346643	704.8	185.342	1	1	0	1	1	2	2	2	2	1	1	2	1	1	2	1	2	1	1	1	2	0	1	2	2	2	2	2	1	1	2	2	1	1	2	2	2	1	1	2	2	2	2	1	2	2	2
XrPt507738	705.4	185.5	1	1	2	1	1	2	2	2	2	1	1	2	1	1	2	1	2	1	1	1	2	2	1	2	2	2	2	2	1	1	2	2	1	1	2	2	2	1	1	2	2	2	2	1	1	2	2
XrPt344425	706.1	185.684	1	1	2	1	1	2	2	2	2	1	1	2	1	1	2	1	2	1	1	1	2	0	1	2	2	2	2	2	1	1	2	2	1	1	2	2	2	1	1	2	2	2	2	1	2	2	2
XrPt400747	706.1	185.684	1	1	0	1	1	2	2	0	0	1	1	2	1	1	2	1	2	1	1	1	2	0	1	2	2	2	2	2	1	1	2	2	1	1	2	2	2	1	1	2	2	2	2	1	2	2	2
XrPt505492	706.1	185.684	1	1	0	1	1	2	2	0	2	1	1	2	1	1	2	1	2	1	0	0	2	0	1	2	2	2	2	2	1	1	2	2	1	1	2	2	2	1	1	2	2	2	2	1	2	2	2
XrPt400864	706.8	185.868	1	1	1	1	1	2	2	0	0	1	0	2	1	0	2	1	2	1	2	1	2	1	0	2	2	2	2	2	1	1	2	2	1	1	2	2	2	1	1	2	2	0	2	0	1	2	2
XrPt401451	707.5	186.052	1	1	1	1	1	2	2	2	1	1	1	2	1	1	2	1	2	1	1	1	2	1	1	2	2	2	2	2	1	1	2	2	1	1	2	2	2	1	1	2	2	2	2	1	1	2	2
XrPt401447	707.5	186.052	1	1	1	1	1	2	2	2	1	1	1	2	1	1	2	1	2	1	1	1	2	1	1	2	2	2	2	2	1	1	2	2	1	1	2	2	2	1	1	2	2	2	2	1	1	2	2
XrPt402392	708.8	186.394	1	1	1	1	1	2	2	2	1	1	1	2	1	1	2	1	2	1	1	1	2	2	1	2	2	2	2	2	1	1	2	2	1	1	2	2	2	1	1	2	2	2	2	1	1	2	2
3344771	712.2	187.288	1	1	1	1	1	2	2	2	2	1	1	2	1	1	2	1	2	1	1	1	2	2	1	2	2	2	1	2	1	1	2	2	1	1	2	2	2	2	1	2	2	2	2	1	2	2	2
3740843	713.5	187.63	1	1	1	1	1	2	2	2	2	1	1	2	1	1	2	1	2	1	1	1	2	2	1	2	2	2	1	1	1	1	2	2	1	1	2	2	2	2	1	2	2	0	2	1	2	2	1
3748552	714.8	187.971	1	1	1	1	1	2	2	2	2	1	1	0	1	1	2	1	2	1	1	1	2	2	1	2	2	2	1	2	2	1	2	2	1	1	2	2	2	2	1	2	2	2	2	1	2	2	1
3749314	716.3	188.366	0	1	1	1	1	2	2	2	2	1	0	2	1	0	2	1	2	1	1	1	2	2	1	2	2	2	1	2	2	1	2	2	1	0	2	2	2	2	1	2	2	2	2	1	2	2	2
3737887	717	188.55	1	1	1	1	1	2	2	2	0	1	1	2	1	2	2	1	2	1	0	1	2	2	1	2	2	2	0	2	2	1	2	2	1	1	2	2	2	2	1	2	2	2	2	1	2	2	2
XrPt505720	721.7	189.786	1	1	0	1	1	2	2	2	2	1	2	2	1	2	2	2	2	2	2	1	2	2	1	2	2	2	2	2	2	1	0	2	0	0	2	2	2	1	1	2	2	2	2	1	1	2	1
XrPt508028	723.9	190.364	1	1	0	1	1	2	2	2	2	1	0	2	1	1	2	1	2	0	2	1	2	2	1	2	2	2	2	2	2	1	1	2	1	0	2	1	2	1	1	2	2	2	2	1	1	2	1
XrPt506134	724.6	190.549	1	1	0	0	1	2	2	2	2	0	1	2	1	0	2	1	2	0	0	1	2	2	1	2	2	2	2	2	2	1	1	2	1	2	2	2	2	1	1	2	2	2	2	1	1	2	1
XrPt507026	724.6	190.549	1	1	2	1	1	2	2	2	2	1	1	2	1	1	2	1	2	1	1	1	2	2	1	2	2	2	2	0	2	1	1	2	1	2	2	2	2	1	1	2	2	2	2	1	1	2	1
XrPt411289	725.3	190.733	1	1	2	1	1	2	2	2	2	1	1	2	1	1	2	1	2	1	1	1	2	2	1	2	2	2	2	2	2	1	1	2	1	0	2	2	2	1	1	2	2	2	2	1	0	2	1
XrPt411080	726	190.917	1	1	2	1	1	2	2	2	0	1	1	2	1	1	2	0	2	1	1	1	2	2	0	2	2	2	2	2	2	1	1	2	1	0	2	2	2	0	1	2	2	2	2	1	1	2	1
XrPt506939	726.7	191.101	1	1	0	1	1	2	2	2	2	1	0	2	1	1	2	1	2	0	1	1	2	2	1	2	2	2	2	2	2	1	1	2	1	1	2	1	2	1	1	2	2	2	2	1	1	2	1
XrPt389763	726.7	191.101	1	1	2	1	1	2	2	2	2	1	0	2	1	1	2	1	2	1	1	1	2	2	1	2	2	2	2	2	2	1	1	2	1	0	2	1	2	1	1	2	2	2	2	1	1	2	1
XrPt402590	726.7	191.101	1	1	2	1	1	2	2	2	2	1	2	2	1	1	2	1	2	1	1	1	2	2	1	2	2	2	2	2	2	1	1	2	1	2	2	1	2	1	1	2	2	2	2	1	1	2	1
XrPt507549	727.3	191.259	1	1	2	1	1	2	2	2	2	1	2	2	1	1	2	1	2	1	1	1	2	2	1	2	2	2	2	2	2	1	1	2	1	2	2	2	2	1	1	2	2	2	2	1	0	2	1
XrPt509448	727.3	191.259	1	1	2	1	1	2	2	2	2	1	2	0	1	1	2	1	2	1	1	1	2	2	1	2	2	2	2	2	2	1	1	2	1	2	2	2	2	1	1	2	2	2	2	1	0	2	1
XrPt505229	727.3	191.259	1	1	2	1	1	2	2	2	2	1	2	2	1	1	2	1	2	1	1	1	2	2	1	2	2	2	2	2	2	1	1	2	1	2	2	0	2	1	1	2	2	2	2	1	0	2	1
XrPt401491	728	191.443	1	1	2	1	1	2	2	2	2	1	2	2	1	1	2	1	2	1	1	1	2	2	1	2	2	2	2	2	2	1	1	2	1	0	2	1	2	1	1	2	2	2	2	1	2	2	1
XrPt344295	730.7	192.153	1	1	2	1	2	2	2	2	2	1	2	2	2	1	2	1	2	0	1	1	2	2	1	2	2	2	2	2	2	1	1	2	1	1	2	1	2	1	1	2	2	2	2	1	2	2	1
XrPt508026	732.7	192.679	1	1	2	1	2	2	2	2	2	2	2	2	2	1	2	1	2	1	1	1	2	2	1	2	2	2	2	2	2	1	1	2	1	2	2	1	2	1	1	2	2	2	2	1	2	2	1
XrPt506948	733.3	192.836	1	1	2	1	2	2	2	2	2	2	2	2	2	1	2	1	2	1	1	1	2	2	1	2	2	2	2	2	2	1	1	2	1	0	2	1	2	1	1	2	2	2	2	1	1	2	1
XrPt401183	736.1	193.573	1	1	1	1	2	2	2	1	2	2	2	2	2	1	2	1	2	1	1	1	2	2	2	2	2	2	2	2	2	1	1	2	1	0	2	1	2	1	1	2	2	2	2	1	1	2	1
3741958	740.6	194.756	2	1	1	1	2	2	2	0	1	2	2	2	2	1	2	1	2	0	1	1	2	2	2	2	2	2	0	2	2	1	1	2	1	1	2	1	2	2	1	2	2	2	2	1	2	2	0
3359897	742	195.124	1	1	1	1	2	2	2	1	1	2	2	2	2	1	2	1	2	1	1	1	2	2	2	2	2	2	1	2	2	1	1	2	1	1	2	1	2	2	1	2	2	2	2	1	2	2	1
3745003	743.4	195.492	1	1	1	1	2	2	2	1	1	2	2	2	2	1	2	1	0	1	1	1	0	2	1	2	2	2	1	2	2	1	1	2	1	1	2	1	2	2	1	2	2	2	2	1	2	2	1
3748177	748.3	196.781	1	1	1	0	2	2	2	2	1	2	2	2	2	1	2	1	1	0	2	1	2	2	1	2	2	2	1	2	2	1	2	2	1	1	2	1	2	2	0	2	2	2	2	0	2	2	1
3353241	752	197.754	1	1	1	1	2	2	2	2	1	1	2	2	2	1	2	1	2	1	1	1	2	2	1	2	2	2	1	2	2	1	1	2	1	1	2	1	2	2	1	2	2	2	2	1	2	2	1
3742814	756.2	198.858	1	1	1	1	2	2	1	1	1	1	2	2	2	1	2	1	0	1	1	1	2	2	1	1	2	2	1	1	2	1	1	2	1	1	2	1	2	2	1	2	1	1	2	1	2	2	1
3352163	761.2	200.173	1	1	1	1	2	2	2	2	1	1	2	2	2	1	2	1	2	1	1	1	2	2	1	2	2	1	1	2	2	1	1	2	1	1	2	1	2	2	1	1	2	1	2	1	2	2	1
XrPt505550	765.3	201.251	1	1	1	1	2	2	2	2	1	1	2	2	2	1	2	1	2	1	1	1	2	2	1	2	2	2	2	2	2	1	1	2	1	1	2	1	2	1	1	2	2	2	2	1	2	2	1
XrPt401544	765.3	201.251	1	1	1	1	2	2	2	2	0	1	2	2	2	1	2	1	2	1	1	1	2	2	1	2	2	2	2	2	2	1	1	2	1	1	2	1	0	1	1	2	2	2	2	1	2	2	1
scy09d	766.6	201.593	1	1	1	1	2	2	2	2	1	1	1	2	1	1	2	1	2	1	1	1	2	2	1	2	2	2	2	2	2	1	1	2	1	1	2	1	2	1	1	2	2	2	2	1	2	2	1
XrPt399482	768	201.962	1	1	0	1	1	2	2	2	1	1	1	2	1	1	2	1	2	1	1	1	2	2	1	2	2	2	2	2	2	1	1	2	1	1	2	1	2	1	1	2	2	2	2	1	1	2	1
XrPt508607	769.4	202.33	1	1	0	1	1	2	2	2	0	1	1	2	1	1	0	1	0	1	1	1	2	2	1	2	2	2	2	2	2	1	1	2	1	1	2	2	2	1	1	2	2	2	2	1	2	2	1
XrPt507507	770.1	202.514	1	1	1	1	1	2	2	2	0	1	1	0	1	1	2	1	2	1	1	1	2	2	1	2	2	2	2	2	2	1	1	2	1	1	2	1	2	1	1	2	2	2	2	1	2	2	1
3602507	772.3	203.092	1	1	1	1	1	2	2	2	1	1	1	2	1	1	2	1	2	1	1	1	2	2	1	2	2	0	1	2	2	1	1	2	1	1	1	1	2	1	1	2	2	2	2	1	2	2	1
3345578	775.8	204.013	1	2	1	1	1	2	2	2	1	1	1	2	2	1	2	2	2	1	1	1	2	2	1	2	2	2	1	2	2	1	1	2	1	1	0	1	2	2	1	2	2	2	2	1	2	2	1
3341825	779.9	205.091	1	1	1	1	2	2	2	2	1	1	1	2	1	1	2	1	2	1	1	1	2	2	1	2	2	2	1	2	2	1	1	2	1	1	2	1	2	2	1	2	2	2	2	1	2	2	1
3743892	780.5	205.249	1	1	1	1	2	2	2	2	1	1	1	2	1	1	2	1	2	1	2	1	2	2	1	2	2	2	1	2	2	1	1	2	1	1	2	1	2	2	1	2	2	2	2	1	2	2	1
3738955	781.9	205.617	1	1	1	1	1	2	2	2	1	1	1	2	1	1	2	1	2	1	1	1	2	2	1	2	2	2	1	2	2	1	1	2	1	1	2	1	2	2	1	2	2	2	2	1	2	2	1
3749327	783.2	205.959	1	1	1	0	1	2	2	2	1	1	1	2	1	0	2	1	2	1	1	1	2	2	1	2	2	2	1	2	2	0	1	2	1	1	2	1	2	2	1	2	2	2	2	1	2	2	0
3348500	784.6	206.327	1	1	1	1	1	2	2	2	1	1	1	2	1	1	2	1	2	1	1	1	2	2	1	2	2	2	1	2	2	1	1	1	1	1	2	1	2	2	1	2	2	2	2	1	2	2	1
3732395	786.7	206.879	1	1	1	1	1	0	2	2	1	1	1	2	1	1	2	1	2	1	1	1	2	2	1	2	2	2	1	0	2	1	1	1	1	1	2	1	2	2	1	2	1	2	2	1	2	2	1
3737415	789.8	207.694	1	1	1	1	1	2	2	2	1	1	1	2	1	1	2	1	2	1	1	1	2	0	1	2	2	0	1	0	2	1	1	2	1	1	2	1	2	2	1	2	2	0	2	1	2	2	1
3731142	791.9	208.247	1	1	2	1	1	2	2	2	1	1	1	2	1	1	2	1	2	1	1	1	2	2	1	2	2	2	1	2	2	1	1	2	1	1	2	1	2	2	1	2	2	2	2	1	2	2	1
3749611	794.7	208.983	1	1	1	1	1	2	2	2	1	1	1	2	1	1	2	1	2	1	1	1	2	0	1	2	0	2	1	2	2	1	1	2	1	1	2	1	0	2	1	0	2	2	1	1	2	2	1
3731688	796.1	209.351	1	1	1	1	1	2	2	2	1	1	1	2	1	1	0	1	2	1	1	1	2	1	1	2	2	2	1	2	2	1	1	2	1	1	2	1	2	2	1	1	2	2	0	1	2	0	1
3584885	799.8	210.324	1	1	1	1	1	2	2	2	1	1	1	2	1	1	1	1	2	1	1	1	2	2	1	2	0	2	1	2	2	1	1	2	1	1	2	1	2	2	1	2	2	2	2	1	2	2	1
3740585	801.9	210.876	1	1	1	1	1	2	2	2	1	1	1	2	1	1	1	1	2	1	1	1	2	2	1	2	2	2	1	2	2	1	1	2	1	1	2	1	1	2	1	2	2	2	2	1	2	2	1
3361731	803.2	211.218	1	1	1	1	1	2	2	2	1	1	1	2	1	1	1	1	2	1	1	1	2	2	1	2	2	2	1	2	2	1	1	2	1	1	2	2	1	2	1	1	2	2	0	1	2	2	1
3730697	803.9	211.402	1	1	1	1	1	2	2	2	1	1	1	2	1	1	1	1	2	1	1	1	2	2	1	2	2	2	1	2	2	1	1	2	1	1	2	2	1	2	1	2	2	2	2	1	2	2	1
3356887_58:T>G	806.6	212.112	1	1	1	1	1	2	2	2	1	1	1	2	1	1	2	1	2	1	1	1	2	2	1	2	2	2	1	2	2	1	2	2	1	1	2	2	2	2	1	2	2	2	2	1	2	2	1
3342852	808.6	212.638	0	2	1	1	1	2	2	2	1	1	2	2	1	1	2	1	2	1	1	1	2	2	1	2	2	2	1	2	2	1	2	2	1	1	2	2	2	2	1	2	2	2	2	1	2	2	1
3358620	810	213.006	2	0	1	1	1	2	2	2	1	1	1	2	1	1	2	1	2	1	1	0	2	2	0	2	2	2	1	2	2	1	2	2	1	0	2	2	2	2	1	2	2	2	2	1	2	2	1
3750398	813	213.795	1	1	1	1	1	2	1	1	1	1	1	2	1	1	2	1	0	1	1	1	2	2	1	2	2	2	1	2	2	1	2	2	1	1	2	2	2	2	1	2	2	2	2	1	2	2	1
3733449	813.6	213.953	1	1	1	1	1	2	2	1	1	1	1	2	1	1	2	1	2	1	1	1	2	2	1	2	2	2	1	2	2	1	2	2	1	1	0	2	2	0	1	2	2	2	2	1	2	2	1
3739105	815	214.321	1	1	1	1	1	2	2	1	1	1	1	2	1	1	2	1	2	1	1	1	2	2	1	2	2	2	1	2	2	1	1	0	1	1	1	2	2	1	1	2	2	2	2	1	2	2	1
3741513	821.6	216.057	1	1	2	1	2	0	2	1	1	2	0	2	2	1	2	1	1	1	1	1	2	2	2	0	2	2	1	2	2	1	1	2	1	0	1	1	2	1	1	2	2	2	2	1	2	2	1
3749456	824.6	216.846	1	1	2	1	2	2	2	1	1	2	2	2	2	1	2	1	2	1	1	1	2	2	2	2	2	2	1	2	2	1	1	2	1	1	2	1	2	2	1	2	2	2	2	1	2	2	1
3341762	825.2	217.003	1	1	2	1	2	2	2	1	1	2	2	2	2	1	2	1	2	1	1	1	2	2	2	2	2	2	1	2	2	1	1	2	1	2	2	1	2	2	1	2	2	2	2	1	2	2	1
3731353	825.9	217.188	1	1	2	1	2	2	2	1	1	2	2	2	2	1	2	1	2	1	1	1	2	2	2	2	2	2	1	2	2	1	1	2	1	2	2	1	2	2	1	2	2	2	2	1	2	2	1
3364519_58:C>A	827.1	217.503	1	1	2	1	2	2	2	1	1	2	2	2	2	1	2	1	2	1	1	1	2	2	2	2	2	2	1	2	2	1	1	2	1	2	2	1	2	2	1	2	2	2	2	1	2	2	1
3730883	827.8	217.687	1	1	2	0	2	2	2	1	1	2	2	2	2	1	2	1	2	1	1	1	2	2	2	2	2	2	2	2	2	1	1	2	1	2	2	0	2	2	1	2	2	2	2	1	2	2	1
XrPt398695	829.8	218.213	1	1	2	1	2	2	2	1	2	2	2	2	2	1	2	1	2	1	1	1	2	2	2	2	2	2	2	2	2	1	1	2	1	2	2	1	2	1	1	2	2	2	2	1	2	2	1
XrPt507668	831.2	218.581	0	1	2	1	2	2	2	0	2	2	2	2	2	0	2	1	2	2	1	1	2	2	2	2	2	2	2	2	2	0	1	2	1	2	2	0	2	1	1	2	2	2	2	1	2	2	1
XrPt508878	831.9	218.765	1	1	2	1	2	2	2	1	2	2	2	2	0	1	2	0	2	0	0	1	2	2	2	2	2	2	2	2	2	1	1	2	1	2	2	1	2	1	1	2	2	2	2	1	2	2	1
XrPt508318	831.9	218.765	1	1	2	1	2	2	2	1	2	2	2	2	0	0	2	1	2	1	2	1	2	2	2	2	2	2	2	2	2	1	1	2	1	2	2	1	2	1	1	2	2	2	2	1	2	2	1
XrPt401308	831.9	218.765	1	1	2	1	2	2	2	1	2	2	2	2	0	1	2	1	2	1	0	1	2	2	2	2	2	2	2	2	2	1	1	2	1	2	2	1	2	1	1	2	2	2	2	1	2	2	1
XrPt400382	831.9	218.765	1	1	2	1	2	2	2	1	0	2	2	2	1	1	2	1	2	1	1	1	2	2	2	2	2	2	2	2	2	1	1	2	1	2	2	1	2	1	1	2	2	2	2	1	2	2	1
XrPt508305	832.6	218.949	1	1	2	1	2	2	2	1	0	2	0	2	1	1	0	1	1	1	1	1	0	2	2	2	2	2	2	2	2	1	1	2	1	2	2	1	2	1	1	2	2	2	2	1	2	2	1
XrPt505373	833.3	219.133	1	1	2	1	2	2	2	1	1	0	2	2	1	1	2	1	2	1	1	1	2	2	2	2	2	2	2	2	2	1	1	2	1	2	2	1	2	1	1	2	2	2	2	1	2	2	1
XrPt410883	835.3	219.659	1	1	2	1	2	2	2	1	1	2	2	2	1	1	2	1	2	1	1	1	2	2	2	2	2	2	2	2	2	1	1	2	1	2	2	1	2	1	1	2	2	2	2	1	2	2	1
XrPt509323	838	220.369	1	1	2	1	2	2	2	1	1	0	2	2	1	1	2	1	2	1	1	1	2	2	2	2	2	2	2	2	2	1	1	2	1	2	2	1	2	1	1	2	2	2	2	1	1	2	1
XrPt389928	839.3	220.711	1	1	2	1	2	2	2	1	0	2	2	2	1	1	2	1	2	1	2	1	2	2	2	2	2	2	2	2	2	1	1	2	1	2	2	1	2	1	1	2	2	2	2	1	1	2	1
XrPt120194	840	220.895	1	1	2	1	2	2	2	1	2	2	2	2	1	1	2	1	2	0	2	1	2	2	2	2	2	2	2	2	2	1	1	2	1	2	2	1	2	1	1	2	2	1	2	1	1	2	1
XrPt120306	840.6	221.053	1	1	2	1	2	2	2	1	2	2	2	2	1	1	2	1	2	1	2	1	2	2	2	2	2	2	2	2	2	1	1	2	1	2	2	1	2	1	1	2	2	2	2	1	1	2	1
XrPt399841	841.3	221.237	1	1	2	1	2	2	2	1	2	2	2	2	0	1	2	1	2	1	2	1	2	2	2	2	2	2	2	2	2	1	1	2	1	2	2	1	2	1	1	2	2	2	2	1	2	2	1
XrPt400708	841.3	221.237	1	1	2	1	2	2	2	1	2	2	2	2	0	1	2	1	2	1	2	1	2	2	2	2	2	2	2	2	2	1	1	2	1	2	2	1	2	1	1	2	2	2	2	1	2	2	1
Rfc1	841.3	221.237	1	1	0	0	0	2	2	1	0	2	2	0	1	1	2	1	2	1	2	1	0	2	2	2	2	2	2	2	2	1	1	2	1	2	2	1	2	1	1	2	2	2	2	1	2	2	1
3355996	843.5	221.816	1	1	2	1	2	2	2	1	1	2	2	2	1	1	2	1	2	1	2	1	2	2	2	2	2	2	1	2	2	1	1	2	1	2	2	1	2	2	1	2	2	2	2	1	2	2	1
3749936	844.8	222.158	1	1	2	1	2	2	2	1	1	2	2	2	1	1	2	1	2	1	2	1	2	2	2	2	2	2	1	2	1	1	1	2	1	2	2	1	2	2	1	2	2	2	2	1	2	2	1
3732825	846.9	222.71	1	1	2	1	0	2	0	1	1	2	2	2	1	1	2	1	2	1	2	1	0	0	2	2	2	2	1	1	0	1	1	1	1	2	2	1	2	2	1	2	2	2	1	1	2	2	1
3734605	849.1	223.288	1	1	2	1	0	2	2	1	1	2	2	1	1	1	2	1	2	1	0	1	2	2	2	2	2	2	1	2	2	1	1	1	1	2	2	1	0	2	1	2	2	2	1	1	2	2	1
3732790	852.9	224.288	1	1	0	1	2	2	2	1	1	2	2	1	1	1	2	1	2	1	2	1	2	2	1	2	2	2	1	1	2	1	2	1	1	2	2	1	2	2	1	2	2	0	2	1	2	2	1
3745822	856.8	225.313	1	1	2	1	2	2	1	1	1	2	2	1	1	1	2	1	2	1	2	1	2	2	1	1	2	2	1	1	2	1	1	1	1	2	2	1	2	2	1	1	2	0	0	1	1	2	1
3730619	862.4	226.786	1	1	1	1	2	2	2	1	1	2	2	1	1	1	2	1	1	1	2	1	0	1	0	1	2	2	1	1	2	1	1	1	1	2	0	1	2	1	1	0	2	0	1	1	2	2	1
3741057	866.4	227.838	1	1	0	1	2	2	2	1	1	2	2	1	1	1	1	1	1	1	0	1	0	0	2	1	2	2	1	2	0	1	1	1	1	2	1	1	2	1	1	0	2	2	2	1	2	2	1
3747562	869.6	228.679	1	1	0	1	2	1	2	1	1	2	2	1	1	1	2	1	0	1	0	1	2	2	0	1	0	2	1	2	2	1	1	1	1	2	2	1	2	0	1	2	2	2	2	1	2	2	1
3732541	871.1	229.074	1	1	2	1	2	1	2	1	1	2	2	1	1	1	0	1	1	1	2	1	2	1	2	1	2	2	1	2	2	1	1	1	1	1	2	0	2	2	1	2	2	2	0	1	2	2	1
3748089	873.4	229.679	1	1	0	1	2	0	2	1	1	2	2	1	1	1	2	1	2	1	2	1	2	0	2	1	1	2	1	2	2	1	1	1	1	1	2	1	2	0	1	2	2	2	2	1	2	2	1
3586211	874.1	229.863	1	1	2	1	2	2	2	1	1	2	2	1	1	1	2	1	2	1	2	1	2	2	2	1	2	2	1	2	2	1	1	1	1	1	2	1	2	2	1	2	2	2	2	1	2	2	1
3364154_38:A>T	874.1	229.863	1	1	2	1	2	2	2	1	1	2	2	1	1	1	2	1	2	1	2	1	2	2	2	1	2	2	1	2	2	1	1	1	1	1	2	1	2	2	1	2	2	2	2	1	2	2	1
3346159	876.2	230.415	1	1	1	1	2	2	2	1	1	2	2	1	1	1	2	1	0	1	2	1	2	2	2	1	2	2	1	2	2	1	1	1	1	1	0	1	0	0	1	2	2	2	2	1	2	2	1
3748074	881.9	231.914	1	1	2	1	2	2	1	1	1	0	2	2	1	1	2	1	2	1	2	1	0	0	2	2	2	2	1	2	2	1	1	0	1	0	1	1	2	1	1	2	2	1	2	1	2	2	1
3740696	885.8	232.939	1	1	2	1	2	2	2	1	1	2	2	2	1	1	2	1	0	1	2	1	0	1	2	2	2	2	1	2	2	1	1	2	1	1	1	1	2	1	1	2	2	2	2	1	0	2	1
3591522	888.7	233.702	1	1	2	1	2	2	2	1	1	2	2	2	1	1	2	1	0	1	2	1	2	2	2	2	2	2	1	2	2	1	1	2	1	0	2	1	2	2	1	2	2	2	2	1	2	2	1
3742594	890.3	234.123	1	1	2	1	2	2	2	1	1	2	2	0	1	1	2	1	1	1	2	1	2	2	2	0	2	2	1	2	2	1	1	2	1	2	0	1	2	2	1	0	2	0	2	1	2	0	1
3731087	893.5	234.964	1	1	2	1	2	2	2	1	1	2	2	1	1	1	0	1	2	1	2	1	2	2	2	1	0	2	1	2	2	1	1	1	1	2	2	1	0	2	1	2	2	1	2	1	2	2	1
3342362	895.6	235.517	1	1	2	1	2	2	2	1	1	2	2	1	1	1	2	1	2	1	2	1	2	2	2	1	2	2	1	2	2	1	1	1	1	2	2	1	2	2	1	2	2	2	2	1	2	2	1
3358277	896.3	235.701	1	1	2	0	2	2	2	1	1	2	2	0	1	1	2	1	2	2	2	1	2	2	2	1	2	2	1	2	2	1	1	1	1	2	2	1	2	2	0	2	2	2	2	1	2	2	1
3344870	897.7	236.069	1	1	2	1	2	2	2	1	1	2	2	1	1	1	2	1	2	1	2	1	2	2	2	1	2	2	1	2	2	1	1	1	1	2	2	1	2	2	1	2	2	2	2	1	2	2	1
Xscsz670L900	901.1	236.963	1	1	2	1	2	2	2	1	1	1	2	1	1	1	2	1	2	1	2	1	2	2	2	1	2	2	2	2	2	1	1	1	1	2	2	1	2	1	1	2	2	2	2	1	2	2	1
XrPt508638	903.8	237.673	1	1	2	1	2	2	2	1	2	2	2	0	2	1	2	1	2	1	2	1	2	2	2	1	2	2	2	2	2	1	1	1	1	2	2	1	2	1	1	2	2	2	2	1	2	2	1
XrPt401508	903.8	237.673	1	1	2	1	2	2	2	1	2	2	2	1	2	1	2	1	2	1	2	1	2	2	2	1	2	2	2	2	2	1	1	1	1	2	0	1	2	1	1	2	2	2	2	1	0	2	1
XrPt505207	903.8	237.673	1	1	2	1	2	2	2	1	2	2	2	1	2	1	2	1	2	1	2	1	2	2	2	1	2	2	2	2	2	1	1	1	1	2	2	1	2	1	1	2	2	2	2	1	1	2	1
XrPt117100	904.4	237.831	1	1	2	1	2	2	2	1	2	2	2	1	2	1	2	1	2	1	2	1	2	2	2	1	2	2	2	2	2	1	1	1	1	2	2	1	2	1	1	2	2	2	2	1	2	2	1
XrPt400433	907.8	238.725	1	1	2	1	2	2	2	1	2	2	2	1	2	1	2	1	2	2	2	1	2	2	2	1	2	2	2	2	2	1	1	1	1	1	2	1	2	1	1	2	2	2	2	1	2	2	1
XrPt348507	908.4	238.883	1	1	2	1	2	2	2	1	2	2	2	1	2	1	2	1	2	2	2	1	2	2	2	1	2	2	2	2	2	1	1	1	1	1	2	1	2	1	1	2	2	2	2	1	2	2	1
XrPt398798	909.1	239.067	1	1	2	1	2	2	2	1	2	2	2	1	2	1	2	1	2	2	2	1	2	2	2	1	2	2	2	2	2	1	1	1	1	1	2	1	2	1	1	2	2	2	2	1	2	2	1
XrPt508276	911.1	239.593	1	1	2	1	2	2	2	1	0	1	2	1	1	1	2	1	2	2	0	1	2	2	2	1	2	2	2	2	2	1	1	1	1	1	2	1	2	1	1	2	2	2	2	1	2	2	1
3585749	915.6	240.776	1	1	2	1	2	0	2	1	1	2	2	1	1	1	2	1	2	1	2	1	2	2	2	1	2	2	1	2	0	1	1	1	1	1	2	1	2	2	1	2	2	2	1	1	2	0	1
3746035_37:A>G	917.8	241.355	1	1	2	1	2	2	2	0	1	2	2	1	0	0	2	1	2	2	2	1	2	2	2	1	2	2	1	2	2	0	1	1	1	1	2	1	2	2	0	2	2	2	2	1	2	2	1
3734438	917.8	241.355	1	1	2	1	2	2	2	1	1	2	2	1	1	1	2	1	2	2	2	1	2	2	2	1	2	2	1	2	2	1	1	1	1	1	2	1	2	2	1	2	2	2	2	1	2	2	1
3347430	919.2	241.723	1	1	2	1	2	2	2	1	1	2	2	1	1	1	2	1	2	2	2	1	2	2	0	1	2	2	1	2	2	1	1	1	1	1	0	1	1	0	1	2	2	2	2	1	2	2	1
3347034	919.9	241.907	1	1	2	1	0	2	2	1	1	2	0	1	1	1	0	1	2	2	2	1	2	2	2	1	2	2	1	2	2	1	1	1	1	1	0	1	1	0	1	2	2	2	2	1	2	2	1
3595301	922.1	242.485	1	1	2	1	2	2	2	1	1	2	2	1	1	1	2	1	1	2	2	1	2	2	2	1	2	2	1	2	2	1	1	1	1	1	2	1	1	2	1	2	2	2	2	1	2	2	1
3365301_26:G>A	922.8	242.669	0	1	2	1	2	2	2	1	1	2	2	1	1	1	2	1	1	2	2	1	2	2	2	1	2	2	1	2	2	1	1	1	1	1	2	1	1	2	1	2	2	2	2	1	2	2	1
3742159	923.5	242.853	1	1	0	1	2	2	2	1	1	2	2	1	1	1	2	1	1	2	2	1	2	2	2	1	2	2	1	2	2	1	1	1	1	1	2	1	1	0	1	2	2	2	2	1	2	0	1
3732172	925.8	243.458	1	1	2	1	0	0	2	1	1	2	2	1	1	1	0	1	1	2	2	1	2	2	1	1	2	2	1	1	2	1	1	1	1	1	2	1	1	2	1	2	2	1	2	1	2	2	1
3356508	927.9	244.011	1	1	2	1	2	2	2	1	1	2	2	1	1	1	2	1	1	2	2	1	2	2	2	1	2	2	1	2	2	1	1	1	1	1	2	1	1	2	1	2	2	2	2	1	2	2	1
3355292	929.2	244.352	1	1	2	1	2	2	2	1	1	2	2	1	1	1	2	1	1	2	2	1	2	2	2	1	2	2	1	2	2	1	1	1	1	1	2	1	1	2	1	2	2	2	2	1	2	2	1
3362184	931.9	245.062	1	1	1	0	2	2	2	1	1	2	2	1	1	1	2	1	1	2	2	1	2	2	2	2	2	2	2	2	2	1	1	1	1	1	2	1	1	2	2	2	2	2	2	1	2	2	1
3732283	932.6	245.246	1	1	1	1	2	0	2	1	1	2	2	1	1	1	2	1	1	2	2	1	2	2	2	2	2	2	2	2	2	1	1	1	1	1	2	1	1	2	2	2	2	2	2	1	2	2	1
3365315	935.3	245.957	1	2	1	1	2	2	2	1	1	2	2	1	1	1	2	1	1	2	2	1	2	2	2	2	2	2	2	2	2	1	1	1	2	1	2	1	1	2	2	2	2	2	2	1	2	2	0
XrPt509548	938.8	246.877	1	1	1	1	2	2	2	1	1	2	2	1	0	0	2	1	1	2	2	1	2	2	2	2	2	2	2	2	2	1	1	1	1	1	2	1	1	1	2	2	2	2	2	1	2	2	1
XrPt509165	940.2	247.245	1	1	1	1	2	2	2	1	1	2	2	1	2	1	2	1	1	2	0	1	2	2	2	2	2	2	2	2	2	1	1	1	1	1	2	1	0	1	2	2	2	2	2	1	2	2	1
3740079	941.6	247.613	1	1	1	1	2	2	2	1	1	2	2	1	2	0	2	1	1	2	2	1	2	2	2	2	2	2	2	2	2	1	1	1	1	1	1	1	1	1	2	2	2	2	2	0	2	2	1
3348516	942.9	247.955	1	1	1	1	2	2	2	1	1	2	2	1	1	2	2	1	1	2	2	1	2	2	2	2	2	2	2	2	2	1	1	1	1	1	1	1	1	1	2	2	2	2	2	2	2	2	1
3749423	945.6	248.665	1	1	1	1	2	2	2	1	1	2	2	1	1	1	2	1	1	2	2	1	2	2	2	2	2	2	2	2	2	1	1	1	1	1	1	1	1	1	2	2	2	2	2	1	2	2	1
3342870_9:C>T	946.2	248.823	1	1	1	1	2	2	2	1	1	2	2	1	1	1	2	1	1	2	2	1	2	2	2	2	2	2	2	2	2	1	1	1	1	1	1	1	1	1	2	2	2	2	2	1	2	2	1
3342296	947.6	249.191	1	1	1	1	2	2	2	0	1	2	2	1	1	1	2	1	1	2	2	1	2	2	2	2	2	2	2	2	2	1	1	0	1	1	1	1	1	1	2	2	2	2	2	1	2	2	1
3354560	949	249.559	2	0	1	1	2	2	2	0	1	2	2	1	1	1	2	1	0	2	2	0	2	2	2	2	2	2	2	2	2	1	1	1	1	1	1	1	1	1	2	2	2	2	2	1	2	2	1
3355893	950.4	249.927	1	1	1	1	2	2	2	1	1	2	2	1	0	1	2	1	1	2	2	1	2	2	2	2	2	2	2	2	2	1	1	1	1	1	1	1	1	1	2	2	2	2	2	1	2	2	1
3601500	951	250.085	1	1	1	1	2	0	2	1	1	2	2	1	1	1	2	1	1	2	2	1	2	0	2	2	2	2	2	2	2	1	1	1	1	1	1	1	1	1	2	2	2	2	2	1	2	2	1
3597615_38:T>C	951	250.085	1	1	1	1	2	2	2	1	1	2	2	1	1	1	2	1	1	2	2	1	2	2	2	2	2	2	0	2	0	1	1	1	1	1	1	1	1	1	2	2	2	2	2	1	2	2	1
3602990	952.5	250.48	1	1	1	1	2	2	2	1	1	2	2	1	1	1	2	1	1	2	2	1	2	2	2	2	2	2	2	2	2	1	1	1	1	1	2	1	1	2	2	2	2	2	2	1	2	2	1
3346068	953.1	250.637	1	1	1	1	2	2	2	1	1	2	2	1	1	1	2	1	1	2	2	1	2	2	2	2	2	2	2	2	2	1	1	1	1	1	2	1	1	2	2	2	2	2	2	1	2	2	1
3365363_14:G>T	953.1	250.637	1	1	1	1	2	2	2	1	1	2	2	1	1	1	2	1	1	2	2	1	2	2	2	2	2	2	2	2	2	1	1	1	1	1	2	1	1	2	2	2	2	2	2	1	2	2	1
3747710	953.8	250.821	1	1	1	1	2	2	2	1	1	2	2	1	1	1	1	1	1	2	2	1	2	2	2	2	2	2	0	2	2	1	1	1	1	1	2	1	1	2	2	2	2	2	2	1	2	2	1
3592769	956	251.4	1	1	1	1	2	2	2	1	1	2	2	1	1	1	2	1	1	2	2	1	2	2	0	2	2	2	2	2	2	1	1	1	1	1	2	1	1	2	2	2	2	2	2	1	2	1	1
[truncated: 33 more columns]

## Sheet: Chromosome 5R
Marker	Position	Rescaled position	1	2	3	4	5	6	7	8	9	10	11	12	13	14	15	16	17	18	19	20	21	22	23	24	25	26	27	28	29	30	31	32	33	34	35	36	37	38	39	40	41	42	43	44	45	46	47
3743336	0	0	1	1	2	2	1	2	1	1	2	1	1	2	1	1	1	2	1	2	2	0	0	2	1	2	2	1	1	1	2	1	1	2	2	1	1	2	1	1	1	1	2	2	2	1	1	1	2
3587611	2.1	0.789392	1	1	1	2	1	2	1	1	2	1	1	2	1	1	1	2	1	2	2	1	1	2	1	2	2	1	1	1	2	1	1	2	2	1	1	2	1	1	1	1	2	2	2	1	1	1	2
XrPt401500	2.8	1.05252	1	1	1	2	0	2	1	1	2	1	1	2	1	1	1	2	1	1	2	1	0	2	1	2	2	1	1	1	2	1	1	2	2	1	1	2	1	1	1	1	2	2	2	1	1	1	2
3578295	4.9	1.84191	1	1	1	2	1	2	1	1	2	1	0	2	1	1	1	2	1	1	2	1	1	2	1	2	1	1	1	1	2	1	0	2	2	1	1	2	1	1	1	1	2	2	2	1	1	1	2
3733106_35:G>C	6.3	2.36817	1	1	1	2	1	2	1	1	2	1	1	2	1	1	1	2	1	1	2	1	1	2	1	2	1	1	1	1	2	1	1	2	2	1	1	2	1	1	1	1	2	2	2	1	1	1	2
3356218	6.3	2.36817	1	1	1	2	1	2	1	1	2	1	1	2	1	1	1	2	1	1	2	1	1	2	1	2	1	1	1	1	2	1	1	2	2	1	1	2	1	1	1	1	2	2	2	1	1	1	2
3582948	7.6	2.85685	1	1	1	2	1	2	1	1	2	1	1	2	1	1	1	2	1	2	2	1	1	2	1	2	2	1	1	1	2	1	1	2	2	1	1	2	1	1	1	1	2	2	2	1	1	1	2
3364742_16:A>G	9.5	3.57106	1	1	1	2	1	2	1	1	2	1	1	2	1	1	1	2	1	2	2	1	1	2	1	2	2	1	1	1	2	1	1	2	2	1	1	2	2	1	1	1	1	2	2	1	1	1	2
3356722	9.5	3.57106	1	1	1	2	1	2	1	1	2	1	1	2	1	1	0	2	1	2	2	1	1	2	1	2	2	1	1	1	2	1	1	0	2	1	1	2	2	1	1	1	1	2	2	1	1	1	2
3581474	10.2	3.83419	1	1	1	2	1	2	1	1	2	1	1	2	1	1	1	2	1	2	2	1	1	2	1	2	2	2	1	1	2	1	1	2	2	1	1	2	2	1	1	1	1	2	2	1	1	1	2
3356126_68:C>T	10.8	4.05973	1	1	1	2	1	2	1	1	2	1	1	2	1	1	1	2	1	0	2	1	1	2	2	2	2	2	1	1	2	1	1	2	2	1	1	2	2	1	1	1	1	2	2	1	1	1	2
3747515	10.8	4.05973	1	1	1	2	1	2	1	1	2	1	1	2	1	1	1	2	1	2	2	1	1	2	2	2	2	2	1	1	2	1	1	2	2	1	1	2	2	1	1	1	1	2	2	1	1	1	2
3365302_59:A>G	12.1	4.5484	1	1	1	2	1	2	1	1	2	1	1	2	1	1	1	2	1	2	2	1	1	2	2	2	2	2	1	1	2	1	1	2	2	1	1	2	0	1	1	1	1	2	2	1	1	1	2
3730174_18:C>T	12.8	4.81153	1	1	1	2	2	2	1	1	2	1	1	2	1	1	1	2	1	2	2	1	1	2	2	2	2	2	1	1	2	1	1	2	2	1	1	2	2	1	1	1	1	2	2	1	1	1	2
3347051	12.8	4.81153	1	1	1	2	2	2	1	1	2	1	1	2	1	1	1	2	1	2	2	1	1	2	2	2	2	2	1	1	2	1	1	2	2	1	1	2	2	1	1	1	1	2	2	1	1	1	2
3351626	13.5	5.07466	1	1	1	2	2	2	1	1	2	1	1	2	1	1	0	1	1	2	2	1	1	2	2	2	2	2	1	1	2	1	1	2	2	1	1	2	2	1	1	1	1	2	2	0	0	1	2
XrPt119858	15.7	5.90164	1	1	1	2	2	2	1	1	2	1	1	0	1	1	1	1	1	1	2	1	1	2	2	2	0	2	1	1	2	1	1	2	2	1	1	2	0	1	1	1	1	2	2	1	1	1	2
XrPt508895	17.9	6.72862	1	1	1	2	2	2	1	1	2	1	1	2	1	0	1	0	0	0	2	2	2	2	2	2	2	2	1	1	2	1	1	2	2	1	1	2	2	1	1	1	1	2	2	1	1	1	2
XrPt390586	17.9	6.72862	1	1	0	2	2	2	1	1	2	1	1	0	1	1	1	1	1	0	2	0	2	2	2	2	2	2	1	1	2	1	1	0	2	1	1	2	0	1	1	0	1	2	2	1	1	1	0
3346168	19.4	7.29248	1	1	1	2	2	2	1	1	2	1	1	2	1	1	1	1	1	2	2	2	1	2	2	2	2	2	1	1	2	1	1	2	2	1	1	2	2	1	1	1	1	2	2	1	1	1	2
3580291	20.1	7.55561	1	1	1	2	2	0	1	1	2	1	1	2	1	1	1	1	1	2	2	2	1	2	2	1	2	2	1	1	2	1	1	2	2	1	1	2	2	1	1	1	1	2	2	1	1	1	2
3361245	21.5	8.08187	1	1	1	2	2	0	1	1	2	1	1	2	1	1	1	1	1	2	0	2	1	0	2	2	2	0	1	1	2	1	1	2	1	1	1	2	2	1	1	1	1	2	2	1	1	1	2
3745616_30:T>G	22.2	8.345	1	1	1	2	2	2	1	1	2	1	1	2	1	1	1	1	1	2	2	2	1	2	2	2	2	2	1	1	2	1	1	2	2	1	1	2	2	1	1	1	1	2	2	1	1	1	2
3344899	23.6	8.87126	1	0	1	2	2	2	0	1	2	1	1	2	1	0	1	1	0	2	2	2	1	2	2	2	2	2	1	1	2	1	0	2	2	1	0	2	2	2	1	1	1	2	2	1	1	1	2
3599375	26.6	9.99896	1	1	1	2	2	2	1	1	2	1	1	2	1	1	1	2	1	2	1	2	1	2	2	2	2	2	1	1	2	1	1	2	2	1	1	2	2	1	1	1	1	2	2	1	1	2	2
3581850	27.3	10.2621	1	1	1	2	2	2	1	1	2	1	1	2	1	1	1	2	1	2	1	2	1	2	2	2	2	2	1	1	2	1	1	0	2	1	1	2	2	1	1	1	1	2	2	1	1	2	2
XrPt401037	30	11.277	1	1	1	2	2	2	1	1	2	1	1	2	1	1	1	2	1	1	1	2	1	2	2	2	2	2	1	1	2	1	1	2	2	1	1	2	2	2	1	1	1	2	2	1	1	2	2
XrPt401067	32.1	12.0664	1	1	1	2	2	2	1	1	2	1	1	2	1	1	1	2	1	1	1	2	1	2	2	2	2	2	1	0	2	1	1	2	2	1	1	2	0	2	1	1	1	2	2	1	1	2	2
XrPt505276	32.8	12.3295	1	1	1	2	2	2	1	1	2	1	1	2	1	1	1	2	1	1	1	2	1	2	2	2	2	2	1	1	2	1	1	2	2	1	1	2	0	2	1	1	1	2	2	1	1	2	2
XrPt401074	32.8	12.3295	1	1	1	2	2	2	1	1	2	1	1	0	1	1	1	2	1	1	1	2	1	2	2	2	2	2	1	1	2	1	1	2	2	1	1	2	0	2	1	1	1	2	2	1	1	2	0
XrPt508565	33.5	12.5927	1	1	1	2	2	2	1	1	2	1	1	2	1	1	1	2	1	1	1	2	1	2	2	2	2	2	1	1	2	1	1	2	2	1	1	2	0	2	1	1	1	2	2	1	1	2	2
3736988	36.3	13.6452	1	1	1	2	2	2	1	1	2	1	1	2	1	1	1	2	1	2	1	2	1	2	2	2	2	2	1	1	2	1	1	2	2	1	1	2	1	1	1	1	1	2	2	1	1	2	2
3353405	38.4	14.4346	1	1	1	2	2	2	1	0	2	1	1	2	1	1	1	2	1	2	1	2	1	2	2	2	2	2	1	1	2	1	0	2	2	1	0	2	2	1	1	1	0	2	2	1	1	2	2
3343310	39.2	14.7353	2	1	1	2	2	2	1	1	2	1	1	2	1	1	1	2	1	2	1	2	1	2	2	2	2	2	1	1	2	1	1	2	2	1	1	2	2	1	1	1	0	2	2	1	1	2	2
3731802	42.3	15.9006	2	0	1	2	2	2	1	1	2	1	1	2	1	1	1	2	1	2	1	2	1	2	2	2	2	2	0	0	2	1	1	2	1	1	1	2	1	0	1	1	1	0	2	1	1	2	2
3596236_29:T>C	43.8	16.4645	1	1	1	2	2	2	1	1	2	1	1	2	1	1	1	2	1	2	1	2	1	2	2	2	2	2	1	1	2	1	1	2	1	1	1	2	1	1	1	1	1	1	2	1	1	2	2
3732657	43.8	16.4645	1	1	1	2	2	2	1	1	2	1	1	2	1	1	1	2	1	2	1	2	1	2	2	2	2	2	1	1	2	1	1	2	1	1	1	2	1	1	1	1	1	1	2	1	1	2	2
3365134_33:C>G	45.1	16.9531	1	1	1	1	2	2	1	2	2	1	1	2	1	1	1	2	1	2	1	2	1	2	2	2	2	2	1	1	2	1	1	2	1	1	1	2	1	1	1	1	1	1	2	1	1	2	2
3362103_9:C>T	45.7	17.1787	1	1	1	1	2	2	2	2	2	1	1	2	1	1	1	2	1	2	1	2	1	2	2	2	2	2	1	1	2	1	1	0	1	1	1	2	1	1	1	1	1	1	2	1	1	2	2
3356195	46.4	17.4418	1	1	1	1	2	2	2	2	2	1	1	2	1	1	1	2	1	2	1	2	1	2	2	2	2	2	1	1	2	1	1	2	1	1	1	2	1	1	1	1	1	1	2	1	1	2	2
3344546	47	17.6673	1	1	1	1	2	2	2	2	2	1	1	2	1	2	1	2	1	2	1	2	1	2	2	2	2	2	1	1	2	1	1	2	1	1	1	2	1	1	1	1	1	1	2	1	1	2	2
XrPt505835	50.3	18.9078	0	1	1	1	2	2	2	2	2	1	0	0	1	0	0	0	1	1	1	0	1	2	2	2	2	2	0	1	2	1	1	0	1	1	1	2	1	2	1	1	1	1	2	1	1	2	2
XrPt506172	55.1	20.7121	1	1	1	1	2	1	2	2	2	1	1	2	2	2	1	2	1	0	1	2	1	2	2	2	2	0	1	1	2	1	0	2	1	1	1	2	0	2	1	1	0	2	2	0	1	2	2
XrPt348431	56.6	21.276	1	1	1	1	2	1	2	2	2	1	1	2	2	2	1	2	1	1	2	2	1	2	2	2	2	2	1	1	2	1	1	2	0	1	1	2	2	2	1	1	1	2	2	2	1	2	2
XrPt402393	56.6	21.276	1	1	1	1	2	1	2	2	2	1	1	2	2	2	1	2	1	1	2	2	1	2	2	2	2	2	1	1	2	1	1	2	0	1	1	2	2	2	1	1	1	2	2	2	1	2	2
XrPt507678	56.6	21.276	1	1	1	1	2	1	2	2	2	1	1	2	2	2	1	2	1	1	2	2	1	2	2	2	2	2	1	1	2	1	1	2	2	1	1	2	2	2	1	1	1	2	2	2	1	2	2
XrPt120605	56.6	21.276	1	1	1	1	2	1	2	2	2	1	1	2	2	2	1	2	1	1	2	2	1	2	2	2	2	2	1	1	2	1	1	2	2	1	1	2	2	2	1	1	1	2	2	2	1	2	2
XrPt508460	57.9	21.7647	1	1	1	1	2	1	2	2	2	1	1	2	2	2	1	2	1	1	2	2	1	2	2	2	2	2	1	1	2	1	1	2	2	1	1	2	2	2	1	1	1	2	2	1	1	2	2
3750050	60.9	22.8924	1	1	1	1	2	1	2	2	2	1	1	2	2	2	0	2	1	0	2	2	1	2	2	2	2	2	0	2	2	1	1	2	1	1	1	2	2	1	1	1	1	2	2	1	1	2	2
XrPt506457	65.5	24.6215	0	0	1	0	2	2	1	2	2	1	1	2	2	2	1	2	1	1	2	2	1	2	2	2	0	2	1	0	2	1	1	0	1	1	1	2	1	0	1	1	1	1	0	1	1	2	2
XrPt347750	66.2	24.8846	1	1	1	1	2	2	1	2	2	1	1	2	2	2	1	2	1	1	2	2	1	2	2	2	2	2	1	1	2	1	1	2	0	1	1	2	1	2	1	1	1	1	2	1	1	2	2
3346709	69.9	26.2755	1	1	1	1	2	2	1	2	2	1	1	2	2	2	1	2	2	1	2	2	1	2	2	2	2	2	1	1	2	1	2	2	0	2	1	2	1	2	1	1	0	0	2	1	1	2	2
3357394	72.8	27.3656	1	1	1	1	2	2	1	2	2	1	1	2	2	2	1	2	1	1	2	2	1	2	2	2	2	2	1	1	2	1	2	2	1	1	1	2	1	1	1	1	1	1	2	1	1	2	2
3732561	75.8	28.4933	1	1	1	1	2	2	1	2	2	1	0	2	2	2	0	2	1	1	2	2	2	2	2	2	2	2	1	0	2	2	1	2	1	1	1	2	1	1	1	1	1	1	2	0	2	2	2
3748622	78.1	29.3579	1	1	1	1	2	2	1	2	2	1	1	2	2	2	1	2	1	1	2	2	1	2	2	2	2	2	1	1	2	1	1	2	1	1	1	2	1	1	1	1	1	1	2	1	1	2	2
3363427	79.5	29.8841	1	1	1	1	2	2	2	2	2	1	1	2	2	2	1	2	1	1	1	2	1	2	2	2	2	2	1	1	2	1	1	2	1	1	1	2	1	1	1	1	1	1	2	1	1	2	2
3736545	81.5	30.6359	1	1	1	1	2	2	2	2	2	1	1	2	2	2	1	2	1	1	2	2	1	2	2	2	2	2	1	1	2	1	1	2	1	1	1	2	2	1	1	1	1	1	2	1	1	2	2
3582246_48:G>T	82.2	30.899	1	1	1	1	0	1	2	2	2	1	1	2	2	2	1	2	1	1	2	2	1	2	2	2	2	2	1	1	2	1	1	2	1	1	1	2	2	1	1	1	1	1	2	1	1	2	2
3748503	83.5	31.3877	1	1	1	1	2	1	2	2	2	1	1	2	2	2	1	2	1	1	2	2	1	2	2	2	2	2	1	1	2	1	1	2	1	1	1	2	2	1	1	1	1	2	2	2	1	2	2
3594395	85.7	32.2147	1	1	1	1	2	1	2	1	2	1	1	2	2	2	1	0	1	1	2	2	1	2	0	2	2	2	1	1	2	1	1	2	1	1	1	2	2	1	1	1	1	2	0	1	1	2	2
3741660	88.8	33.38	1	0	1	1	2	1	2	2	2	1	1	2	2	2	1	2	1	1	2	2	1	2	2	2	2	0	1	0	2	1	1	2	0	1	1	0	2	1	1	1	1	2	2	2	1	2	2
3360330	90.2	33.9063	1	1	1	1	2	1	2	2	2	1	1	2	0	2	1	2	1	1	2	2	1	2	2	2	2	2	1	1	2	1	1	2	2	1	1	2	2	1	1	1	1	2	2	2	1	2	2
3342936	90.9	34.1694	1	1	1	1	2	1	2	2	2	1	1	2	2	2	1	2	1	1	2	2	1	2	2	2	2	2	1	1	2	1	1	2	2	1	1	2	2	1	1	1	1	2	2	2	1	2	2
3745432_22:A>C	91.6	34.4325	1	0	1	0	2	1	2	0	2	1	1	2	2	2	1	2	1	1	2	2	1	2	2	2	2	2	1	1	0	1	1	2	2	1	0	0	2	1	1	1	1	2	2	2	1	2	2
3580315	92.3	34.6956	1	1	1	1	2	1	2	2	2	1	1	2	2	2	0	2	1	1	2	2	1	2	2	2	2	2	1	2	2	1	1	2	2	1	1	2	2	1	1	1	1	2	2	2	1	2	2
3352035	94.3	35.4474	1	2	1	1	2	1	2	2	2	1	1	2	2	2	1	2	1	1	2	2	1	2	1	2	2	2	1	2	2	1	1	2	2	1	1	2	2	1	1	1	1	2	2	2	1	2	2
3739454	95.8	36.0113	1	0	1	1	2	1	2	2	2	1	1	0	0	2	1	2	1	1	2	2	1	0	2	2	0	2	1	2	2	1	1	2	2	1	1	0	2	1	1	1	1	2	2	2	1	2	2
3362618_44:A>C	96.5	36.2744	1	2	1	1	2	1	2	2	2	1	1	2	2	2	1	2	1	1	2	2	1	2	2	2	2	2	1	2	2	1	1	2	2	1	1	2	2	1	1	1	1	2	2	2	1	2	2
3353219	97.8	36.7631	1	2	1	1	2	1	2	2	2	1	1	2	2	2	0	2	1	1	2	2	1	2	2	2	2	2	1	2	2	1	1	2	2	1	1	2	2	1	1	1	1	2	2	2	1	2	2
3359656	100	37.5901	1	2	1	1	2	1	2	2	2	1	1	2	2	2	0	2	1	1	2	2	1	2	2	2	2	2	1	2	2	1	1	2	2	1	2	2	2	0	1	1	1	2	2	2	1	2	2
3343344	100.7	37.8532	1	2	1	1	2	1	2	2	0	1	1	2	2	2	1	2	1	1	2	2	1	2	2	2	2	2	1	2	2	0	1	2	2	1	0	2	2	2	1	1	1	2	2	2	1	2	2
XrPt507099	102.3	38.4547	1	2	1	1	2	0	2	2	2	0	0	0	2	2	0	2	0	0	2	2	1	2	2	2	2	2	2	2	2	1	1	2	0	1	0	2	2	2	1	1	1	2	2	2	1	2	2
XrPt506108	104.8	39.3944	1	2	0	1	2	1	2	2	2	2	1	2	2	2	2	2	2	0	2	2	1	2	2	2	2	1	2	1	2	1	1	2	2	2	1	2	2	2	1	1	1	2	2	0	1	2	2
XrPt401463	107	40.2214	1	2	1	1	2	1	2	2	2	2	0	2	2	2	1	2	0	1	1	2	1	2	2	2	2	2	2	1	2	1	1	2	2	0	1	2	2	2	1	1	1	2	2	0	1	2	2
XrPt400606	107	40.2214	1	2	1	1	2	1	2	2	2	2	1	2	2	2	1	2	1	1	1	2	1	2	2	2	2	2	2	1	2	1	1	2	2	1	1	2	0	2	1	1	1	2	2	1	1	2	0
XrPt402461	107.8	40.5221	0	0	1	1	0	1	2	2	2	2	1	2	0	2	1	2	1	1	1	2	1	2	2	2	2	2	2	1	2	1	1	2	2	0	1	2	2	2	1	1	1	2	2	2	1	2	2
XrPt401944	107.8	40.5221	1	2	1	1	2	1	2	2	2	2	1	2	2	2	1	2	1	1	1	2	1	2	2	2	2	2	2	1	2	1	1	2	2	2	1	2	2	2	1	1	1	2	2	0	1	2	2
XrPt399606	109.8	41.2739	1	2	1	1	2	1	2	2	2	1	1	2	2	2	1	2	1	1	1	2	1	2	2	2	2	2	2	2	2	1	1	2	1	2	1	2	0	2	1	1	1	2	2	0	1	2	2
XrPt400368	111.8	42.0257	1	2	1	1	2	1	2	2	2	1	1	2	2	2	1	2	1	1	2	2	1	2	2	2	2	2	2	2	2	1	1	2	0	1	1	2	2	2	1	1	1	2	2	2	1	2	2
XrPt508097	111.8	42.0257	1	2	1	1	2	1	2	2	2	1	1	2	2	2	0	2	1	0	2	2	1	2	2	2	2	2	2	2	2	1	1	0	1	1	1	2	2	2	1	1	1	2	2	2	1	2	0
XrPt508190	111.8	42.0257	1	2	1	1	2	1	2	2	2	1	1	2	2	2	1	2	1	1	2	2	1	2	2	2	2	2	2	0	2	1	1	2	0	1	1	2	2	2	1	1	1	2	2	2	1	2	2
XrPt402087	111.8	42.0257	1	2	1	1	2	1	2	2	2	1	1	2	2	2	1	2	1	1	2	2	1	2	2	2	2	2	2	2	2	1	1	2	0	1	1	2	2	2	1	1	1	2	2	2	1	2	2
XrPt389969	111.8	42.0257	1	2	1	1	2	1	2	2	2	1	1	2	2	2	1	2	1	1	2	2	1	2	2	2	2	2	2	2	2	1	1	2	2	1	1	2	2	2	1	1	1	2	2	2	1	2	2
3363820_20:C>G	114.5	43.0406	1	2	1	1	2	1	2	2	2	1	1	2	2	2	1	2	1	1	2	2	1	2	2	2	2	2	1	2	2	1	1	2	2	2	1	2	2	1	1	1	1	2	2	2	1	2	2
3344037	116.6	43.83	1	1	1	1	2	1	0	2	2	1	1	2	2	2	1	2	1	1	1	2	1	2	2	2	2	2	1	0	2	1	1	2	0	2	1	2	2	1	1	1	1	2	2	2	1	0	2
3747378	120.5	45.296	1	0	1	1	2	1	2	2	2	0	1	1	2	2	1	2	1	1	1	2	1	0	2	2	2	2	1	2	2	1	1	1	0	1	1	0	2	1	1	1	1	2	2	2	1	2	2
3346307	122.8	46.1606	1	2	1	1	2	1	2	2	2	2	1	2	2	2	1	2	1	1	0	2	1	2	2	2	2	2	1	2	2	1	1	2	2	1	1	2	2	1	1	1	1	2	2	2	1	2	2
3734816	123.5	46.4237	1	2	1	0	2	1	2	2	2	2	1	2	2	2	1	2	1	1	1	2	1	2	2	2	2	2	1	2	2	1	0	2	2	1	1	2	2	1	1	1	1	2	2	2	1	2	2
3593681	125.7	47.2507	1	2	1	2	2	1	2	2	2	2	2	2	2	2	1	2	1	0	1	2	1	2	2	2	2	2	1	2	2	1	0	2	2	1	1	2	2	0	1	0	1	2	2	2	1	2	2
3602038	127.3	47.8522	1	2	0	0	2	1	0	2	2	2	1	2	2	2	1	2	1	1	1	2	1	2	2	2	2	2	1	2	1	1	1	0	2	1	1	2	2	1	1	1	1	2	2	2	0	2	2
3729909	128.9	48.4536	1	2	1	1	2	1	2	0	2	2	1	2	2	2	1	2	1	1	1	2	1	2	2	2	2	2	1	1	0	1	1	2	2	1	1	2	1	1	1	1	1	2	2	2	1	2	2
3731736	131	49.243	1	2	1	1	2	1	2	2	2	2	1	2	2	2	1	2	1	1	1	2	1	2	2	2	2	2	1	2	2	1	1	2	2	1	1	2	2	1	1	1	1	2	2	1	1	2	2
3745425_29:C>T	132.3	49.7317	1	2	1	1	2	1	2	2	2	2	1	2	2	2	1	2	2	1	1	2	1	2	2	2	2	2	1	2	2	1	1	2	2	1	1	2	2	1	1	1	1	2	2	1	1	2	2
3736941	134.4	50.5211	1	2	1	0	2	1	0	2	2	2	1	2	2	0	1	0	2	2	1	2	1	2	2	2	2	2	1	2	0	2	1	2	2	1	1	2	0	1	1	1	1	0	1	1	1	2	2
3749589	137.7	51.7615	0	2	1	1	2	1	2	2	2	2	1	2	2	2	1	2	2	0	1	2	1	2	2	2	2	1	0	2	2	1	1	2	2	1	0	2	2	0	1	1	1	2	2	1	1	2	2
3342375	139.1	52.2878	1	2	1	1	2	1	2	2	2	2	1	2	2	2	1	2	2	1	1	2	1	2	2	2	2	2	1	2	2	1	1	2	2	1	1	2	2	1	1	1	1	2	2	1	1	2	2
3742058	140.5	52.8141	1	2	1	1	2	0	2	2	2	2	0	2	2	2	1	2	2	1	1	2	1	2	2	2	2	2	1	2	2	1	1	2	2	1	1	2	2	0	0	1	1	2	2	2	1	2	2
3360432	143.7	54.0169	1	2	1	1	2	1	2	2	2	2	1	2	2	2	0	2	2	0	0	2	1	2	2	2	2	2	0	2	2	0	1	2	2	1	1	2	2	1	0	1	2	2	2	2	1	2	2
3739374	146.8	55.1822	1	2	1	1	2	1	2	2	2	2	1	2	2	2	1	2	1	1	1	2	1	2	2	2	2	2	1	2	2	1	1	2	2	2	1	2	2	0	1	1	1	2	2	2	1	2	2
XrPt389367	149.1	56.0468	0	0	1	1	1	1	2	2	2	2	1	2	2	2	1	2	0	1	1	2	1	2	2	2	2	2	2	2	2	1	1	2	2	2	1	2	0	2	1	1	1	2	2	0	1	2	2
XrPt505348	149.9	56.3475	1	2	1	1	2	1	2	2	2	2	1	2	2	2	1	2	1	1	1	2	1	2	2	2	2	2	2	2	2	1	1	2	2	2	1	2	2	2	1	1	1	2	2	2	1	2	2
XrPt400297	149.9	56.3475	1	2	1	1	2	1	2	2	2	2	1	2	2	2	1	2	1	1	1	2	1	2	2	2	2	2	2	2	2	1	1	2	2	2	1	2	2	2	1	1	1	2	2	2	1	2	2
XrPt390685	149.9	56.3475	1	2	1	0	2	1	2	2	2	2	1	2	2	2	1	2	1	0	0	2	1	2	2	2	2	2	2	2	2	1	0	2	2	2	1	2	2	2	0	1	1	2	2	2	1	2	2
XrPt410977	149.9	56.3475	1	2	1	1	2	1	2	2	2	2	1	2	2	2	1	2	1	1	1	2	1	2	0	2	2	2	2	2	2	1	1	2	2	0	1	2	0	2	1	1	1	2	2	0	1	2	2
XrPt509163	149.9	56.3475	1	2	1	1	2	0	2	2	2	2	1	0	2	2	1	2	1	1	1	2	1	2	2	2	2	2	2	0	2	1	1	2	2	2	1	2	2	2	1	1	1	2	2	2	1	2	2
XrPt401093	149.9	56.3475	1	2	1	1	2	1	2	2	2	2	0	2	2	2	1	2	1	1	0	2	1	2	2	2	2	2	2	2	2	1	1	2	2	0	1	2	2	2	1	1	1	0	0	0	1	2	0
XrPt401710	149.9	56.3475	1	2	1	1	2	1	2	2	2	2	0	2	2	2	1	2	1	0	2	2	1	2	2	2	0	2	2	2	2	1	1	0	2	1	1	2	0	2	1	0	1	2	0	0	1	2	2
XrPt400771	149.9	56.3475	1	2	1	1	2	1	2	2	2	2	1	2	2	2	1	2	1	1	0	2	1	2	2	2	2	2	2	2	2	1	1	2	2	0	1	2	0	2	1	1	1	2	2	0	1	2	2
XrPt401688	149.9	56.3475	1	2	1	1	2	1	2	2	2	2	1	2	2	2	1	2	1	1	1	2	1	2	2	2	2	2	2	2	2	1	1	2	2	1	1	2	1	2	1	1	1	2	2	1	1	2	2
XrPt505220	149.9	56.3475	1	2	1	1	2	1	2	2	2	2	1	2	2	2	1	2	1	1	1	2	1	2	2	2	2	2	2	2	2	1	1	2	2	0	1	2	0	2	1	1	1	2	2	0	1	2	2
XrPt389495	149.9	56.3475	1	2	1	1	2	1	2	2	2	2	1	2	2	2	1	2	1	1	1	2	1	2	2	2	2	2	2	2	2	1	1	2	2	1	1	2	0	2	1	1	1	2	2	1	1	2	2
XrPt402391	150.5	56.5731	1	2	1	1	2	1	2	2	2	2	1	2	2	2	1	0	1	1	1	2	1	2	2	2	2	2	2	2	2	1	1	2	2	0	1	2	0	2	1	1	1	2	2	0	1	2	2
XrPt346454	151.2	56.8362	1	2	1	1	2	1	2	2	2	2	1	2	2	2	1	2	1	1	1	2	1	2	2	2	2	2	2	2	2	1	1	2	2	0	1	2	0	2	1	1	1	2	2	1	1	2	2
XrPt505205	151.2	56.8362	1	2	1	1	2	1	0	2	2	2	1	2	0	2	1	2	1	1	1	2	1	2	2	2	2	2	2	2	2	1	1	2	2	2	1	2	0	2	1	1	1	2	2	0	1	2	2
XrPt390740	151.2	56.8362	1	2	1	1	2	1	2	2	2	2	1	0	2	2	1	2	1	1	1	2	1	2	2	2	2	2	2	0	2	1	1	2	2	2	1	2	0	2	1	1	1	2	2	0	1	2	2
XrPt389427	151.2	56.8362	1	2	1	1	2	1	2	2	2	2	1	2	2	2	1	2	1	1	1	2	1	2	2	2	2	2	2	2	2	1	1	2	2	0	1	2	0	2	1	1	1	2	2	0	1	2	2
XrPt506729	151.2	56.8362	1	2	1	1	2	1	2	2	2	2	1	2	2	2	1	2	1	1	1	2	1	2	2	2	2	2	2	2	2	1	1	2	2	1	1	2	1	2	1	1	1	2	2	0	1	2	2
XrPt347593	151.2	56.8362	1	2	1	1	2	1	2	2	2	2	1	2	2	2	1	2	1	1	1	2	1	2	2	2	2	2	2	2	2	1	1	2	2	0	1	2	1	2	1	1	1	2	2	0	1	2	2
XrPt390088	151.2	56.8362	1	2	1	1	2	1	2	2	2	2	1	2	2	2	1	2	1	1	1	2	1	2	2	2	2	2	2	2	2	1	1	2	2	0	1	2	0	2	1	1	1	2	2	0	1	2	2
3750596	155.5	58.4526	1	2	1	2	2	1	2	2	2	2	1	2	2	2	1	2	1	1	1	2	1	2	2	2	2	2	1	2	2	1	1	2	2	1	1	2	2	1	1	1	1	2	2	2	1	2	2
3348993	157.6	59.242	1	2	1	1	2	0	2	2	2	2	1	2	2	2	1	2	1	0	1	2	1	2	2	2	2	2	1	2	2	1	1	2	2	1	1	2	2	1	1	1	1	2	2	2	1	2	2
3736381	160.5	60.3321	1	2	1	1	2	1	2	2	2	2	1	2	2	2	1	2	2	1	1	2	1	2	2	2	2	2	0	2	2	1	1	2	2	1	1	2	2	1	0	1	1	2	2	2	2	2	2
3351360	163.3	61.3846	1	2	1	1	2	1	2	2	2	2	1	2	2	2	1	2	1	1	1	2	1	2	2	2	2	2	1	2	2	1	1	2	2	1	1	2	2	1	1	1	1	2	2	2	1	2	2
3592002_17:G>C	163.9	61.6101	1	2	1	1	2	1	2	2	2	2	1	2	2	2	1	2	1	1	1	2	1	2	2	2	2	2	1	2	2	1	1	2	2	1	1	2	2	1	1	1	1	2	2	2	1	2	2
3360077	164.6	61.8733	1	2	1	1	2	1	2	2	2	2	1	2	2	2	1	2	1	1	1	2	1	2	2	2	2	2	1	2	2	1	1	2	2	1	1	2	2	1	1	1	1	2	2	2	1	2	2
3363154_31:G>C	165.9	62.3619	1	2	1	1	2	1	2	2	2	2	1	2	2	2	1	2	1	1	1	2	1	2	2	2	2	2	1	1	2	1	1	2	2	1	1	2	2	1	1	1	1	2	2	2	1	2	2
3343979	165.9	62.3619	1	2	1	1	2	1	2	2	2	2	1	2	2	2	1	2	1	1	1	2	1	2	2	2	2	2	1	1	2	1	1	2	2	1	1	2	2	1	1	1	1	2	2	2	1	2	2
3353607_49:A>C	166.5	62.5875	1	2	1	1	2	1	2	2	2	2	1	2	2	2	1	2	1	1	1	2	1	2	2	2	2	2	1	1	2	1	1	2	2	1	1	2	2	1	1	1	1	2	2	2	1	2	2
3361870	166.5	62.5875	1	2	1	1	2	1	2	2	2	2	1	2	2	2	1	2	1	1	1	2	1	2	2	2	2	2	1	1	2	1	1	2	2	1	1	2	2	1	1	1	1	2	2	2	1	2	2
3354218	167.2	62.8506	1	2	1	1	2	1	2	2	2	2	1	2	2	2	1	2	1	1	1	2	1	2	2	2	2	2	1	2	2	1	1	2	2	1	1	2	2	1	1	1	1	2	2	2	1	2	2
3748104	168.5	63.3393	1	2	1	1	2	1	2	2	2	2	1	2	2	2	1	2	1	1	1	2	1	2	2	2	2	2	1	2	2	2	1	2	2	1	1	2	2	1	1	1	1	2	2	2	1	2	2
3344220	170.8	64.2039	1	2	0	2	2	1	2	2	2	2	1	2	2	2	0	2	1	1	1	2	2	2	2	2	2	2	0	2	2	2	1	2	2	1	0	2	2	0	0	1	1	2	2	2	1	2	2
3350757	171.6	64.5046	1	2	1	0	2	1	2	2	2	2	1	2	2	2	1	2	1	1	1	2	2	2	2	2	2	2	0	2	2	1	1	2	2	0	0	2	2	1	0	1	1	2	2	2	1	2	2
3734329	173.8	65.3316	2	2	1	1	2	1	2	2	2	2	1	2	2	2	1	2	1	1	1	2	1	2	2	2	2	2	2	2	2	1	1	2	2	1	0	2	2	1	0	1	1	2	2	2	1	2	2
3595894	177.6	66.76	0	2	1	1	2	2	2	2	2	2	1	2	2	2	1	2	1	0	1	2	0	2	2	2	2	2	1	2	2	1	1	2	2	1	2	2	2	2	2	0	1	2	2	2	1	2	2
3595359	179.9	67.6246	1	2	1	1	2	1	2	2	2	2	0	2	2	2	1	2	1	1	1	2	1	2	2	2	2	2	1	2	2	1	0	2	2	1	2	2	2	2	1	1	1	2	2	2	1	2	2
3749071	181.4	68.1884	1	2	1	1	2	1	2	2	2	2	0	2	2	2	1	2	1	1	1	2	1	2	2	2	2	2	1	2	2	1	1	2	2	1	2	2	2	2	0	1	1	2	2	2	1	2	2
3351807	182.9	68.7523	1	2	1	1	2	1	2	2	2	2	1	2	2	2	1	2	0	1	1	2	1	2	2	2	2	2	1	2	2	1	1	2	2	1	1	2	2	2	1	1	1	2	2	2	1	2	2
3738463	185.8	69.8424	1	2	1	0	2	1	2	2	2	2	0	2	2	2	1	2	2	1	1	2	0	2	2	2	2	2	1	2	2	1	1	2	2	1	1	2	2	1	1	1	1	2	2	1	1	2	2
XrPt505998	189.8	71.346	1	2	1	1	2	1	2	0	2	2	1	2	2	0	1	0	2	1	0	2	1	2	2	2	2	2	2	2	2	1	1	2	2	1	1	2	1	2	1	1	1	2	2	1	1	2	2
XrPt399999	189.8	71.346	1	2	1	1	2	1	2	0	2	2	1	2	2	2	1	2	2	1	1	2	1	2	2	2	2	2	2	2	2	1	1	2	2	1	1	2	1	2	1	1	1	2	2	0	1	2	2
XrPt401046	189.8	71.346	1	2	1	1	2	1	2	2	2	2	1	0	2	2	1	0	2	1	1	2	1	2	2	2	2	2	2	2	2	1	1	2	2	0	1	2	0	2	1	1	1	2	2	0	1	2	2
XrPt401784	194.2	72.9999	1	2	1	1	2	1	2	2	2	2	1	2	2	2	1	2	2	1	1	2	1	2	2	2	2	1	2	2	2	1	2	2	2	1	1	2	2	2	1	1	1	2	2	2	1	2	2
3583065	198.2	74.5035	1	2	1	1	2	1	2	2	1	2	1	2	2	2	1	2	2	1	1	2	1	2	2	2	2	1	1	2	2	1	2	2	2	1	1	2	2	1	1	1	1	2	2	1	1	2	2
3741534	198.9	74.7667	1	2	1	1	2	1	2	2	1	2	1	2	2	2	1	2	2	1	1	2	1	2	2	2	2	1	1	2	2	1	2	2	2	1	1	2	2	1	1	1	1	2	2	1	2	2	2
3582202_51:T>A	199.5	74.9922	1	2	1	1	2	1	2	2	1	2	1	2	2	2	1	2	2	1	1	2	1	2	2	2	2	1	1	2	2	1	2	2	2	1	1	2	2	1	1	1	1	2	2	1	1	2	2
3349775	200.8	75.4809	2	2	1	1	2	1	2	2	1	2	1	2	2	2	0	2	2	1	1	2	1	2	2	2	2	1	1	2	2	1	2	2	2	1	1	2	2	1	1	1	1	2	2	1	1	2	2
3597598_45:C>G	201.5	75.744	1	2	1	1	2	1	2	2	1	2	1	2	2	2	1	2	2	1	1	2	1	2	2	2	2	1	1	2	2	1	2	2	2	1	1	2	2	1	1	1	1	2	2	1	1	2	2
3730253	202.2	76.0071	1	2	1	0	2	1	2	2	1	2	1	2	2	2	1	2	2	1	1	2	0	2	2	2	2	1	1	2	2	1	2	2	2	1	1	2	2	0	0	0	0	2	2	1	1	2	2
3343166	202.9	76.2703	1	2	1	1	2	1	2	2	1	2	1	2	2	2	1	2	2	1	1	2	1	2	2	2	2	1	1	2	2	1	2	2	2	1	1	2	2	1	1	1	1	2	2	1	1	2	2
3352058	203.5	76.4958	1	2	1	1	2	1	2	2	1	2	1	2	2	2	1	2	2	1	2	2	1	2	2	2	2	1	1	2	2	1	2	2	2	1	1	2	2	1	1	1	1	2	2	1	1	2	2
3746425_53:T>G	203.5	76.4958	1	2	1	1	2	1	2	2	1	2	1	2	2	2	1	2	2	1	2	2	1	2	2	2	2	1	1	2	2	1	2	2	2	1	1	2	2	1	1	1	1	2	2	1	1	2	2
3341764	204.8	76.9845	1	2	1	1	2	1	2	2	1	2	1	2	2	2	1	2	2	1	1	2	1	2	2	2	2	1	1	2	2	1	2	2	2	1	1	2	2	1	1	1	1	2	2	1	1	2	2
3733591	206.1	77.4732	1	2	1	1	2	1	2	2	1	1	1	2	2	2	1	2	2	1	1	2	1	2	2	2	2	1	1	2	2	1	2	2	2	1	1	2	2	1	1	1	1	2	2	1	1	2	2
3735824	206.7	77.6987	1	2	1	1	2	1	2	2	1	1	1	2	2	2	1	2	2	1	1	2	1	2	2	2	2	1	1	2	2	1	2	1	2	1	1	2	2	1	1	1	1	2	2	1	1	2	2
3350638	209.7	78.8264	1	2	1	1	2	0	2	2	1	1	1	2	2	2	1	2	2	1	1	2	1	2	2	2	2	1	1	2	2	1	2	1	2	0	2	2	2	0	1	1	1	2	2	1	1	2	2
XrPt509051	214.5	80.6307	1	2	1	1	2	1	2	2	2	2	0	2	2	2	1	2	2	0	0	2	1	2	2	2	2	1	2	2	2	1	2	1	2	0	2	2	0	2	1	1	1	2	2	2	1	2	2
3357023	218.1	81.984	1	2	1	1	2	1	2	2	1	1	1	2	2	2	1	2	2	1	1	2	1	2	2	2	2	1	1	2	2	1	2	1	2	1	2	2	2	2	1	1	1	2	2	1	1	2	2
3354049	218.7	82.2095	1	2	1	1	2	1	2	2	1	1	1	2	2	2	1	2	2	1	1	2	1	2	2	2	2	1	1	2	2	1	2	1	2	1	2	2	2	2	1	1	1	2	2	2	1	2	2
3747225_24:G>C	219.4	82.4726	1	2	1	1	2	1	2	2	1	1	1	2	2	2	1	2	2	1	1	2	1	2	2	2	2	1	1	2	2	1	2	1	2	1	2	2	2	2	1	1	1	2	2	2	1	2	2
3591661	220.7	82.9613	1	2	1	0	2	1	2	2	1	1	1	2	2	2	1	2	2	1	1	2	1	2	2	2	2	1	1	2	2	1	2	1	1	1	2	2	2	2	1	1	1	2	2	2	1	2	2
3358849	221.4	83.2244	1	2	0	1	2	1	2	2	2	1	0	2	2	2	0	2	2	1	1	2	1	2	2	2	2	1	1	2	2	1	2	1	0	1	2	2	2	2	1	1	1	2	2	2	1	2	2
3365119_55:T>C	221.4	83.2244	1	2	1	1	2	1	2	2	2	1	1	2	2	2	1	2	2	1	1	2	1	2	2	2	2	1	1	2	2	1	2	1	1	1	2	2	2	2	1	1	1	2	2	2	1	2	2
3578633	224	84.2018	1	2	1	1	2	1	2	2	2	1	1	2	2	2	1	2	2	1	2	2	1	2	2	2	2	1	1	2	2	1	2	1	1	1	2	2	2	2	1	1	1	2	2	1	1	2	2
3364423_31:C>A	224	84.2018	1	2	1	1	2	1	2	2	2	1	1	2	2	2	1	2	2	1	2	2	1	2	2	2	2	1	1	2	2	1	2	1	1	1	2	2	2	2	1	1	1	2	2	1	1	2	2
3361974_49:A>T	224.6	84.4273	1	2	1	1	2	1	2	2	2	1	1	2	2	2	1	2	2	1	2	2	1	1	2	0	2	1	1	2	2	1	2	1	1	1	2	2	2	2	1	1	1	2	2	1	1	2	2
3362821_10:G>A	225.3	84.6904	1	2	1	1	2	1	2	2	2	1	1	2	2	2	1	2	2	1	2	2	1	1	1	0	2	1	1	2	2	1	2	1	1	1	2	2	2	2	1	1	1	2	2	1	1	2	2
3591271	225.3	84.6904	1	2	1	1	2	1	2	2	2	1	1	2	2	2	1	2	2	1	2	2	1	1	1	2	2	1	1	2	2	1	2	1	1	1	2	2	2	2	1	1	1	2	2	1	1	2	2
3350368_7:C>G	225.9	84.916	1	2	1	1	2	1	2	2	2	1	1	2	2	2	1	2	2	1	2	2	1	1	1	2	2	1	1	2	2	1	2	1	1	1	2	2	2	2	1	1	1	2	2	1	1	2	2
XrPt410860	227.9	85.6678	1	2	1	1	2	1	2	2	2	1	1	2	2	2	1	2	2	1	2	2	1	1	1	2	2	1	2	2	2	1	2	1	1	1	2	2	2	2	1	1	1	2	2	1	1	2	2
3354157	230	86.4572	1	2	1	1	2	0	2	2	2	1	1	2	2	2	1	2	2	1	2	2	1	1	0	2	2	1	1	2	2	1	2	2	1	1	2	2	2	2	1	1	1	2	2	1	1	2	2
3345256_26:G>C	231.5	87.021	1	1	1	1	2	1	2	2	2	1	1	2	2	2	1	2	2	1	2	2	1	1	1	2	2	1	1	2	2	1	2	2	1	1	2	2	2	2	1	1	1	2	2	1	1	2	2
3351804	232.1	87.2466	1	1	1	1	2	1	2	2	2	1	1	2	2	2	1	2	1	1	2	2	1	1	1	2	2	1	1	2	2	1	2	2	1	1	2	2	2	2	1	1	1	2	2	1	1	0	2
3740185	232.8	87.5097	1	1	1	1	2	1	2	2	2	1	1	2	2	2	1	2	1	1	2	2	1	1	0	2	2	1	1	2	2	1	2	2	1	1	2	2	2	2	1	1	1	2	2	1	1	2	2
3352757	233.4	87.7352	1	1	1	1	2	1	2	2	2	1	1	2	0	2	1	2	1	1	0	2	1	1	1	2	2	1	1	2	2	1	2	2	1	1	0	2	2	0	1	1	1	2	2	1	2	2	2
3355561_15:T>C	234.8	88.2615	1	1	1	1	2	1	2	2	2	1	1	2	2	2	1	2	1	1	2	2	1	1	1	0	2	1	1	2	2	1	2	2	1	1	2	2	2	2	1	1	1	2	2	1	1	2	2
XrPt347128	237.5	89.2764	1	1	1	1	2	1	2	2	2	1	1	2	2	2	1	2	2	1	2	2	1	1	1	1	2	1	2	2	2	1	2	2	1	1	2	2	2	2	1	1	1	2	2	1	1	2	2
XrPt346583	238.1	89.502	1	1	1	1	2	1	2	2	2	1	1	2	2	2	1	2	2	1	2	2	1	1	1	1	2	1	2	2	2	1	2	2	1	1	2	2	2	2	1	1	1	2	2	1	1	2	2
XrPt402140	239.5	90.0282	1	1	1	1	2	1	2	2	2	1	1	2	2	2	1	2	2	1	2	2	1	1	1	2	2	1	2	2	2	1	2	2	1	1	2	2	2	2	1	1	1	2	2	1	1	2	2
XrPt399336	239.5	90.0282	1	1	1	1	2	1	2	2	2	1	1	2	2	2	1	2	2	1	2	2	1	1	1	2	2	1	2	2	2	1	2	2	1	1	2	2	2	2	1	1	1	2	2	1	1	2	2
XrPt401929	240.8	90.5169	1	1	1	1	2	1	2	2	2	1	1	2	2	2	1	2	2	2	2	2	1	1	1	2	2	1	2	2	2	1	2	2	1	1	2	2	2	2	1	1	1	2	2	1	1	2	2
XrPt390510	240.8	90.5169	1	1	1	1	2	1	2	2	2	1	1	2	2	2	1	2	2	2	2	2	1	1	1	2	2	1	2	2	2	1	2	2	1	1	2	2	2	2	1	1	1	2	2	1	1	2	2
XrPt119993	240.8	90.5169	1	1	1	1	2	1	2	2	2	1	1	2	2	2	1	2	2	2	2	2	1	1	0	2	2	1	2	2	2	0	2	2	1	0	2	2	2	2	1	0	1	2	0	1	1	2	0
XrPt398773	240.8	90.5169	1	1	1	1	2	1	2	2	2	1	1	2	2	2	1	2	2	2	2	2	1	1	1	2	2	1	2	2	2	1	2	2	1	1	2	2	2	2	1	1	1	2	2	1	1	2	2
XrPt344657	240.8	90.5169	1	1	1	1	2	1	2	2	2	1	1	2	2	2	1	2	2	2	2	2	1	1	1	2	2	1	2	2	2	1	2	2	1	1	2	2	2	2	1	1	1	2	2	1	1	2	2
XrPt121207	240.8	90.5169	1	1	1	0	2	1	2	2	2	1	0	2	2	2	0	2	2	2	2	2	1	1	1	2	2	1	2	2	2	1	2	2	1	1	2	2	0	2	1	1	1	2	2	1	1	2	2
XrPt402111	241.4	90.7425	1	1	1	1	2	1	2	1	2	1	1	2	2	2	1	2	2	2	2	2	1	1	1	2	2	1	2	2	2	1	2	2	1	1	2	2	1	2	1	1	1	2	2	1	1	2	2
XrPt398800	242.1	91.0056	1	1	1	1	2	1	2	1	2	1	1	2	2	2	1	2	2	2	2	2	1	1	1	2	2	1	2	2	2	1	2	2	1	1	2	2	1	2	1	1	1	2	2	1	2	2	2
XrPt506676	245.6	92.3212	1	1	1	1	2	1	2	2	2	1	1	2	2	2	1	2	2	2	0	2	1	1	1	2	2	1	2	2	2	1	2	2	1	1	2	2	2	1	1	1	1	2	2	1	1	2	2
XrPt505721	247.1	92.8851	1	1	1	1	2	1	2	2	2	1	1	2	2	2	1	2	2	2	2	2	1	1	0	2	2	1	2	2	2	1	2	2	1	1	2	2	2	2	1	1	1	2	2	1	1	2	2
XrPt347168	247.1	92.8851	1	1	1	1	2	1	2	2	2	1	1	2	2	2	1	2	2	2	2	2	1	1	1	0	2	1	2	2	2	1	2	2	1	1	2	2	2	2	1	1	1	2	2	1	1	2	2
XrPt505795	247.1	92.8851	1	1	1	1	2	1	0	2	2	1	1	2	2	0	1	0	2	0	0	2	1	1	1	1	2	1	2	2	2	1	2	2	1	1	2	2	2	2	1	1	1	2	2	1	1	2	2
XrPt347596	247.1	92.8851	1	1	1	1	2	1	2	2	2	1	1	2	2	2	1	2	2	2	2	2	1	1	1	0	2	1	2	2	2	1	2	2	1	1	2	2	2	2	1	1	1	2	2	1	1	2	2
XrPt507255	247.1	92.8851	1	1	1	1	2	1	0	2	0	1	1	0	2	0	1	0	0	0	0	2	1	1	1	1	2	1	0	0	2	1	2	2	1	1	2	2	2	2	1	1	1	2	2	1	1	2	2
3576519_22:C>G	248.6	93.4489	1	1	1	1	2	1	2	2	2	1	1	2	2	2	1	2	1	1	2	2	1	1	1	0	2	1	1	2	2	1	2	2	1	1	2	2	2	2	1	1	1	2	2	1	1	2	2
3742105	248.6	93.4489	1	1	1	1	2	1	2	2	2	1	1	2	2	2	1	2	1	1	2	2	1	1	1	2	2	1	1	2	2	1	2	2	1	1	2	2	2	2	1	1	1	2	2	1	1	2	2
3363555_11:C>T	250.6	94.2007	1	1	1	1	2	1	2	2	2	1	1	2	2	2	1	2	2	2	2	2	1	1	1	1	2	1	1	2	2	1	2	2	1	1	2	2	2	2	1	1	1	2	2	1	1	2	2
3352563	250.6	94.2007	1	1	1	1	2	1	2	2	2	1	1	2	2	2	1	2	2	2	2	2	1	1	1	1	2	1	1	2	2	1	2	2	1	1	2	2	2	2	1	1	1	2	2	1	1	2	2
3737655	251.9	94.6894	1	1	1	1	0	1	2	2	2	1	1	2	2	2	1	2	2	2	2	2	1	1	1	1	0	1	1	2	2	1	2	2	1	1	2	2	2	2	1	1	1	2	2	1	1	1	2
3354521	252.6	94.9525	1	1	1	1	2	1	2	2	2	1	1	2	2	2	1	2	2	2	2	2	1	1	1	1	2	1	1	2	2	1	2	2	1	1	2	2	2	2	1	1	1	2	2	1	1	2	2
3600274	253.3	95.2157	1	1	1	1	2	1	2	2	2	1	1	2	0	2	1	2	2	2	2	0	1	1	1	1	2	1	1	2	1	1	2	2	1	1	2	0	2	0	1	1	1	2	2	1	1	2	0
3354479	254	95.4788	1	1	1	1	2	1	2	2	2	1	1	2	1	2	1	2	2	2	2	2	1	1	1	1	2	1	1	0	2	1	2	2	1	1	2	2	2	2	1	1	1	2	2	1	1	2	2
3364667_29:G>A	255.3	95.9675	1	1	1	1	2	1	2	2	2	1	1	2	2	2	1	2	2	2	2	2	1	1	1	1	2	1	1	2	2	1	2	2	1	1	2	2	2	2	1	1	1	2	2	1	1	2	2
3744264	256.7	96.4937	1	1	1	1	2	0	2	2	2	2	1	2	2	2	1	2	2	2	2	2	1	1	1	1	2	1	0	2	2	2	2	2	0	1	2	2	2	2	1	1	1	2	2	1	1	2	2
3744493_52:T>A	258.7	97.2455	1	1	1	1	2	1	2	2	2	1	1	2	2	2	1	2	2	2	2	2	1	1	1	1	2	1	1	2	2	1	2	2	1	1	2	2	1	2	1	1	1	2	2	1	1	2	2
3597694	260.9	98.0725	1	1	1	1	2	1	2	0	2	1	1	2	2	2	1	2	2	2	2	0	1	1	1	1	0	1	1	2	2	1	2	2	1	1	2	2	1	2	1	1	1	1	2	1	1	2	2
3344453	264.9	99.5761	1	1	1	1	1	1	0	1	2	1	1	2	2	2	0	2	2	2	2	2	1	1	1	1	2	1	1	2	2	1	2	2	1	1	2	1	1	2	1	1	1	0	2	1	2	0	2
3737036	267.8	100.666	1	1	1	1	1	1	2	1	2	1	1	2	2	2	1	2	2	0	2	0	1	1	1	1	2	1	1	2	2	1	2	2	1	1	2	1	1	2	1	1	1	2	2	0	1	2	2
XrPt402531	270.9	101.832	1	0	1	1	0	1	2	1	0	1	1	2	2	0	1	2	0	2	2	2	1	1	1	0	2	1	2	2	2	1	2	2	1	1	2	1	1	2	1	1	1	2	2	1	1	2	2
XrPt506852	272.3	102.358	1	1	1	1	2	1	2	1	2	1	1	2	2	2	1	2	2	2	2	2	1	1	1	2	2	1	2	2	2	1	2	2	1	1	2	2	1	2	1	1	1	2	2	1	2	2	2
XrPt398654	272.3	102.358	1	1	1	1	2	1	2	1	2	1	1	2	2	2	1	2	2	2	2	2	1	1	1	2	2	1	2	0	2	1	2	2	1	1	2	2	1	2	1	1	1	2	2	1	2	2	2
3349413	275.3	103.485	1	1	1	1	2	0	2	0	2	0	1	2	2	2	1	2	2	2	2	2	1	0	2	0	2	1	1	2	2	1	2	2	0	1	2	2	1	2	1	1	1	2	2	1	2	2	2
3598961	277.6	104.35	1	1	1	1	2	2	2	2	2	1	1	2	2	2	1	2	2	2	2	2	1	2	2	0	2	0	1	2	2	1	0	2	1	1	2	2	1	0	1	1	1	2	2	1	2	2	2
3746832	281.7	105.891	0	1	1	2	2	2	2	1	2	0	0	2	2	2	1	2	2	2	2	2	1	2	2	1	2	1	1	2	2	1	2	2	1	0	2	1	1	2	1	1	1	2	2	1	1	2	2
3363040	286.6	107.733	1	1	1	0	2	1	2	2	2	2	1	2	2	2	1	2	2	2	2	2	2	2	1	1	2	1	1	2	2	0	2	2	1	1	2	1	1	2	1	0	1	2	2	1	2	1	2
3363909_36:G>C	289.5	108.823	1	1	1	1	2	1	2	0	2	1	1	2	2	2	1	2	2	2	2	2	1	1	1	1	2	1	1	2	2	1	2	2	1	1	2	1	1	2	1	1	1	2	2	1	2	2	2
3354265	290.2	109.086	1	1	1	1	2	1	2	0	2	1	1	2	2	2	1	2	2	2	2	2	1	1	1	1	2	1	0	2	2	1	2	2	1	2	2	1	1	2	1	1	1	2	2	1	2	2	2
3745482	292.4	109.913	1	1	1	1	2	1	2	1	2	1	1	2	2	2	1	2	2	2	2	2	1	1	1	1	0	1	1	2	2	1	0	2	1	1	2	1	1	0	1	1	1	2	2	1	1	2	2
3362643_26:C>G	293.8	110.44	1	1	1	1	2	1	2	1	2	1	1	2	2	2	1	2	2	2	2	2	1	1	1	1	2	1	1	2	2	1	2	2	1	1	2	2	1	2	1	1	1	2	2	1	1	2	2
3350171	293.8	110.44	1	1	1	1	2	1	2	1	2	1	1	2	2	2	1	2	2	2	2	2	1	1	1	1	2	1	1	2	2	1	2	2	1	1	2	2	1	2	1	1	1	2	2	1	1	2	2
3590300	295.1	110.928	1	1	1	1	2	1	2	1	2	1	1	2	2	2	1	2	2	2	2	2	1	1	1	1	2	1	1	2	2	1	2	2	1	1	2	2	1	2	1	1	1	2	2	1	1	2	2
3362835_46:G>C	295.7	111.154	1	1	1	1	2	1	2	1	2	1	1	2	2	2	1	2	2	2	2	2	1	1	1	1	2	1	1	2	2	1	2	2	1	1	2	2	1	2	1	1	1	2	2	1	1	2	2
3734203	297.8	111.943	1	1	2	1	2	1	2	1	2	1	1	2	2	2	1	2	2	2	2	2	1	1	1	1	2	1	1	2	2	1	2	2	1	1	2	2	1	2	1	0	1	2	2	1	2	2	2
3350546	298.4	112.169	1	1	1	1	2	1	2	1	2	1	1	2	2	2	1	2	2	2	2	2	1	1	1	1	2	1	1	2	2	1	2	2	1	1	2	2	1	2	1	1	1	2	2	1	2	2	2
3363009	299.7	112.657	1	1	1	1	2	1	2	1	2	1	1	2	2	2	1	2	2	2	2	2	1	1	1	1	2	1	1	2	2	1	2	2	1	1	2	2	1	2	1	1	1	2	2	1	1	2	2
3748960	301.1	113.184	1	1	1	1	2	1	0	1	2	1	1	2	2	0	1	2	2	2	2	2	1	1	1	1	0	1	1	2	2	1	2	2	1	1	2	1	1	2	1	1	1	2	2	1	1	2	1
3365358	303.4	114.048	1	1	1	1	2	1	1	1	2	1	1	2	2	2	1	2	0	2	2	2	1	0	0	0	2	1	1	2	2	1	2	2	1	1	2	1	1	2	1	1	1	2	2	1	1	1	2
3595228	304.1	114.311	1	1	1	1	2	1	1	1	2	1	1	0	2	2	1	2	1	2	2	2	1	1	1	0	2	1	1	2	2	1	2	2	1	1	2	1	1	2	1	1	1	2	2	1	1	1	2
3580468	305.5	114.838	1	1	1	1	2	1	1	1	2	1	1	2	2	1	1	2	1	2	2	2	1	1	1	1	2	1	1	2	2	1	2	2	1	1	2	1	1	2	1	1	1	2	2	1	2	1	2
3732299	307.5	115.589	1	1	1	1	2	1	1	1	2	1	1	2	2	1	1	2	1	2	2	2	1	1	1	1	2	1	1	2	2	1	2	2	1	1	2	1	1	2	1	1	1	2	2	1	2	1	2
3342864	308.1	115.815	1	1	1	1	2	1	1	1	2	1	2	2	2	1	1	2	1	2	2	2	1	1	1	1	2	1	1	2	2	1	2	2	1	1	2	1	1	2	1	1	1	2	2	1	2	1	2
XrPt506718	310.9	116.868	1	1	1	1	2	1	1	1	2	1	1	2	0	1	1	2	1	0	2	2	1	1	1	1	2	1	2	2	2	1	2	2	1	1	2	1	1	1	1	1	1	2	2	1	2	1	2
XrPt399650	311.6	117.131	1	1	1	1	2	1	1	1	2	1	1	2	0	1	1	2	1	2	2	2	1	1	1	1	2	1	2	2	2	1	2	2	1	1	2	1	1	1	1	1	1	2	2	1	1	1	2
XrPt400498	313.6	117.882	1	1	1	1	2	1	1	1	2	1	1	2	2	2	1	2	1	2	2	2	1	1	1	1	2	1	2	2	2	0	2	2	1	1	2	1	1	1	1	1	1	2	2	1	2	1	2
3749654	317.3	119.273	2	1	1	1	2	0	1	1	2	1	1	2	2	2	1	2	1	2	2	2	1	1	1	0	2	1	1	2	2	1	2	2	1	1	2	0	1	2	1	1	0	2	2	0	1	1	2
3361466	319.5	120.1	1	1	1	1	2	1	1	1	1	1	1	2	1	2	1	2	1	2	2	2	1	1	1	1	2	1	1	2	2	1	2	2	1	1	2	1	1	2	1	1	1	2	2	1	1	1	2
3363096_64:C>T	320.1	120.326	1	1	1	1	2	0	1	1	1	1	1	2	1	2	1	2	1	2	2	2	1	1	1	1	2	1	1	2	2	1	2	2	1	1	2	1	1	2	1	1	1	2	2	1	2	1	2
3348680	320.8	120.589	1	1	1	1	2	1	0	1	1	1	1	2	1	0	1	2	1	2	2	2	1	1	1	1	2	1	1	2	2	1	2	2	1	1	2	1	1	2	1	1	1	2	2	0	2	1	2
3601427_14:C>T	320.8	120.589	1	1	1	1	2	1	1	1	1	1	1	2	1	2	1	2	1	2	2	2	1	1	1	1	2	1	1	2	2	1	2	2	1	1	2	1	1	2	1	1	1	2	2	1	2	1	2
3597521	323	121.416	1	1	1	1	2	0	1	1	1	2	1	2	1	2	1	2	1	2	2	2	0	1	1	0	2	1	1	2	2	0	2	2	1	0	2	1	1	2	1	1	1	2	2	1	2	1	2
3364917_56:T>G	324.5	121.98	1	1	1	1	2	1	1	1	1	2	1	2	1	0	1	2	1	2	2	2	1	1	1	1	2	1	1	2	2	1	2	2	1	1	2	1	1	2	1	1	1	2	2	1	2	1	2
3741473	329	123.671	1	1	1	1	2	1	1	1	1	2	0	2	1	0	1	2	1	1	2	2	1	1	0	1	2	1	1	2	0	1	0	2	1	1	2	1	1	2	1	1	1	2	2	1	1	1	2
3597673_50:G>T	332.8	125.1	1	1	1	1	2	1	1	1	1	2	1	2	1	0	1	2	1	2	2	2	1	1	2	1	2	1	1	2	2	1	2	2	1	1	2	1	1	2	1	1	1	2	2	1	1	1	2
3749077	332.8	125.1	1	1	1	1	2	1	1	1	1	2	1	2	1	2	1	2	1	2	2	2	1	1	2	1	2	1	1	2	2	1	2	2	1	1	2	1	1	2	1	1	1	2	2	1	1	1	2
XrPt508861	335.6	126.152	1	1	1	1	2	1	1	1	1	2	1	0	2	2	1	2	1	2	2	2	1	1	0	0	2	1	0	2	1	1	2	2	1	1	2	1	2	2	1	1	1	2	2	1	2	1	2
XrPt507939	336.3	126.415	1	1	1	1	2	0	1	1	1	2	1	2	2	2	1	2	1	2	2	2	1	1	0	1	2	1	1	2	1	1	2	2	1	1	2	1	0	2	1	1	1	2	2	1	2	1	2
3744967	339.9	127.769	1	1	1	1	2	1	1	1	1	2	1	2	1	2	1	2	1	2	2	1	1	1	1	1	2	1	1	1	1	1	2	2	1	1	2	1	1	2	1	1	1	2	0	1	2	1	2
3356787	340.5	127.994	1	1	1	1	2	1	1	1	1	2	1	2	1	0	1	2	1	2	2	1	1	1	1	1	2	1	1	1	1	0	2	2	1	1	2	1	1	2	1	1	1	2	2	1	2	0	2
3748072	341.9	128.52	1	1	1	1	2	1	1	1	1	2	1	2	1	2	1	2	1	2	1	1	1	1	1	1	2	1	1	1	1	1	2	2	1	1	2	1	1	2	1	1	1	2	2	1	2	1	2
3736748	346.3	130.174	2	1	1	1	2	1	1	2	0	2	1	2	1	2	1	2	1	2	2	1	1	1	1	1	2	1	1	2	1	1	2	2	1	1	2	1	2	2	1	1	1	2	2	1	2	1	2
3363053_29:G>A	349	131.189	1	1	1	1	2	1	1	1	1	2	1	2	1	2	1	2	1	2	2	1	1	1	1	1	2	1	1	2	1	1	2	2	1	1	2	1	2	2	1	1	1	2	2	1	1	1	2
3350834	349	131.189	1	1	1	1	2	1	1	1	1	2	1	2	1	2	1	2	1	2	2	1	1	1	1	1	2	1	1	2	1	1	2	2	1	1	2	1	2	2	1	1	1	2	2	1	1	1	2
3745285_61:A>G	351	131.941	1	1	1	1	2	1	1	1	1	2	1	2	1	2	1	2	1	2	2	1	1	1	2	1	2	1	2	2	1	1	2	2	1	1	2	1	2	2	2	1	1	2	2	1	1	1	2
3343930	352.4	132.467	1	1	1	1	2	1	1	1	1	2	1	2	1	2	1	2	1	2	2	1	1	1	2	1	2	1	2	2	1	1	2	1	1	1	2	1	2	2	2	1	1	2	2	1	2	1	2
3342355	353.7	132.956	1	1	1	1	2	1	1	1	1	2	1	2	1	2	1	1	1	2	2	1	1	1	2	1	2	1	2	2	1	1	2	1	1	1	2	1	2	2	2	1	1	2	2	1	1	1	2
3343831	354.4	133.219	1	1	1	1	2	1	1	1	1	2	1	2	1	2	1	2	1	2	2	1	1	1	2	1	2	1	2	2	1	1	2	1	1	1	2	1	2	2	2	1	1	2	2	1	1	1	2
3343503	357.3	134.309	1	1	1	1	2	1	1	1	1	2	1	2	1	2	1	2	1	2	2	1	1	1	2	1	1	1	2	0	1	1	1	1	1	1	2	1	2	2	2	1	1	0	2	1	1	1	1
3740704	360.2	135.399	1	1	1	1	2	1	1	1	1	2	1	2	1	2	1	1	1	0	2	1	1	1	2	1	1	1	2	2	1	1	2	1	1	1	2	1	2	2	2	1	1	1	0	1	1	1	2
3593035	361.7	135.963	1	1	1	1	2	1	1	1	1	2	1	2	1	2	1	1	1	2	2	1	1	1	2	1	2	1	2	2	1	1	2	1	1	1	2	1	0	2	2	1	1	0	2	1	1	1	2
3744491_8:C>G	362.4	136.226	1	1	1	1	2	1	1	1	1	2	1	2	1	2	1	1	1	2	2	1	1	1	2	1	2	1	2	2	1	1	2	1	1	1	2	1	2	2	2	1	1	2	2	1	0	1	2
3358328	362.4	136.226	1	1	1	1	2	1	1	1	1	2	1	2	1	2	1	1	1	2	2	1	1	1	2	1	2	1	2	2	1	1	2	1	1	1	2	1	2	2	2	1	1	2	2	1	2	1	2
3353596	363	136.452	1	1	1	1	2	1	1	1	1	2	1	2	1	2	1	1	1	2	2	1	1	1	2	1	2	1	2	2	1	1	2	1	1	1	2	1	2	2	2	1	1	2	2	1	2	1	2
3363609_61:C>T	364.3	136.941	1	1	1	1	2	1	1	1	1	2	1	0	1	2	1	1	1	2	2	2	1	1	2	1	2	1	2	2	1	1	2	1	1	1	2	1	2	2	2	1	1	2	2	1	1	1	2
3601243	364.3	136.941	1	1	1	1	2	1	1	1	1	2	1	2	1	2	1	1	1	2	2	2	1	1	2	1	2	1	2	2	1	1	2	1	1	1	2	1	2	2	2	1	1	2	2	1	1	1	2
3597807	365	137.204	1	1	1	1	2	1	1	1	1	2	1	2	1	2	1	1	1	2	2	2	1	1	2	1	2	1	2	2	1	1	2	1	1	1	2	1	2	2	2	1	1	2	2	1	2	1	2
3345663	365.6	137.429	1	1	1	1	2	1	1	0	1	2	1	2	1	2	1	1	1	2	2	2	1	1	2	1	2	0	2	2	1	1	2	1	1	1	2	1	2	2	2	1	2	2	2	1	2	1	2
3736392	366.3	137.692	1	1	1	1	2	1	1	1	1	2	1	2	1	2	1	1	1	2	2	2	1	1	1	1	2	1	2	2	1	1	2	1	1	1	2	1	2	2	2	1	2	2	2	1	0	1	2
XrPt401454	368.4	138.482	1	1	1	1	2	1	1	1	1	2	1	2	1	2	1	1	1	2	2	1	1	1	1	1	2	1	1	2	1	0	2	1	1	1	2	1	2	2	1	1	2	2	2	1	2	1	2
XrPt506001	368.4	138.482	1	1	1	1	2	1	1	1	1	2	1	2	1	0	1	1	1	0	2	1	1	1	1	1	2	1	1	2	1	0	2	1	1	1	2	1	2	2	1	1	2	2	2	1	2	1	2
XrPt506094	369.1	138.745	1	1	1	1	2	1	1	1	1	0	1	2	1	1	1	1	1	1	1	1	1	1	1	0	2	1	1	2	1	0	2	1	1	1	2	1	2	2	1	1	2	2	2	1	2	1	2
XrPt505645	371.5	139.647	1	1	1	1	2	2	1	1	1	1	1	2	1	1	1	1	1	0	1	1	1	1	1	1	2	1	1	2	0	1	2	1	1	1	2	1	2	2	1	1	2	2	2	1	2	1	2
XrPt508902	373.8	140.512	1	1	1	1	2	2	1	1	1	2	1	2	0	0	1	1	1	0	0	2	1	1	1	1	2	1	1	2	1	1	2	1	1	1	2	1	2	2	1	1	2	2	2	1	2	1	2
XrPt506982	373.8	140.512	1	1	1	1	2	2	1	1	1	2	1	2	1	2	1	1	1	2	2	2	1	1	1	1	2	1	1	2	1	0	2	1	1	1	2	1	2	2	1	1	2	2	2	1	2	1	2
XrPt508364	375.1	141	1	1	1	1	2	2	1	1	1	2	1	2	2	2	1	1	1	2	2	2	1	1	1	1	2	1	1	2	1	2	2	1	1	1	2	1	2	2	2	1	2	2	2	1	2	1	2
3353862	377.1	141.752	1	1	1	1	2	2	1	1	1	2	1	2	2	2	1	1	1	2	2	2	1	1	1	1	2	1	2	2	1	2	2	1	1	1	2	1	2	2	2	1	2	2	2	1	2	1	2
3356684_47:C>G	377.7	141.978	1	1	1	1	2	2	1	1	1	2	1	2	2	2	1	1	1	2	2	2	1	1	1	1	2	1	2	2	1	2	2	1	1	1	2	1	2	2	2	1	2	2	2	1	2	1	2
3344710	379.2	142.542	0	1	1	1	2	1	1	1	1	2	1	2	1	2	1	1	1	2	2	2	1	1	1	1	2	0	2	2	1	2	2	1	1	1	2	0	2	2	2	1	2	2	2	1	0	1	2
3356209	379.9	142.805	1	1	1	1	2	1	1	1	1	2	1	2	2	2	1	1	1	2	2	2	1	1	1	1	2	1	2	2	1	2	2	1	1	1	2	1	2	2	2	1	2	2	2	1	1	1	2
3344595	382	143.594	1	1	1	1	2	2	1	1	1	2	1	2	2	2	1	1	1	0	2	2	1	2	1	1	2	1	2	2	1	2	2	1	1	1	2	1	2	2	2	1	2	2	2	1	1	1	0
3738841	382.7	143.857	1	0	1	0	2	2	1	1	1	2	1	2	2	1	1	1	0	2	2	2	1	2	1	1	2	1	2	2	1	2	2	1	1	0	2	1	2	2	2	1	2	2	2	1	1	0	2
3362619_30:T>G	383.4	144.12	1	1	1	1	2	2	1	1	1	2	1	2	2	1	1	1	1	2	2	2	1	2	1	1	2	1	2	2	1	2	2	1	1	1	2	1	2	2	2	1	2	2	2	1	2	1	2
3347984	384.1	144.383	1	0	1	1	2	2	1	1	1	2	1	2	2	1	1	1	1	2	2	2	1	2	1	1	2	1	2	2	1	2	2	1	1	1	2	0	2	2	2	1	2	2	2	1	2	1	2
3577816	384.7	144.609	1	1	1	1	2	2	1	1	1	2	1	2	2	1	1	1	1	2	2	2	1	2	1	1	2	1	2	2	1	2	2	1	1	1	2	1	2	2	2	1	2	2	2	1	2	1	2
3587678	386	145.098	1	1	1	1	2	2	1	1	1	2	1	2	2	1	1	1	1	2	2	2	1	2	1	1	2	1	2	2	1	2	2	1	1	1	1	1	2	1	2	1	2	2	2	1	2	1	2
3742527	386.7	145.361	1	1	1	2	2	2	1	1	1	2	1	2	2	1	1	1	1	2	2	2	1	0	1	1	2	1	2	2	1	2	2	1	1	1	1	1	2	1	2	1	2	2	2	1	2	1	2
3740545	388	145.85	1	1	1	2	2	2	1	1	1	2	1	2	2	1	1	1	1	2	2	2	1	2	1	1	2	1	1	2	1	2	2	1	1	1	1	1	2	1	1	1	2	2	2	1	2	1	2
3587642	388.6	146.075	1	1	1	2	2	2	1	1	1	2	1	2	2	1	1	1	1	2	2	2	1	2	1	1	2	1	1	2	1	2	2	1	1	1	1	1	2	1	1	1	2	2	2	1	2	1	2
XrPt410783	392	147.353	1	1	2	2	2	2	1	1	1	2	1	2	2	1	1	1	1	2	2	2	1	2	1	1	2	1	1	2	1	2	2	1	1	1	1	1	2	2	1	1	2	2	2	1	1	1	2
3742764	395.3	148.594	1	1	1	2	2	2	1	1	1	2	1	2	2	1	1	1	1	2	2	2	1	2	1	1	2	1	1	2	1	2	2	1	1	1	1	1	2	1	1	1	2	2	2	1	1	1	2
3601222_11:G>C	395.9	148.819	1	1	1	2	2	2	1	1	1	2	1	2	2	1	1	1	1	2	2	2	1	2	1	1	2	1	1	2	1	2	2	1	1	1	1	1	2	1	1	1	2	2	2	1	2	1	2
3587510	397.4	149.383	2	1	1	2	2	2	1	2	1	2	1	2	2	1	1	1	1	2	2	2	1	2	1	1	2	1	1	2	1	2	2	1	1	1	0	0	2	1	1	0	2	2	2	0	2	1	2
3743882_35:G>T	398.1	149.646	1	1	1	2	2	2	1	2	1	2	1	2	2	1	1	1	1	2	2	2	1	0	1	1	2	1	1	2	1	2	2	1	1	1	1	1	2	1	1	1	2	2	2	1	0	1	2
3595227	398.1	149.646	1	1	1	2	2	2	1	2	1	2	1	2	2	1	1	1	1	2	2	2	1	2	1	1	2	1	1	2	1	2	2	1	1	1	1	1	2	1	1	1	2	2	2	1	1	1	2
3736967	400.2	150.435	1	1	1	2	2	2	1	2	1	2	1	2	2	1	1	2	1	2	2	2	1	2	0	1	2	1	1	2	2	2	2	0	1	0	2	1	2	0	1	1	2	2	2	1	1	1	2
3748254	403.3	151.601	1	1	1	2	2	2	1	2	1	2	1	2	2	1	1	1	1	2	2	2	1	2	1	1	2	1	1	2	1	1	2	1	1	1	1	1	2	1	1	1	2	2	2	1	1	1	2
3583362	404.6	152.089	1	1	1	2	2	2	1	2	1	2	1	2	1	1	1	1	1	2	2	2	1	2	1	1	2	1	1	2	1	2	2	1	1	1	1	1	2	0	1	1	2	2	2	1	1	1	2
3364653_52:A>G	405.9	152.578	1	1	1	2	2	2	1	2	1	2	1	2	1	1	1	1	1	2	2	2	1	2	1	1	2	1	1	2	1	2	2	1	1	1	1	1	2	1	1	1	2	2	2	2	1	1	2
3343212	406.6	152.841	1	1	1	2	2	2	1	2	1	2	1	2	1	1	1	1	1	2	2	2	1	2	1	1	2	1	1	2	1	2	2	1	1	1	1	1	2	1	1	1	2	2	2	2	2	1	2
3730099	409.4	153.894	1	0	1	2	2	2	1	2	1	2	2	2	1	1	1	1	1	2	2	0	1	2	2	1	2	1	1	2	1	2	2	1	1	1	1	1	2	1	1	1	2	2	2	2	2	1	2
3343833	410.8	154.42	1	1	1	2	2	2	1	2	1	2	1	2	1	1	1	1	1	2	2	1	1	2	1	1	2	1	1	2	1	2	2	1	1	1	1	1	2	1	1	1	2	2	2	2	2	1	2
3588132	412.1	154.909	1	1	1	0	2	2	1	2	1	2	1	2	1	1	1	1	1	2	2	1	1	2	1	1	2	1	1	2	1	1	2	1	2	1	1	1	2	1	1	1	2	2	2	2	2	1	2
3586741	412.7	155.134	1	1	1	2	2	0	1	2	0	2	1	2	1	1	1	1	1	2	2	1	1	2	1	1	2	1	1	2	1	1	2	1	2	1	1	1	2	1	1	1	2	2	2	2	1	1	2
3350440	413.4	155.397	2	1	1	2	2	2	1	2	1	2	1	2	1	1	1	1	1	2	2	1	1	2	1	1	2	1	1	2	1	1	2	1	2	1	1	1	2	1	1	1	2	2	2	2	1	1	2
3342847	414	155.623	2	1	1	2	2	2	1	2	1	2	1	2	1	1	1	1	1	2	2	1	1	2	1	1	2	1	1	2	1	1	2	2	2	1	1	1	2	1	1	1	2	2	2	2	1	1	2
3595640_68:C>T	415.4	156.149	0	1	1	2	2	2	1	2	1	2	1	2	1	1	1	1	1	2	2	1	1	2	0	1	2	1	1	2	1	1	2	2	2	1	1	1	2	2	1	1	2	2	2	2	1	2	2
3591219	416.1	156.412	2	1	1	2	2	2	1	2	1	2	1	2	1	1	1	1	1	2	2	1	1	2	2	1	2	1	1	2	1	1	2	2	2	1	0	1	1	2	1	1	0	2	2	2	1	2	2
3746683	416.7	156.638	2	1	1	2	2	2	1	2	1	2	1	2	1	1	1	1	1	2	2	1	1	2	2	1	2	1	1	2	1	1	2	2	2	1	0	1	1	2	1	1	2	2	2	2	2	2	2
3356255	417.4	156.901	2	1	1	2	2	2	1	2	1	2	1	2	1	1	1	1	1	2	2	1	1	2	2	1	2	1	1	2	1	1	2	2	2	1	1	1	2	2	1	1	2	2	2	2	2	2	2
3359382	418.7	157.39	2	1	1	2	2	2	1	2	1	2	1	2	1	1	1	1	1	2	2	1	1	2	2	1	1	1	1	2	1	1	2	2	2	1	0	1	1	2	1	1	2	2	2	2	2	2	2
3740599	419.4	157.653	2	1	1	2	2	1	1	2	1	2	1	2	1	1	1	1	1	2	2	1	1	2	2	1	1	1	1	2	1	1	2	2	2	1	0	1	1	2	1	1	2	2	2	2	2	2	2
3746463	420.7	158.141	2	1	1	2	2	1	1	2	1	2	1	2	1	1	1	1	1	2	2	1	1	2	2	1	1	1	1	2	1	1	2	2	2	1	1	1	1	1	1	1	2	2	2	2	2	2	2
3741496_28:G>C	420.7	158.141	2	1	1	2	2	1	1	2	1	2	1	2	1	1	1	1	1	2	2	1	1	2	2	1	1	1	1	2	1	1	2	2	2	1	1	1	1	1	1	1	2	2	2	2	2	2	2
3730023	422.1	158.668	2	1	1	2	2	1	1	0	1	2	1	2	1	1	1	1	1	0	2	1	1	2	0	1	1	1	1	2	1	1	2	2	0	1	1	1	1	1	1	1	0	2	0	2	1	2	2
3597177_10:G>C	423.6	159.232	2	1	1	2	2	1	1	2	1	2	1	2	1	1	1	1	1	2	2	1	1	2	2	1	1	2	1	2	1	1	2	2	2	1	1	1	1	1	1	1	2	2	2	2	1	2	2
3734248	423.6	159.232	2	1	1	2	2	1	1	2	1	2	1	2	1	1	1	1	1	2	2	1	1	2	2	1	1	2	1	2	1	1	2	2	2	1	1	1	1	1	1	1	2	2	2	2	1	2	2
3352670	425.5	159.946	2	1	1	2	2	1	1	2	1	2	1	2	1	1	1	1	1	2	1	2	1	2	2	1	1	2	1	2	1	0	2	2	2	1	1	1	1	1	1	1	2	2	2	1	1	2	2
3740489	426.2	160.209	2	1	1	2	2	1	1	2	1	2	1	2	1	1	1	1	1	2	2	2	1	2	2	1	1	2	1	2	1	2	0	2	2	1	1	1	1	1	1	1	2	2	2	1	1	2	2
3348766	426.9	160.472	2	0	1	2	2	1	1	2	1	2	1	2	1	0	1	1	1	2	2	2	1	2	2	1	1	2	1	2	1	2	2	2	2	1	1	1	1	1	1	1	2	2	2	1	1	2	2
3348489	431.6	162.239	2	2	1	2	2	1	1	2	2	2	1	2	1	1	1	1	1	2	2	2	2	2	2	0	0	2	1	2	1	0	2	2	2	0	1	1	2	1	1	1	2	2	2	2	1	2	2
3735798	433.1	162.803	2	2	1	2	2	1	1	2	1	2	1	2	1	1	1	1	1	2	2	1	0	2	2	1	0	2	1	2	1	1	2	2	2	1	1	1	2	1	1	1	2	2	2	2	1	2	2
3364069	436.3	164.006	2	1	1	2	2	1	1	2	1	2	1	2	1	1	1	1	1	2	2	1	0	2	2	1	1	2	0	2	0	1	2	2	2	1	1	1	0	1	1	1	2	2	2	2	0	2	2
3737716	440.2	165.472	2	1	1	2	2	2	1	2	1	2	1	2	1	1	1	1	1	2	2	1	1	2	2	1	1	1	1	1	1	1	2	2	2	1	1	1	2	1	1	1	2	2	2	2	1	1	2
3351378	441.5	165.96	2	1	1	2	2	2	1	2	1	2	1	2	1	1	1	1	1	2	2	1	1	2	2	1	2	1	1	2	1	1	2	2	2	1	1	1	2	1	1	1	2	2	2	2	1	1	2
3355491_19:G>T	441.5	165.96	2	1	1	2	2	2	0	2	1	2	1	2	1	1	1	1	1	2	2	1	1	2	2	1	2	1	1	2	1	0	2	2	2	1	0	1	2	1	1	1	2	2	2	2	1	1	2
3738318	443	166.524	2	1	1	2	2	2	1	2	1	2	0	2	1	1	1	1	0	2	2	1	1	2	0	1	2	1	1	2	2	0	2	2	2	1	1	1	2	1	1	1	2	2	2	2	2	1	2
3733871	444.5	167.088	2	2	1	2	2	2	1	2	1	2	0	2	1	1	1	1	1	2	2	1	0	2	1	1	2	0	1	2	1	1	2	2	2	0	0	1	2	1	1	1	2	2	2	2	2	1	2
3342833	445.9	167.614	2	1	1	2	2	2	1	2	1	2	1	2	1	1	1	1	1	2	2	1	1	2	1	1	2	1	1	2	1	1	2	1	2	1	1	1	2	1	1	1	2	2	2	2	2	1	2
3596789	447.3	168.14	0	1	1	2	2	0	1	2	1	2	1	0	1	1	1	1	1	2	2	1	1	2	1	1	2	1	1	2	1	1	2	2	2	1	1	1	2	1	1	1	2	2	2	0	2	1	0
3592990	448.8	168.704	1	1	1	2	2	2	1	2	1	2	1	2	1	1	1	1	1	2	2	1	1	2	1	1	2	1	1	2	1	1	2	2	0	1	1	1	2	0	1	1	2	2	2	2	2	1	2
3735457	449.5	168.967	0	1	1	2	2	2	1	2	1	2	1	2	1	1	1	1	1	2	2	1	0	2	1	0	2	1	1	2	1	1	2	2	1	1	1	1	2	1	1	1	2	2	2	2	2	1	2
3355245	450.2	169.231	1	1	1	2	2	2	1	2	1	2	1	2	1	1	1	1	1	2	2	1	1	2	1	1	2	1	1	2	1	1	2	2	1	1	1	1	2	1	1	1	2	2	2	2	2	2	2
3343149	450.9	169.494	1	1	1	2	2	2	1	2	1	2	1	2	1	1	1	1	1	2	2	1	1	2	1	1	2	1	1	2	1	1	2	2	1	1	1	1	2	1	1	1	2	2	2	1	2	2	2
3734588	452.2	169.982	1	1	1	2	2	2	1	2	1	2	1	2	1	1	1	1	1	2	2	1	1	2	1	1	2	1	1	2	1	1	2	2	1	1	1	1	2	1	1	1	2	2	2	2	1	2	2
3342670	452.8	170.208	1	1	1	2	2	2	1	2	1	2	1	2	1	1	1	1	1	2	2	1	1	2	1	1	2	1	1	2	1	1	2	2	1	1	1	1	2	1	1	1	2	2	2	2	1	1	2
3364905_42:G>T	454.1	170.697	1	1	1	2	2	2	1	2	1	2	1	2	1	1	1	1	1	2	2	1	1	2	1	1	2	1	1	2	1	2	2	1	1	1	1	1	2	1	1	1	2	2	2	2	1	1	2
3582255	454.8	170.96	1	1	1	2	2	0	1	2	1	2	1	2	1	1	1	1	1	2	0	1	1	0	1	1	2	1	1	2	1	2	2	1	1	1	1	1	2	1	1	1	2	2	0	2	0	1	2
3575984	455.5	171.223	1	1	1	2	2	2	1	2	1	2	1	2	1	1	1	1	1	2	2	1	1	2	1	1	2	1	1	2	1	2	2	1	1	1	1	1	2	1	1	1	2	2	2	2	1	1	2
3365262	456.1	171.448	0	1	1	2	2	2	1	2	1	2	1	2	1	1	1	1	1	2	2	1	1	2	1	1	2	1	1	2	1	2	2	1	1	1	1	1	2	0	1	1	2	2	2	2	1	1	2
3582224_14:T>C	456.8	171.711	2	1	1	2	2	2	1	2	1	2	1	2	1	1	1	1	1	2	2	2	1	2	1	1	2	1	1	0	1	2	2	1	1	1	1	1	2	1	1	1	2	0	2	2	1	1	2
3745278_44:A>C	457.5	171.975	1	1	1	2	2	2	1	2	1	2	1	2	1	1	1	1	1	2	2	2	1	2	1	1	2	1	1	2	1	2	2	1	1	1	0	1	2	0	1	1	2	2	2	2	1	1	2
3735475	458.2	172.238	1	1	1	2	2	0	1	0	1	2	1	2	1	1	1	1	1	2	2	2	1	2	1	1	2	1	1	2	1	2	2	1	1	1	1	1	2	1	1	1	2	2	1	2	1	1	2
3603102	458.9	172.501	1	1	1	2	2	2	1	2	1	2	1	2	1	1	1	1	1	2	2	2	1	2	1	1	2	1	1	2	1	2	2	1	1	1	0	1	2	1	1	1	2	2	2	2	1	1	2
XrPt398599	461.7	173.553	1	1	2	2	2	2	1	2	1	2	1	2	1	1	1	1	1	2	2	2	1	2	1	1	2	1	1	2	1	2	2	1	1	1	2	1	2	2	1	1	2	2	2	2	2	1	2
XrPt389338	463.7	174.305	1	1	2	2	2	2	1	2	1	2	1	2	1	1	1	1	1	2	2	2	1	2	1	1	2	1	1	2	1	2	2	0	1	1	1	1	2	2	1	1	2	2	2	2	2	1	2
XrPt411469	468.1	175.959	2	1	2	2	2	2	1	2	1	2	1	2	1	1	1	1	1	2	2	0	1	2	1	1	2	1	1	2	1	2	2	2	2	1	1	1	2	2	1	1	2	2	2	2	2	0	2
XrPt505693	468.8	176.222	2	1	2	2	2	2	1	2	1	2	1	2	1	1	1	1	1	2	2	2	1	2	1	1	2	1	1	2	1	2	2	2	2	1	1	1	2	2	1	1	2	2	2	2	1	2	2
XrPt505576	473.6	178.027	2	0	2	2	2	1	1	2	0	2	2	2	0	0	0	0	0	2	2	2	0	2	2	1	1	1	1	2	1	2	2	2	2	1	1	0	1	2	1	1	2	2	2	2	1	2	2
XrPt508925	475.4	178.703	2	1	2	0	2	1	1	2	1	2	0	2	1	0	2	2	0	2	2	2	1	2	2	1	1	2	1	2	1	2	2	2	2	1	1	0	1	0	1	1	2	2	2	1	1	2	2
XrPt505712	478.8	179.981	2	1	2	2	0	1	0	2	1	2	1	2	1	0	0	0	2	2	2	2	1	2	1	1	1	2	1	2	1	2	2	2	2	1	1	1	1	0	1	1	2	2	2	1	1	0	2
XrPt402377	482.7	181.447	2	1	2	2	0	1	1	2	1	2	1	2	1	1	1	1	1	2	2	2	1	2	1	1	1	2	1	2	1	2	2	2	2	1	1	1	1	2	1	1	2	2	2	1	1	1	2
XrPt390362	483.3	181.673	2	1	2	2	0	1	1	2	1	2	1	2	1	1	1	1	1	2	2	2	1	2	1	1	1	2	1	2	1	2	2	2	2	1	1	1	1	2	1	1	2	2	2	1	1	1	2
XrPt507500	485.7	182.575	2	1	0	2	0	1	1	2	1	2	1	2	0	1	0	1	1	2	0	1	1	2	1	1	1	2	1	2	1	2	2	2	0	1	1	0	1	2	1	1	2	2	2	1	2	1	2
3349605	490.1	184.229	2	0	1	2	1	1	1	0	1	2	1	2	0	1	1	1	1	2	2	2	1	2	1	1	0	2	1	2	1	2	2	2	2	1	1	1	1	1	1	1	2	2	2	1	1	1	2
3736289	494.9	186.033	2	1	1	2	1	2	1	2	1	2	1	2	0	1	1	1	1	2	2	2	1	2	2	1	1	2	1	2	1	2	2	2	2	1	0	1	1	1	1	2	2	2	2	0	1	2	2
3732533	495.6	186.296	2	1	1	2	0	2	1	2	1	2	1	2	0	1	1	1	1	2	2	2	1	2	2	1	1	2	1	2	1	2	2	2	2	1	1	0	1	1	1	2	2	2	2	1	1	2	2
3584546	499.2	187.65	2	1	1	2	2	1	1	2	1	2	1	2	1	1	1	1	1	2	2	2	1	2	2	1	1	2	1	2	1	2	2	2	2	1	1	1	1	1	1	1	2	2	2	1	1	2	2
3740836	501.9	188.665	2	1	1	2	2	1	1	2	1	2	1	1	1	1	1	1	1	2	2	2	1	2	1	1	1	2	1	1	1	2	2	2	2	1	1	1	1	1	1	1	2	2	2	1	1	2	2
3363089_41:G>A	504.5	189.642	2	1	1	2	1	1	1	2	1	2	1	2	1	1	1	1	1	2	2	2	1	2	1	1	1	2	1	2	1	2	2	2	2	1	1	1	1	1	1	1	2	2	2	1	1	2	2
3588491	505.2	189.905	2	1	1	2	1	1	1	2	1	2	1	2	1	1	1	1	1	2	2	2	1	2	1	1	1	2	1	2	1	2	2	0	1	1	1	1	1	1	1	1	2	2	2	1	1	2	2
3359528	505.9	190.168	2	1	1	2	1	1	1	2	1	2	1	2	1	1	1	1	1	2	2	2	1	2	1	1	1	2	1	2	1	2	2	2	2	1	1	1	1	1	1	1	2	2	2	1	1	2	2
3364117_22:T>C	506.6	190.431	2	1	1	2	1	1	1	2	1	2	1	2	1	1	1	1	1	0	2	2	1	0	1	1	1	2	1	2	1	2	2	2	2	1	1	1	1	1	1	1	2	2	2	1	1	1	0
3743963_13:G>C	507.2	190.657	2	1	1	2	1	1	1	2	1	2	1	2	1	1	1	1	1	2	2	2	1	2	1	1	1	2	1	2	1	2	2	2	2	1	1	1	1	1	1	1	2	2	2	1	1	1	2
3343103	508.5	191.146	1	1	1	2	1	1	1	2	1	2	1	2	1	1	1	1	1	1	2	2	1	2	1	1	1	2	1	2	1	2	2	2	2	1	1	1	1	1	1	1	2	2	2	1	1	1	2
3343100	509.2	191.409	1	1	1	2	1	1	1	2	1	2	1	2	1	1	1	1	1	1	2	2	1	2	1	1	1	2	1	2	1	2	2	2	2	1	1	1	1	1	1	1	1	2	2	1	1	1	2
3343771	509.8	191.634	1	1	1	2	1	1	1	2	1	2	1	2	1	1	1	1	1	1	2	2	1	2	1	1	1	2	1	0	1	2	2	2	2	1	1	1	1	1	1	1	1	2	2	1	1	1	2
3363294	512	192.461	1	0	1	2	1	1	1	2	1	2	1	2	0	1	1	1	1	1	2	2	1	2	1	1	1	2	1	2	1	2	2	2	2	1	1	1	1	1	0	1	1	2	2	1	1	2	2
3343523	513.4	192.987	1	1	1	2	1	1	1	2	1	2	1	2	1	1	1	1	1	1	2	2	1	2	1	1	1	2	1	2	1	2	2	2	2	1	1	1	1	1	1	1	1	2	2	1	1	2	2
XrPt507948	515.6	193.814	0	1	2	2	0	1	1	2	1	2	1	2	1	1	1	1	1	1	2	0	1	2	1	1	1	2	1	2	1	2	2	2	0	1	1	1	0	1	1	1	1	2	2	1	2	2	2
3356925	518.6	194.942	1	1	1	2	1	1	1	2	1	2	1	2	1	1	1	1	1	1	2	1	1	2	1	1	1	2	1	1	1	2	2	2	2	1	1	1	1	1	1	1	1	2	2	1	1	2	2
3592017	519.3	195.205	1	1	1	2	1	1	1	2	1	2	1	2	1	1	1	1	1	1	2	1	1	2	1	1	1	2	1	1	1	2	1	2	2	1	1	1	1	1	1	1	1	2	2	1	1	2	2
3354502	519.9	195.431	1	1	1	2	1	1	1	2	1	2	1	2	1	1	1	1	1	1	2	1	1	2	1	1	1	2	1	1	1	2	1	2	2	1	1	1	1	1	1	1	1	2	2	1	1	2	2
3344180_13:C>T	519.9	195.431	1	1	1	2	1	1	1	2	1	2	1	2	1	1	1	1	1	1	2	1	1	2	1	1	1	2	1	1	1	2	1	2	2	1	1	1	1	1	1	1	1	2	2	1	1	2	2
3358126	521.9	196.183	1	1	1	2	1	1	1	2	1	2	1	2	1	2	1	1	1	1	2	1	1	2	1	2	1	1	1	1	1	2	1	2	2	1	1	1	1	1	1	1	1	2	2	1	1	2	2
3349702	522.5	196.408	1	1	1	2	1	1	1	2	1	2	1	2	1	2	1	1	1	0	2	1	0	2	0	2	2	1	1	1	0	2	1	2	2	1	1	1	1	1	1	1	0	2	2	1	1	2	2
3363041_32:C>T	523.2	196.671	1	1	1	2	1	1	1	2	1	2	1	2	1	2	1	1	1	1	2	1	1	2	1	2	1	1	1	1	1	2	1	2	2	1	1	1	1	1	1	1	1	2	2	1	1	2	2
3350455	524.6	197.198	1	1	1	2	1	1	1	2	1	2	1	2	0	2	1	0	1	1	2	1	1	2	1	2	1	0	1	0	1	2	1	2	2	1	1	1	1	1	1	1	1	2	2	1	1	2	2
XrPt398619	526.7	197.987	1	1	0	2	1	1	1	2	1	2	1	2	1	2	1	1	1	1	0	1	1	2	1	2	1	1	1	1	1	2	1	2	2	1	1	1	1	1	1	1	1	2	2	1	1	2	2
XrPt390294	527.4	198.25	1	1	2	2	1	1	1	2	1	2	1	2	1	2	1	1	1	1	2	1	1	2	1	2	1	1	1	1	1	2	1	2	2	1	1	1	1	1	1	1	1	2	2	1	2	2	2
XrPt347362	530	199.227	1	1	2	2	1	1	1	2	1	2	1	2	1	2	1	1	1	1	2	1	1	2	1	2	1	1	1	1	1	1	1	2	2	1	1	1	1	1	1	1	1	2	2	1	2	2	2
XrPt506128	530	199.227	1	1	2	2	1	1	1	2	1	2	1	2	1	0	1	1	1	1	0	1	1	2	1	2	1	1	1	1	1	1	1	2	2	1	1	1	1	1	1	1	1	2	2	1	2	2	2
XrPt348577	530.7	199.491	1	1	2	2	1	1	1	2	1	2	1	2	1	2	1	1	1	1	2	1	1	2	1	2	0	1	1	1	1	0	1	2	2	1	1	1	1	1	1	1	1	2	2	0	1	2	2
3345045	532	199.979	1	1	2	2	1	1	1	2	1	2	1	2	1	2	1	1	1	1	2	1	1	2	1	2	1	1	1	1	1	2	1	2	2	1	1	1	1	1	1	1	1	2	2	1	1	2	2
3350633	533.3	200.468	1	1	2	2	1	1	1	2	1	2	1	2	1	2	1	1	1	1	2	1	1	2	1	2	1	2	1	1	1	2	1	2	2	1	1	0	1	1	1	1	1	2	2	1	1	2	2
3746112_5:G>A	534	200.731	1	1	2	2	1	1	1	2	1	2	1	2	1	2	1	1	1	1	2	1	1	2	1	2	1	1	1	1	1	2	1	2	2	1	1	1	1	1	1	1	1	2	2	1	1	2	2
3746309	536.1	201.52	1	1	2	2	0	1	1	2	1	2	1	2	1	2	0	1	1	2	2	1	1	2	1	2	2	1	1	1	1	2	1	2	2	1	1	1	1	1	1	1	1	2	2	2	1	2	0
3356693	539	202.611	1	1	2	2	1	1	1	2	1	2	1	2	1	2	1	1	1	1	2	1	1	2	1	2	1	1	1	1	1	2	1	2	2	1	1	1	1	1	1	1	1	2	1	1	1	2	2
3344301	540.2	203.062	1	1	2	2	1	1	1	2	1	2	1	2	1	2	1	1	1	1	2	1	1	2	1	2	1	1	1	1	1	2	1	2	2	2	1	1	1	1	1	1	1	2	1	1	1	2	2
3730210	540.9	203.325	1	1	2	2	1	1	1	2	1	2	1	2	1	2	1	1	1	1	2	1	1	2	1	2	1	1	1	1	1	2	1	2	2	1	1	1	1	1	1	1	1	2	1	1	1	2	2
3355845	542.3	203.851	1	1	2	2	1	1	1	0	1	2	1	2	1	2	1	1	1	0	2	1	1	2	2	2	1	1	1	2	1	2	1	2	0	1	1	1	1	1	1	1	1	2	1	1	1	2	2
3363895_37:T>C	543.7	204.377	1	1	2	2	1	1	1	2	1	2	1	2	1	2	1	1	1	1	2	1	1	2	1	2	1	1	1	1	1	2	1	2	2	1	1	1	1	1	1	1	1	2	1	1	1	2	2
3750016	544.3	204.603	1	1	2	2	1	1	1	2	1	2	1	2	1	2	1	1	1	1	2	1	1	2	1	2	0	1	1	1	1	2	1	2	2	1	1	1	2	1	1	1	1	2	1	1	1	2	2
3589580_24:A>G	544.3	204.603	1	1	2	2	1	1	1	2	1	2	1	2	1	2	1	1	1	1	2	1	1	2	1	2	1	1	1	1	1	2	1	2	2	1	1	1	2	1	1	1	1	2	1	1	1	2	2
3363939_10:C>A	545	204.866	1	1	2	2	1	1	1	2	1	2	1	2	1	2	1	1	1	1	2	1	1	2	1	2	1	1	1	1	1	2	1	2	2	1	1	1	2	1	1	1	1	2	1	1	1	2	2
3351731	545.6	205.091	0	1	2	2	1	1	1	2	1	2	1	2	2	2	1	1	1	0	2	1	1	2	1	2	1	1	1	1	1	2	1	2	2	1	1	1	2	1	1	1	1	2	0	1	1	2	2
3740187	547	205.618	1	1	2	2	1	1	1	2	1	2	2	2	0	2	1	1	1	2	2	1	1	2	1	2	1	0	1	1	1	2	1	2	2	1	1	1	2	1	1	1	1	2	1	1	1	2	2
3584563	549	206.37	1	1	2	2	1	1	1	2	1	2	1	2	1	2	1	1	1	2	2	1	1	2	1	2	1	1	1	1	1	2	1	2	2	1	1	1	2	1	1	1	1	2	1	1	2	2	2
3586856	551.1	207.159	1	1	2	2	1	1	1	2	1	2	1	2	1	2	1	1	1	2	2	1	1	0	1	2	1	1	1	1	1	2	1	2	2	1	1	1	2	1	1	1	1	2	1	1	1	2	2
3597117_14:T>G	552.4	207.648	1	1	2	2	1	1	1	2	1	2	1	2	1	2	1	1	1	2	2	1	1	2	1	2	1	1	1	1	1	2	1	2	2	1	1	1	2	1	1	1	1	2	1	1	1	2	2
3578905	553	207.873	1	1	0	2	1	1	1	0	1	2	1	2	1	2	1	1	1	2	2	1	1	2	1	2	1	1	1	1	1	2	1	2	2	1	1	1	2	1	1	1	2	2	1	1	1	2	0
3362989_5:A>C	553	207.873	1	1	2	2	1	1	1	2	1	2	1	2	1	2	1	1	1	2	2	1	1	2	1	2	1	1	1	1	1	2	1	2	2	1	1	1	2	1	1	1	2	2	1	1	1	2	2
3746948	555.7	208.888	1	2	2	2	1	1	1	2	0	2	1	2	1	2	2	1	1	2	2	1	1	2	1	2	1	1	1	1	1	1	1	2	2	1	1	1	2	1	1	1	2	2	1	1	1	2	2
3349172	556.4	209.151	1	2	2	2	1	1	1	2	1	2	1	2	2	2	2	1	1	2	2	1	1	2	1	2	1	1	1	1	1	1	1	2	2	1	1	1	2	1	1	1	2	2	1	1	1	2	2
3739742	559.8	210.429	1	1	2	2	1	1	1	2	1	2	1	2	1	2	1	1	1	2	2	1	1	2	1	2	1	1	1	1	1	1	1	2	2	1	1	1	2	1	1	1	2	2	1	1	1	2	2
3364473_41:G>C	560.4	210.655	1	1	2	2	1	1	1	2	1	2	1	2	1	2	1	1	1	2	2	1	1	2	1	2	1	1	1	1	1	1	1	2	2	1	1	1	2	1	1	1	2	2	1	1	1	2	2
XrPt505235	563.8	211.933	1	1	2	2	1	1	1	2	1	2	1	2	1	2	1	1	2	2	2	1	1	2	1	2	2	1	1	1	1	0	1	2	2	1	1	1	2	1	1	1	2	2	1	2	1	2	2
XrPt508692	565.8	212.685	1	1	2	2	1	1	1	2	1	2	1	2	1	2	1	1	1	2	2	1	1	2	1	2	2	1	1	1	1	2	1	2	2	1	1	1	2	1	1	1	1	2	1	2	2	2	2
XrPt390757	567.8	213.436	1	1	2	2	1	1	1	2	1	2	1	2	1	2	1	1	1	2	2	1	1	2	1	2	2	1	1	1	1	0	1	2	2	1	1	1	2	1	1	1	2	2	1	0	2	2	2
3747083	570.8	214.564	1	1	2	2	1	1	1	2	1	2	1	2	1	2	1	1	1	2	2	0	1	2	0	2	1	0	1	1	2	1	1	2	2	1	1	1	2	1	1	1	2	2	1	1	0	2	2
XrPt508680	573.1	215.429	1	1	2	2	1	1	1	2	1	2	1	0	1	2	1	1	1	2	2	1	1	2	1	2	1	1	1	1	1	1	1	2	2	1	1	1	0	0	1	1	2	2	1	1	0	2	2
XrPt348042	576.8	216.82	1	1	2	2	1	1	1	2	2	2	1	2	1	2	1	1	1	2	2	1	1	2	1	2	1	1	1	1	1	1	1	1	1	1	1	1	2	1	1	1	2	2	1	1	0	2	2
3361378	578.1	217.308	1	1	2	2	1	1	1	2	2	2	1	2	1	2	1	1	1	2	2	1	1	2	1	2	1	1	1	1	1	1	1	1	1	1	1	1	2	1	1	1	2	2	1	1	2	2	2
3748234	581.6	218.624	1	1	2	2	1	1	1	2	2	2	1	2	1	2	1	1	1	2	2	1	1	2	1	2	1	1	2	1	1	1	1	1	1	1	1	1	1	1	2	1	1	2	1	1	1	2	2
3593676	582.2	218.849	1	1	2	2	1	1	1	2	2	2	1	2	1	2	1	1	1	2	2	1	1	2	1	2	1	1	2	1	1	1	1	1	1	1	1	1	1	1	2	1	1	2	1	1	1	2	2
3346061	583.6	219.376	1	1	2	2	1	1	1	2	2	2	1	2	1	2	1	1	1	1	2	1	1	2	1	2	1	1	2	1	1	1	1	1	1	1	1	1	1	1	2	1	1	2	1	1	1	2	2
3344181	584.9	219.864	1	1	2	2	1	1	1	2	0	2	2	2	1	2	1	1	1	1	2	1	1	2	1	2	1	1	2	1	1	1	1	1	1	1	1	1	1	1	0	1	1	2	1	1	1	2	2
3593927	585.6	220.128	1	1	2	2	1	1	1	2	2	2	2	2	1	2	1	1	1	1	2	1	1	2	1	2	1	1	2	1	1	1	1	1	1	1	1	1	1	1	2	1	1	0	1	1	1	2	2
3364837_62:C>G	586.3	220.391	1	1	2	2	1	1	1	2	2	2	2	2	1	2	1	1	1	1	2	1	1	2	1	2	1	1	2	1	1	1	1	1	1	1	1	1	1	1	2	1	1	2	1	1	1	2	2
3729889	587	220.654	1	1	1	2	1	1	1	2	2	2	2	2	1	2	1	1	1	1	2	1	1	2	1	2	0	1	2	1	1	1	1	1	1	1	1	1	1	1	2	1	1	2	1	1	1	2	2
3356101	588.4	221.18	1	1	2	2	1	1	1	2	2	2	2	1	1	2	1	0	1	1	2	1	1	2	1	2	1	1	2	1	1	1	1	1	1	1	1	1	1	1	2	1	1	2	1	1	1	2	2
3592880	589	221.406	1	1	2	2	1	1	1	2	2	2	0	1	1	2	1	1	1	1	2	1	1	2	1	2	1	1	2	1	1	1	1	1	2	1	1	1	1	1	2	1	1	2	1	1	1	2	2
3356939	591.7	222.42	1	1	2	2	1	1	2	1	2	2	2	1	1	2	1	1	1	1	2	1	1	2	1	2	1	1	2	1	1	1	1	1	2	1	1	1	2	1	2	1	2	2	1	1	1	2	2
3743285_19:G>C	591.7	222.42	1	1	2	2	1	1	2	1	2	2	2	1	1	2	1	1	1	1	2	1	1	2	1	2	1	1	2	1	1	1	1	1	2	1	1	1	2	1	2	1	2	2	1	1	1	2	2
XrPt399984	596.7	224.3	1	1	2	2	1	1	1	2	2	2	2	2	1	2	1	1	1	1	2	1	1	2	1	2	2	1	1	1	1	2	1	1	2	1	1	1	2	1	2	1	0	2	1	1	1	2	2
[truncated: 33 more columns]

## Sheet: Chromosome 6R
Marker	Position	Rescaled position	1	2	3	4	5	6	7	8	9	10	11	12	13	14	15	16	17	18	19	20	21	22	23	24	25	26	27	28	29	30	31	32	33	34	35	36	37	38	39	40	41	42	43	44	45	46	47
3581741	0	0	1	2	1	2	2	1	1	1	2	2	2	2	1	1	1	1	2	1	2	1	2	1	2	1	2	2	1	2	1	1	2	2	2	2	2	1	1	2	1	1	1	2	2	1	1	1	2
3578780_11:A>G	0	0	1	2	1	2	2	1	1	1	2	2	2	2	1	1	1	1	2	1	2	1	2	1	2	1	2	2	1	2	1	1	2	2	2	2	2	1	1	2	1	1	1	2	2	1	1	1	2
3351374	1.3	0.447749	1	2	1	2	2	1	1	1	2	2	2	2	1	1	1	1	2	1	2	1	2	1	2	1	2	2	1	2	1	1	2	2	2	2	2	1	1	2	1	1	1	2	2	1	1	1	2
3743715_48:C>G	1.3	0.447749	1	2	1	2	2	1	1	1	2	2	2	2	1	1	1	1	2	1	2	1	2	1	2	1	2	2	1	2	1	1	2	2	2	2	2	1	1	2	1	1	1	2	2	1	1	1	2
3344740	3.3	1.13659	1	2	1	2	2	1	1	2	2	2	2	2	1	1	1	1	2	1	2	1	2	1	2	1	2	2	1	2	1	1	2	2	2	2	2	1	1	2	1	1	1	2	2	1	1	1	1
3360938	4.6	1.58434	1	0	1	2	2	1	1	2	2	2	2	0	1	1	1	1	2	1	2	1	2	1	2	1	2	2	1	2	1	2	2	2	2	2	2	1	1	2	1	1	1	2	2	1	1	1	1
3342665	7.5	2.58317	1	2	1	2	2	1	1	2	1	2	2	2	1	1	1	1	2	1	2	1	2	1	2	1	2	2	1	2	1	2	2	2	2	2	2	2	1	2	1	1	2	2	2	1	1	1	1
3342884	8.8	3.03091	1	2	1	2	2	1	1	2	1	2	2	2	1	1	1	1	2	1	2	1	2	1	2	1	2	2	1	2	1	2	2	2	2	2	2	2	1	2	1	1	2	2	2	1	1	1	1
3584617_19:G>C	8.8	3.03091	1	2	1	2	2	1	1	2	1	2	2	2	1	1	1	1	2	1	2	1	2	1	2	1	2	2	1	2	1	2	2	2	2	2	2	2	1	2	1	1	2	2	2	1	1	1	1
3742021	10.2	3.51311	1	2	1	2	2	1	1	0	1	2	2	2	1	1	1	1	0	1	2	1	2	1	0	1	2	2	1	2	1	2	2	2	2	2	1	2	1	1	1	1	2	2	0	1	1	1	1
3353023	12.5	4.30528	1	0	1	2	2	1	1	2	1	2	2	2	1	1	1	1	0	1	2	1	2	1	2	1	0	2	1	0	1	2	2	2	1	0	0	2	1	2	1	1	2	2	2	1	1	1	1
3747021	14.8	5.09745	1	2	1	2	2	1	1	2	1	2	2	2	0	0	1	1	2	1	2	1	2	1	2	1	1	2	1	2	1	2	2	2	2	2	2	2	1	2	1	1	2	2	2	1	1	1	1
3359316	15.4	5.3041	0	2	1	2	2	1	1	2	1	1	2	2	1	1	1	1	2	1	2	1	2	1	2	1	1	2	1	2	1	2	2	2	2	2	2	2	1	2	1	1	2	2	2	1	1	1	1
3586324_24:T>G	15.4	5.3041	1	2	1	2	2	1	1	2	1	1	2	2	1	1	1	1	2	1	2	1	2	1	2	1	1	2	1	2	1	2	2	2	2	2	2	2	1	2	1	1	2	2	2	1	1	1	1
3740309	19	6.54402	1	2	1	2	2	1	2	2	1	1	2	2	1	1	1	1	2	1	2	1	2	1	2	1	1	2	1	0	2	2	2	2	2	2	2	2	1	2	1	1	0	0	2	1	1	1	1
3341903_38:A>G	19	6.54402	1	2	1	0	2	1	2	2	1	1	2	2	1	1	1	1	2	1	2	1	2	0	2	1	1	2	1	2	2	2	2	2	2	2	2	2	1	2	1	1	2	2	2	1	1	1	1
3750585	21.8	7.5084	1	2	1	2	2	1	2	2	1	1	2	2	1	1	1	1	2	1	2	1	1	1	2	2	1	2	1	2	2	2	2	2	2	2	2	2	1	2	1	1	2	1	2	1	1	1	1
3348533	22.5	7.7495	1	2	1	2	2	1	2	2	1	1	2	2	2	0	1	1	2	1	2	1	1	1	2	2	1	2	1	2	2	2	2	2	2	2	2	2	1	2	0	1	2	1	2	1	1	1	1
3349220_8:G>A	25.3	8.71388	1	2	2	0	2	1	2	2	1	1	2	2	1	1	1	1	2	1	2	1	1	1	2	2	1	2	1	2	2	2	2	2	2	2	2	2	1	2	1	1	2	1	2	1	1	1	2
3342585	25.3	8.71388	1	2	2	0	2	1	2	2	1	1	2	2	1	1	1	1	2	1	2	1	1	1	2	2	1	2	1	2	2	2	2	2	2	2	2	2	1	2	1	1	2	1	2	1	1	1	2
3347462	28.7	9.88491	1	2	2	2	2	1	2	2	1	1	2	2	1	1	1	1	2	1	2	1	1	1	2	2	1	2	1	2	2	2	2	2	2	2	2	2	1	2	1	1	2	1	1	1	1	1	2
3355380	29.3	10.0916	1	2	2	2	2	0	2	2	1	0	2	2	1	1	1	1	2	0	2	1	1	1	2	2	1	2	1	2	2	2	2	2	2	2	2	2	1	2	1	1	2	2	1	1	1	1	2
3740761	32.1	11.0559	1	2	2	2	2	1	2	2	1	1	2	2	1	1	1	1	2	1	2	1	1	1	2	2	1	2	1	2	2	1	2	2	2	2	2	2	1	2	1	1	2	1	1	1	2	1	2
Xscsz777L600	34	11.7104	1	2	2	2	2	1	2	2	1	1	2	2	1	1	1	1	2	1	2	1	1	1	2	2	1	2	1	2	2	1	2	2	2	2	2	2	1	1	1	1	2	1	1	1	2	1	2
XrPt389973	35.4	12.1925	1	2	2	2	2	1	2	2	1	1	2	2	1	1	1	1	2	1	2	1	1	1	2	2	1	2	1	2	2	1	2	2	2	2	2	2	1	2	1	1	2	1	1	1	2	1	2
3746491_36:C>T	36	12.3992	1	2	2	2	2	1	2	2	1	1	2	2	1	1	1	1	2	1	2	1	1	1	2	2	1	2	1	2	2	1	2	2	0	2	2	2	1	2	1	1	2	1	1	1	2	1	2
3734859	36	12.3992	1	2	2	2	2	1	2	2	1	1	2	2	1	1	1	1	2	1	2	1	1	1	2	2	1	2	1	2	2	1	2	2	2	2	2	2	1	2	1	1	2	1	1	1	2	1	2
3345713	37.4	12.8814	1	2	2	2	2	1	2	2	1	1	2	2	1	1	1	1	2	1	2	0	0	1	2	2	1	2	1	2	2	1	2	2	2	2	2	2	1	2	1	1	2	1	1	1	2	1	2
3742182	40.3	13.8802	1	2	2	2	2	1	0	2	1	1	2	2	2	1	1	1	2	1	2	1	0	1	2	2	1	1	1	1	2	1	2	1	2	2	2	2	1	2	1	1	2	1	1	1	2	1	2
3347384	41	14.1213	1	2	2	2	2	2	2	2	1	1	2	2	2	1	1	1	2	1	2	1	1	1	2	2	1	1	1	1	2	1	2	1	2	2	2	2	1	2	1	1	2	1	1	1	2	1	2
3597254_19:T>A	45.6	15.7056	1	2	2	2	2	2	2	2	1	1	2	2	2	1	1	1	2	1	2	1	1	1	2	2	1	1	1	1	1	1	2	2	2	2	2	2	1	2	1	1	2	1	1	1	2	1	2
3595498_53:C>G	46.2	15.9123	1	2	2	2	2	2	2	2	2	1	2	2	2	1	1	1	2	1	2	1	1	1	2	2	1	1	1	1	1	1	2	2	2	2	2	2	1	2	1	1	2	1	1	1	2	1	2
3344156	46.2	15.9123	1	2	2	2	2	2	2	2	2	1	2	2	2	1	1	1	2	1	2	1	1	1	2	2	1	1	1	1	1	1	2	2	2	2	2	2	1	2	1	1	2	1	1	1	2	1	2
3748793	48.4	16.67	1	2	2	2	2	2	2	2	0	1	2	2	2	1	1	1	2	2	2	1	1	1	2	2	0	1	1	1	1	0	2	2	2	2	2	2	0	2	1	1	2	1	1	1	2	1	2
3342391	49.8	17.1522	1	2	2	2	2	2	2	2	2	1	2	2	2	1	1	1	0	1	2	1	1	1	2	2	1	1	1	1	1	1	2	2	2	2	2	2	1	2	1	1	2	1	1	1	2	1	2
3358085	52.5	18.0822	1	2	2	2	1	2	2	2	2	1	2	2	2	1	1	1	1	1	2	1	1	1	2	2	1	1	1	1	1	1	2	2	2	2	2	2	1	2	1	2	2	1	1	1	2	1	2
3344023	53.2	18.3233	1	2	2	2	1	2	2	2	2	1	2	2	2	1	1	1	1	1	2	1	1	1	2	2	1	1	1	1	1	1	2	2	2	2	2	2	1	2	1	2	2	1	1	1	2	1	2
3359314	54.5	18.771	1	2	2	2	1	2	2	2	2	1	2	2	2	1	1	1	1	1	2	2	1	1	2	2	1	1	1	1	1	1	2	2	2	2	2	2	1	2	1	2	2	1	1	1	2	1	2
3363392_45:C>T	54.5	18.771	1	2	2	2	1	2	2	2	2	1	2	2	2	1	1	1	1	1	2	2	1	1	2	2	1	1	1	1	1	1	2	2	2	2	2	2	1	2	1	2	2	1	1	1	2	1	2
3738240	55.9	19.2532	1	2	2	2	1	2	2	2	0	1	2	2	0	1	1	1	1	1	2	2	1	1	2	2	1	1	1	1	1	1	2	2	2	2	2	2	1	2	1	2	2	1	1	1	2	1	2
3743429_23:T>A	55.9	19.2532	1	2	2	2	1	2	2	2	2	1	2	2	2	1	1	1	1	1	2	2	1	1	2	2	1	1	1	1	1	1	2	2	2	2	2	2	1	2	1	2	2	1	1	1	2	1	2
3356624	57.9	19.942	1	2	2	2	1	2	2	2	2	1	2	2	2	1	1	1	1	1	2	2	1	1	2	2	1	1	1	1	1	1	2	2	2	2	1	2	1	1	1	2	2	1	1	1	2	1	2
3359392	59.8	20.5964	1	2	2	2	1	2	2	2	2	1	2	2	2	1	1	1	1	1	2	2	1	1	2	2	1	1	2	1	1	1	2	2	2	2	1	2	1	1	2	2	2	1	1	1	2	1	2
3750164	61.2	21.0786	1	2	2	2	1	0	2	0	2	1	2	2	2	1	1	1	1	1	2	2	1	1	2	2	1	1	2	1	1	1	2	0	1	2	1	0	1	1	2	2	2	1	1	1	2	1	2
3587680_62:G>A	64.1	22.0775	1	2	2	2	1	2	2	2	2	1	2	2	2	1	1	1	1	1	2	2	1	1	2	2	1	1	2	1	1	1	2	1	2	2	1	2	1	1	2	2	2	1	1	1	2	1	1
3349163	64.1	22.0775	0	2	2	2	1	2	2	2	2	1	2	2	2	1	1	1	1	1	2	2	1	1	2	2	1	1	2	1	1	1	2	1	2	2	1	2	1	1	2	2	2	1	1	1	2	0	1
3364840_46:G>C	64.7	22.2841	1	2	2	2	1	2	2	2	2	1	2	2	2	1	1	1	1	1	2	2	1	1	2	2	1	1	2	1	1	1	2	1	2	2	1	2	1	1	2	2	2	1	1	1	2	1	1
3348618	64.7	22.2841	1	2	2	2	1	2	2	2	2	1	2	2	2	1	1	1	1	1	2	2	1	1	2	2	1	1	2	1	1	1	2	1	2	2	1	2	1	1	2	2	2	1	1	1	2	1	1
3348198	66.8	23.0074	0	2	2	2	1	2	2	2	2	1	0	2	2	1	1	1	1	1	2	2	1	1	2	2	1	1	2	1	1	1	2	1	2	2	0	2	1	1	2	2	2	1	1	1	2	1	2
3737618	67.5	23.2485	1	2	2	2	1	2	2	2	2	1	1	2	2	1	1	1	1	1	2	2	1	1	2	2	0	1	2	1	1	1	2	1	2	2	1	2	1	1	2	2	2	1	1	1	2	1	2
3737765	68.2	23.4896	1	2	2	2	1	2	2	2	2	1	1	2	2	1	1	1	1	1	2	2	1	1	2	2	1	1	2	1	1	1	2	1	2	2	1	2	1	1	2	2	2	1	1	1	2	1	2
XrPt506274	71.9	24.7639	1	2	2	2	1	2	2	2	2	1	2	2	2	0	0	0	0	0	2	2	1	1	2	2	1	1	1	1	1	2	2	1	2	2	1	2	1	2	2	2	2	1	1	1	2	1	2
XrPt400396	76.6	26.3827	1	2	2	0	1	2	2	2	2	1	2	2	2	1	1	1	0	1	2	2	1	1	2	2	1	1	1	1	1	1	2	1	2	2	1	2	1	2	2	1	2	1	1	1	1	1	1
XrPt401977	80.9	27.8637	1	2	2	2	1	2	2	2	2	1	1	2	2	1	1	1	1	1	2	2	1	1	2	1	1	1	1	1	1	1	2	1	2	1	1	2	1	2	2	1	2	1	1	1	1	1	2
XrPt508400	82.3	28.3459	1	2	2	2	1	2	2	2	2	1	1	0	2	1	1	1	1	1	0	2	1	1	2	1	1	1	1	1	1	1	2	1	2	1	1	2	1	2	2	2	2	1	1	1	1	1	2
XrPt509663	84.9	29.2414	0	2	2	2	1	2	0	2	2	1	0	2	2	0	1	0	0	0	0	2	1	1	2	0	1	1	0	0	1	2	2	1	2	0	2	2	0	2	2	2	2	1	1	1	1	1	2
3747061	87.6	30.1714	1	2	2	2	1	2	2	2	2	1	1	2	2	1	0	2	1	0	2	2	1	1	2	2	1	1	2	2	1	1	2	0	2	2	1	2	1	0	2	2	2	1	1	1	1	1	2
3743414_61:C>T	89	30.6536	1	2	2	2	1	2	2	2	2	1	1	2	2	1	1	1	1	1	2	2	1	0	2	2	1	1	2	1	1	1	2	1	0	2	1	2	1	1	2	2	2	1	1	1	1	1	2
3597465_39:C>T	89.7	30.8947	1	2	2	2	1	2	2	2	2	1	1	2	2	1	1	1	1	1	2	2	1	1	2	1	1	1	2	1	1	1	2	1	2	2	1	2	1	1	2	2	2	1	1	1	1	1	2
3746930	91.8	31.6179	1	2	2	2	1	2	2	2	2	1	1	2	2	1	1	1	1	1	0	2	1	1	2	1	1	1	2	1	1	0	2	1	2	1	1	2	1	1	2	2	2	1	1	1	1	1	2
3354621	93.2	32.1001	1	2	2	0	1	2	2	2	2	1	1	2	2	1	1	1	1	1	2	2	1	1	2	1	1	1	0	1	1	1	2	1	2	1	1	2	1	1	2	2	2	1	1	1	1	1	2
3731143	93.9	32.3412	1	2	2	2	1	2	2	2	2	1	1	2	2	1	1	1	1	1	2	2	1	1	2	1	1	1	2	1	1	1	2	1	2	1	1	2	1	1	2	2	2	1	1	1	1	1	2
3364093_57:A>C	93.9	32.3412	1	2	2	2	1	2	2	2	2	1	1	2	2	1	1	1	1	1	2	2	1	1	2	1	1	1	2	1	1	1	2	1	2	1	1	2	1	1	2	2	2	1	1	1	1	1	2
3599416	94.6	32.5823	1	2	2	2	1	2	2	2	2	1	1	2	2	1	1	1	1	1	2	2	1	1	2	1	0	1	2	1	1	1	2	1	2	1	1	2	1	1	2	2	2	1	1	1	1	1	2
3580124_8:T>G	95.9	33.0301	1	2	2	2	1	2	2	2	2	1	1	2	2	1	1	1	1	1	2	2	1	1	2	1	2	1	2	1	1	1	2	1	1	1	1	2	1	1	2	2	2	1	1	1	1	1	2
3601557	95.9	33.0301	1	2	2	2	1	2	2	2	2	1	1	2	2	1	1	1	1	1	2	2	1	1	2	1	2	1	2	1	1	1	2	1	1	1	1	2	1	1	2	2	2	1	1	1	1	1	2
3364222_67:T>G	96.5	33.2367	1	2	2	2	1	2	2	2	2	1	1	2	2	1	1	1	1	1	2	2	1	1	2	1	2	1	2	1	1	1	2	1	1	2	1	2	1	1	2	2	2	1	1	1	1	1	2
3350365_61:C>T	97.2	33.4778	1	2	2	2	1	2	2	2	2	1	1	2	2	1	2	1	1	1	2	2	1	1	2	1	2	1	2	1	1	1	2	1	1	2	1	2	1	1	2	2	2	1	1	1	1	1	2
3747616	97.8	33.6845	1	2	2	2	1	2	2	2	2	1	1	2	2	1	2	1	1	1	2	2	1	1	2	1	2	1	2	1	1	1	2	1	1	2	1	2	1	1	2	2	2	1	1	1	1	1	2
3346054	98.5	33.9256	1	2	2	2	1	2	2	2	2	1	1	2	2	1	2	1	1	1	2	2	1	1	2	2	2	1	2	1	1	1	2	1	1	2	1	2	1	1	2	2	2	1	1	1	1	1	2
3576436_61:G>A	99.1	34.1322	1	2	2	2	1	2	2	2	2	1	1	2	2	1	2	1	1	1	2	2	1	1	2	2	2	1	2	1	1	1	2	1	1	2	1	2	1	1	2	2	2	1	1	1	1	1	2
3747004	101.1	34.8211	1	2	2	2	1	2	2	2	2	1	1	2	2	1	2	1	2	1	2	2	1	1	2	2	2	1	2	1	1	1	2	1	1	2	1	2	1	1	2	2	2	1	1	1	1	1	2
3742468_8:G>C	102.3	35.2344	1	2	2	2	1	2	2	2	2	1	1	2	2	1	2	1	2	1	2	2	1	1	2	1	2	1	2	1	1	1	2	1	1	2	1	2	1	1	2	2	2	1	1	1	1	1	2
3346907	103	35.4755	1	2	2	2	1	2	2	2	2	1	1	2	2	1	2	1	2	1	2	2	1	1	2	1	2	1	2	1	1	1	2	1	1	2	1	2	1	1	2	2	2	1	1	1	1	1	2
3364051_25:G>A	104.3	35.9232	1	2	2	2	1	2	2	2	2	1	1	1	2	1	2	1	2	1	2	2	1	1	2	2	2	1	2	1	1	1	2	1	1	2	1	2	1	1	2	2	2	1	1	1	1	1	2
3742405_43:G>T	104.9	36.1299	1	2	2	0	1	2	2	2	2	1	1	1	2	1	2	1	2	1	2	2	1	1	2	2	2	1	2	1	1	1	2	1	2	2	1	2	0	1	2	2	2	1	1	1	1	1	0
3351237_43:G>T	105.6	36.371	1	2	2	2	1	2	2	2	2	2	1	1	2	1	2	1	2	1	2	2	1	1	2	2	2	1	2	1	1	1	2	1	2	2	1	2	1	1	2	2	2	1	1	1	1	1	2
XrPt508440	107	36.8532	1	2	2	2	1	2	2	2	2	2	1	1	2	1	2	1	2	1	2	2	1	1	2	2	2	1	1	0	1	1	2	1	2	2	0	2	1	2	2	2	2	1	1	1	0	1	2
XrPt411507	107	36.8532	1	2	2	2	1	2	2	2	2	2	1	1	2	1	2	1	2	1	2	2	1	1	2	2	2	1	1	1	1	1	2	1	2	2	2	2	1	2	2	2	2	1	1	1	1	1	2
XrPt400431	107	36.8532	1	2	2	2	1	2	2	2	2	0	1	1	2	1	0	1	2	1	0	2	1	1	2	2	2	1	1	1	1	1	2	1	0	2	2	2	1	2	2	2	2	1	1	1	1	1	2
XrPt402328	107	36.8532	1	2	2	2	1	2	2	2	2	0	1	1	2	1	0	1	2	1	2	2	1	1	0	2	2	1	1	1	1	1	2	1	0	2	2	2	1	2	2	2	0	1	1	1	1	1	2
XrPt402420	107	36.8532	1	2	2	2	1	2	2	2	2	2	1	1	2	1	2	1	2	1	2	2	1	1	2	2	2	1	1	1	1	1	2	1	2	2	2	2	1	2	2	2	2	1	1	1	1	1	2
XrPt399613	107	36.8532	1	2	2	2	1	2	2	2	2	2	1	1	2	1	2	1	2	1	2	2	1	1	2	2	2	1	1	1	1	1	2	1	2	2	2	2	1	2	2	2	2	1	1	1	1	1	2
XrPt400907	107	36.8532	1	2	0	2	1	2	2	2	2	0	1	1	2	1	0	1	2	1	2	2	1	1	0	2	0	1	1	1	1	1	2	1	0	2	0	2	1	0	2	2	0	1	1	1	1	1	2
XrPt398479	107	36.8532	1	2	2	0	1	2	2	2	2	0	1	1	2	1	0	1	0	1	0	2	1	1	2	2	2	1	1	1	1	1	2	1	0	2	0	2	1	2	2	2	2	1	1	1	0	1	2
XrPt347114	107	36.8532	1	2	2	2	1	2	2	2	2	0	1	1	2	1	1	1	2	1	2	2	1	1	2	2	2	1	1	1	1	1	2	1	1	2	1	2	1	2	2	2	2	1	1	1	1	1	2
XrPt390442	107	36.8532	1	2	2	2	1	0	2	2	2	0	1	0	2	1	1	1	2	1	2	2	1	1	2	2	2	1	1	1	1	1	2	1	1	2	1	2	1	2	2	2	2	1	1	1	1	1	0
XrPt410869	107.7	37.0943	1	2	2	2	1	2	2	2	2	1	1	2	2	1	1	1	2	1	2	2	1	1	2	2	2	1	1	1	1	1	2	1	1	2	1	2	1	2	2	2	2	1	1	1	1	1	2
XrPt402133	108.4	37.3354	1	2	2	2	1	2	2	2	2	1	1	1	2	1	1	1	2	1	2	2	1	1	2	2	2	1	1	1	1	1	2	1	1	2	1	2	1	2	2	2	2	1	1	1	1	1	2
XrPt508650	109.8	37.8175	0	2	2	2	0	2	2	2	2	1	1	1	2	1	1	1	2	1	2	2	0	1	1	2	2	1	1	1	1	1	2	1	1	2	1	2	0	2	2	2	2	1	1	1	1	1	2
XrPt401305	110.5	38.0586	1	2	2	2	1	2	2	2	2	1	0	1	2	1	0	1	2	1	2	2	1	1	1	2	2	1	1	1	1	1	2	1	0	2	1	2	1	2	2	2	2	1	1	1	1	1	2
XrPt507147	112	38.5753	1	2	2	2	1	0	2	2	2	1	1	0	2	1	1	1	2	1	0	2	1	1	1	2	2	1	1	1	1	1	0	1	1	2	1	2	1	1	2	2	2	1	1	1	1	1	2
3749569	115.1	39.643	1	2	2	2	1	0	0	2	2	1	1	2	2	1	1	1	2	1	2	2	1	1	1	2	2	1	2	1	1	1	1	1	1	0	1	2	1	1	2	2	2	1	1	1	1	1	2
3733776	118	40.6418	1	2	2	2	1	1	2	2	2	1	1	2	2	1	1	1	2	1	2	2	1	1	1	2	2	1	2	1	1	1	2	1	2	2	1	2	1	1	2	2	2	1	1	1	1	1	2
3749169	119.3	41.0896	1	2	2	2	1	1	2	2	2	1	1	1	2	1	1	1	2	1	2	2	1	1	1	2	2	1	2	1	1	1	2	1	2	2	1	2	1	1	2	2	2	1	1	1	1	1	2
3593266_18:T>G	119.9	41.2962	1	2	2	2	1	1	2	2	2	1	1	1	2	1	1	1	2	1	2	2	1	1	1	2	2	1	2	1	1	1	2	1	2	2	1	2	1	1	2	2	2	1	1	1	1	1	2
3362940_54:A>C	121.2	41.744	1	2	2	2	1	2	2	2	2	1	1	1	2	1	1	1	2	1	2	2	1	1	1	2	2	1	2	1	1	1	2	1	2	2	1	2	1	1	2	2	2	1	1	1	1	1	2
3597200_17:T>C	121.9	41.9851	1	2	2	2	1	2	2	2	2	2	1	1	2	1	1	1	2	1	2	2	1	1	1	2	2	1	2	1	1	1	2	1	2	2	0	2	1	1	2	2	2	1	1	1	1	1	2
3361930	121.9	41.9851	1	2	2	2	1	2	2	2	2	2	1	1	2	1	1	1	2	1	2	2	1	1	1	2	2	1	2	1	1	1	2	1	2	2	1	2	1	1	2	2	2	1	1	1	1	1	2
3738391	123.2	42.4328	1	2	2	2	1	2	2	2	2	2	0	1	2	1	1	1	2	1	2	2	1	0	1	2	2	2	2	0	0	1	2	1	2	2	1	2	1	1	2	2	2	1	1	1	1	1	2
3741026	125.5	43.225	1	2	0	2	1	2	0	2	2	2	1	1	2	1	1	1	2	1	2	0	1	1	1	2	0	1	2	1	1	1	2	1	2	2	1	2	1	1	2	2	2	1	1	1	1	1	2
3599806	127.6	43.9483	1	2	2	2	1	2	2	2	2	2	1	1	2	1	1	1	2	1	2	2	1	1	1	2	2	1	2	1	1	1	2	1	2	2	1	2	1	1	2	2	2	1	1	1	1	1	2
3736919	128.2	44.1549	1	2	2	2	1	2	2	2	2	2	1	1	2	1	1	1	2	1	2	2	1	1	1	2	2	1	2	1	1	1	2	1	2	2	1	2	1	1	2	2	2	1	1	1	1	1	2
3362363	129.5	44.6027	1	2	2	2	1	2	2	2	2	2	1	1	2	1	1	1	2	1	2	2	1	1	2	2	2	1	2	1	1	1	2	1	1	2	1	2	1	1	2	2	2	1	1	1	1	1	2
3363946_35:G>A	130.2	44.8438	1	2	2	2	1	2	2	2	2	2	1	1	2	1	1	1	2	1	2	2	1	1	2	2	2	1	2	1	1	1	2	1	2	2	1	2	1	1	2	0	2	1	1	1	1	1	2
3352260	131.6	45.3259	1	2	2	2	1	2	2	2	2	2	1	1	2	1	1	1	2	1	2	2	1	1	2	2	2	1	2	0	1	1	2	0	2	2	0	2	0	1	2	2	2	1	1	1	1	1	2
3733769	135.6	46.7036	1	2	2	2	1	0	2	2	2	1	1	2	2	1	1	1	2	0	2	2	1	0	0	2	2	1	2	1	1	0	2	1	2	2	0	2	1	1	2	2	2	1	1	1	1	0	2
3353787_53:T>G	137.1	47.2203	1	2	2	2	1	1	2	2	2	1	1	2	2	1	1	1	2	1	2	2	1	1	1	2	2	1	2	1	1	1	2	1	2	2	1	2	1	1	2	2	2	1	1	1	1	1	2
3597109_34:C>G	138.3	47.6336	1	2	2	2	1	1	2	2	2	1	1	2	2	1	1	1	2	1	2	2	1	1	1	2	2	1	1	1	1	1	2	1	2	2	1	2	1	1	1	2	2	1	1	1	1	1	2
3343942_28:A>T	140.3	48.3224	1	2	2	2	1	1	2	2	2	1	1	2	2	1	1	1	2	1	2	2	1	1	1	2	2	1	1	1	1	1	2	2	1	2	1	2	1	1	1	2	2	1	1	1	1	1	2
3742955_21:C>A	141	48.5635	1	2	2	2	1	1	2	2	2	1	1	2	2	1	1	1	2	1	2	2	1	1	1	2	1	1	1	1	1	1	2	2	1	2	1	2	1	1	1	2	2	1	1	1	1	1	2
3358678	141	48.5635	1	2	2	2	1	1	2	2	2	1	1	2	2	1	1	1	2	1	2	2	1	1	1	2	1	1	1	1	1	1	2	2	1	2	1	2	1	1	1	2	2	1	1	1	1	1	2
3733596_13:C>G	141.6	48.7702	1	2	2	2	1	1	2	2	2	1	1	2	2	1	1	1	2	1	2	2	1	1	1	2	1	1	1	1	1	1	2	2	1	2	1	2	1	1	1	2	2	1	1	1	1	1	2
XrPt508125	143.6	49.459	1	2	2	2	1	1	2	2	2	1	1	2	2	1	1	1	2	1	2	2	1	1	1	2	1	1	2	1	1	1	2	2	1	2	1	2	1	1	1	2	2	1	1	1	1	1	2
XrPt506992	146.3	50.389	1	2	2	2	1	1	2	2	2	1	1	2	2	1	1	1	2	1	2	2	1	1	1	2	2	1	1	1	1	1	2	2	0	2	1	2	1	1	1	2	2	1	1	1	1	1	2
XrPt389306	147.6	50.8367	1	2	2	2	1	1	2	2	2	1	1	2	2	1	1	1	2	1	2	2	1	1	1	2	2	1	1	1	1	1	2	1	1	2	1	2	1	1	2	2	2	1	1	1	1	1	2
XrPt346808	147.6	50.8367	1	2	2	2	1	1	2	2	2	1	0	2	2	1	1	1	2	1	2	2	1	1	1	2	2	1	1	1	1	1	2	1	1	2	0	2	1	1	2	2	2	1	1	1	1	1	2
XrPt119621	147.6	50.8367	1	2	2	2	1	1	2	2	2	1	1	2	2	1	1	1	2	1	2	2	1	1	1	2	2	1	1	1	1	1	2	1	1	2	1	2	1	1	2	2	2	1	1	1	1	1	2
XrPt348429	147.6	50.8367	1	0	2	2	1	1	2	2	2	1	0	2	2	1	1	1	2	1	2	2	1	1	1	2	2	1	1	0	1	1	2	1	0	2	0	2	1	1	2	2	2	1	1	1	1	1	2
XrPt401114	147.6	50.8367	1	2	2	2	1	1	2	2	2	1	2	2	0	1	1	0	2	0	2	2	1	0	1	2	2	1	1	0	1	1	2	0	2	2	0	2	1	1	2	2	2	1	1	1	1	1	2
XrPt400126	150.9	51.9733	1	2	2	2	1	0	2	2	2	1	1	2	2	1	1	1	2	1	2	2	1	1	1	2	2	1	1	1	2	1	2	2	2	2	2	2	1	0	1	2	2	1	0	1	1	1	2
XrPt507720	152.4	52.4899	1	2	2	2	1	1	2	2	2	1	1	0	2	1	0	0	2	0	2	2	1	1	1	2	2	1	1	1	1	1	2	2	2	2	2	2	1	2	1	2	2	1	1	1	1	1	2
XrPt390655	158.3	54.522	1	2	2	2	1	1	2	2	2	1	1	2	2	1	0	1	2	2	2	2	1	1	1	2	1	2	2	2	1	2	2	2	2	2	2	2	1	2	1	2	2	1	1	1	1	1	2
XrPt400392	158.3	54.522	1	2	2	2	1	1	2	2	2	1	1	2	2	1	0	1	2	2	2	2	1	1	1	2	1	2	2	2	1	2	2	2	2	2	2	2	1	0	1	2	2	1	1	1	1	1	2
XrPt343885	159	54.7631	1	2	2	2	1	1	2	2	2	1	1	2	2	1	1	1	2	2	2	2	1	1	1	2	1	2	2	2	1	0	2	2	0	2	1	2	1	1	1	2	2	1	1	1	1	1	2
XrPt400879	159.6	54.9698	1	2	2	2	1	1	2	2	2	1	1	2	2	1	1	1	2	2	2	2	1	1	1	2	1	2	2	2	1	1	2	2	1	2	0	2	1	1	1	2	2	1	1	1	1	1	2
XrPt347661	161.6	55.6586	1	2	2	2	1	1	2	2	2	1	1	2	2	1	1	1	2	2	2	2	1	1	1	2	1	1	2	2	1	1	2	2	1	2	1	2	1	1	1	2	2	1	1	1	1	1	2
XrPt347340	161.6	55.6586	1	2	2	2	1	1	2	2	2	1	1	2	2	1	1	1	2	2	2	2	1	1	1	2	1	1	2	2	1	1	2	2	0	2	1	2	1	1	1	2	2	1	1	1	1	1	2
3744282_36:T>G	163.6	56.3475	1	2	2	2	1	1	2	2	2	1	1	2	2	1	1	1	2	2	2	2	1	1	1	2	1	1	1	2	1	1	2	2	2	2	1	2	1	1	1	2	2	1	1	1	1	1	2
3351482	163.6	56.3475	1	2	2	2	1	1	2	2	2	1	1	2	2	1	1	1	2	2	2	2	1	1	1	2	1	1	1	2	1	1	2	2	2	2	1	2	1	1	1	2	2	1	1	1	1	1	2
3742382_60:A>G	165	56.8296	1	2	2	2	1	1	2	2	2	1	1	2	2	1	1	1	0	2	2	2	1	1	1	2	1	2	1	2	1	1	2	2	0	2	1	2	1	1	1	2	2	1	1	1	1	1	2
3364849_40:C>G	165.6	57.0363	1	2	2	2	1	1	2	2	2	1	1	2	2	1	1	1	2	2	2	2	1	1	2	2	1	2	1	2	1	1	2	2	0	2	1	2	1	1	1	2	2	1	1	1	1	1	2
3363729_53:G>A	166.3	57.2774	1	2	2	2	1	1	2	2	2	1	1	2	2	1	2	1	2	2	2	2	1	1	2	2	1	2	1	2	1	1	2	2	1	2	1	2	1	1	1	2	2	1	1	1	1	1	2
3341913	168.2	57.9318	1	2	2	2	1	1	2	2	2	2	1	2	2	1	2	1	2	2	2	2	1	1	2	2	1	2	1	2	1	1	2	2	1	2	2	2	1	2	1	2	2	1	1	1	1	1	2
3593420	170.3	58.6551	1	0	2	2	1	1	2	2	2	2	1	2	2	1	2	1	1	2	2	2	1	1	0	2	1	2	1	1	1	1	0	2	1	0	2	2	1	2	1	2	2	1	1	1	1	1	2
3733160	173.5	59.7572	1	1	2	2	1	1	2	0	2	0	1	2	0	1	2	1	1	2	1	2	1	1	1	2	1	2	1	2	1	1	0	2	1	2	2	2	1	0	1	2	0	1	1	1	1	1	2
3361158	175	60.2739	1	2	2	0	1	1	2	2	0	2	1	2	0	1	2	1	1	0	1	2	1	1	1	2	1	2	1	2	1	1	2	2	1	2	2	2	1	2	1	2	2	1	1	1	1	1	2
3589647_20:C>G	176.4	60.7561	1	2	2	2	1	1	2	2	2	2	1	2	2	1	2	1	1	2	1	2	1	1	2	2	1	2	1	2	1	1	2	2	1	2	2	2	1	2	1	2	2	1	1	1	1	1	2
XrPt346073	178.4	61.4449	1	2	2	2	1	1	2	2	2	2	1	2	2	1	2	1	1	2	0	2	1	1	2	2	1	2	2	2	1	2	2	2	0	2	2	2	1	2	1	2	2	1	1	1	1	1	2
3361497	181.1	62.3748	1	2	2	2	1	1	2	2	2	2	1	2	2	1	2	1	1	2	1	1	1	1	2	2	1	2	1	2	1	1	2	2	1	2	2	2	1	2	1	2	2	1	1	1	1	1	2
33625562_9:C>T	181.1	62.3748	1	2	2	2	1	1	2	2	2	2	1	2	2	1	2	1	1	2	1	1	1	1	2	2	1	2	1	2	1	1	2	2	1	2	2	2	1	2	1	2	2	1	1	1	1	1	2
3590958_25:G>T	181.7	62.5815	1	2	2	2	1	2	2	2	2	2	1	2	2	1	2	1	1	2	1	1	1	1	2	2	1	2	1	2	1	1	2	2	1	2	2	2	1	2	1	2	2	1	1	1	1	1	2
3352373	184.7	63.6148	2	2	2	2	1	2	2	2	2	2	1	2	2	1	2	1	1	2	1	0	1	1	2	2	0	2	1	2	1	1	2	2	0	2	2	2	0	2	1	2	2	1	0	0	1	2	2
3743475_15:T>G	188.5	64.9236	1	2	2	2	1	2	2	2	2	2	1	2	2	1	2	1	1	2	1	1	1	1	2	2	2	2	1	2	1	1	2	2	1	2	2	2	1	2	1	2	2	1	1	1	2	1	2
3742680	188.5	64.9236	1	2	2	2	1	2	2	2	2	2	1	2	2	1	2	1	1	2	1	1	1	1	2	2	2	2	1	2	1	1	2	2	1	2	2	2	1	2	1	2	2	1	1	1	2	1	2
3742729_39:T>G	189.2	65.1647	1	2	2	2	1	2	2	2	2	2	1	2	2	1	2	1	1	2	1	1	1	1	2	2	2	2	1	2	1	1	2	2	1	2	2	2	1	2	1	2	2	1	1	1	2	1	2
XrPt401725	190.5	65.6124	1	2	2	2	1	2	2	2	2	2	1	2	2	1	2	1	1	2	1	1	1	1	2	2	2	2	1	2	1	1	2	1	1	2	2	2	1	1	1	2	2	1	1	1	2	1	2
XrPt402620	191.9	66.0946	1	2	2	2	1	2	2	2	2	2	1	1	0	1	0	1	1	0	1	0	1	1	2	2	2	2	1	2	1	0	2	2	1	2	2	2	1	1	1	0	0	1	1	1	2	1	0
3358242	192.7	66.3701	1	2	2	2	1	2	2	2	2	2	1	1	2	1	2	1	1	2	1	1	1	1	2	2	2	2	1	2	1	1	2	2	1	2	2	2	1	2	1	2	2	1	1	1	2	1	2
3733432	194.8	67.0934	1	2	2	2	1	2	2	2	2	2	0	1	2	1	2	0	1	2	1	1	1	2	2	2	2	2	1	2	1	1	2	2	1	2	2	2	1	2	1	2	2	0	1	1	2	1	2
XrPt509477	199.2	68.6089	1	2	2	2	1	0	2	2	2	2	2	0	2	0	2	0	0	2	0	1	0	1	2	2	2	2	0	2	1	2	2	0	2	2	2	2	1	2	1	2	2	1	1	1	2	1	2
XrPt390227	201.6	69.4355	1	2	2	2	1	2	2	2	2	2	1	1	2	1	2	1	1	2	0	1	1	1	2	2	2	2	2	2	1	2	2	2	0	2	2	2	0	2	1	2	2	1	1	1	2	1	2
XrPt506066	203.3	70.021	0	2	0	2	1	2	2	2	2	2	0	1	2	0	2	2	0	2	2	0	0	0	2	2	0	2	0	2	1	2	2	2	0	0	0	2	2	2	1	2	2	1	1	1	2	1	2
3738468	206	70.951	1	2	1	2	1	0	2	2	0	2	1	1	2	0	2	1	1	2	2	1	1	1	2	2	2	2	1	2	1	1	2	2	2	2	2	2	2	2	1	2	2	1	1	1	2	1	2
3356459	206.6	71.1576	1	2	1	2	1	2	2	2	2	2	1	1	2	1	2	1	1	2	2	1	1	1	2	2	2	2	1	2	1	1	2	2	2	2	2	2	2	2	1	2	2	1	1	1	2	1	2
3594027	207.3	71.3987	2	2	1	2	1	2	2	2	2	2	1	1	2	1	2	1	1	2	2	1	1	1	2	2	2	2	1	2	1	1	2	2	2	2	2	2	2	2	1	2	2	1	1	1	2	1	2
3596882_50:G>A	209.3	72.0875	1	2	2	2	1	2	2	2	2	2	1	1	2	1	2	1	1	2	1	1	1	1	2	2	2	2	1	2	1	1	2	2	2	2	2	2	2	2	1	2	2	1	1	1	2	1	2
3342587	209.3	72.0875	1	2	2	2	1	2	2	2	2	2	1	1	2	1	2	1	1	2	1	1	1	1	2	2	2	2	1	2	1	1	2	2	2	2	2	2	2	2	1	2	2	1	1	1	2	1	2
3590649	210	72.3286	1	2	2	2	1	2	2	2	0	0	1	1	1	1	2	1	1	2	1	1	1	1	2	2	2	2	1	2	1	1	0	2	2	2	2	2	2	2	1	2	2	1	1	1	2	1	2
3732017	211.5	72.8453	1	2	2	2	1	0	2	2	2	2	1	1	1	1	2	1	1	2	1	1	1	1	2	2	2	2	1	1	1	1	2	2	0	2	0	0	2	1	1	0	2	1	1	1	2	1	2
3737312	213.1	73.3963	1	2	2	2	1	2	2	2	2	2	1	1	1	1	1	1	1	2	2	1	1	1	2	2	2	2	1	1	1	1	0	2	2	0	0	2	2	1	1	2	2	1	1	1	2	1	2
3733197	214.5	73.8785	1	2	2	2	1	2	2	2	2	2	1	1	1	1	1	1	2	2	2	1	1	1	2	2	2	2	1	2	1	1	2	2	2	2	2	2	2	0	1	2	2	1	1	1	2	1	2
3353149	215.1	74.0852	1	2	2	2	1	2	2	2	2	2	1	1	2	1	1	1	2	2	2	1	1	1	2	2	2	2	1	2	1	1	2	2	2	2	2	2	2	2	1	2	2	1	1	1	2	1	2
XrPt400398	218	75.084	1	2	2	2	1	2	2	2	2	2	1	1	2	1	1	1	1	2	0	1	1	1	2	2	2	2	0	2	1	2	2	0	0	2	2	2	2	0	1	2	2	1	1	1	2	1	2
XrPt506334	219.3	75.5318	1	2	2	2	1	2	2	2	2	2	1	1	2	1	1	1	2	2	2	1	1	1	2	2	2	2	2	2	1	2	2	2	2	2	2	2	2	0	1	2	2	1	1	1	2	1	2
XrPt347082	220	75.7729	1	2	0	2	1	2	2	2	2	2	1	1	2	1	1	1	2	2	2	1	1	1	2	2	2	2	0	2	1	0	2	2	0	2	2	2	2	1	1	2	2	1	1	1	2	1	2
XrPt390046	220	75.7729	1	2	0	2	1	0	2	2	2	2	1	0	2	1	1	1	2	2	2	1	1	1	2	2	2	2	0	2	1	0	2	2	1	2	2	2	2	1	1	2	2	1	0	1	2	1	0
XrPt410769	220	75.7729	1	2	0	2	1	2	2	2	2	2	1	1	2	1	1	1	2	2	2	1	0	1	2	2	2	2	0	2	1	0	2	2	1	2	2	2	2	1	1	2	2	1	1	1	2	1	2
3732899	222.3	76.565	1	2	2	2	1	2	0	0	2	2	0	1	2	1	1	1	2	2	2	1	1	1	2	2	2	2	1	2	1	2	2	2	1	2	2	2	2	2	1	2	2	0	1	0	2	2	2
3348343	224.7	77.3916	1	2	2	2	1	2	2	2	2	2	1	1	2	2	1	1	2	2	2	1	1	1	2	2	2	2	1	2	1	2	2	2	0	2	2	2	2	2	1	2	2	2	1	1	2	0	2
3364982_32:G>C	226.1	77.8738	1	2	2	2	1	2	2	2	2	2	1	1	2	1	1	1	2	2	2	1	1	1	2	2	2	2	1	2	1	2	2	2	2	2	2	2	2	2	1	2	2	1	1	1	2	1	2
3363499_23:A>C	226.8	78.1149	1	2	2	2	1	2	2	2	2	2	1	1	2	2	1	1	2	2	2	1	1	1	2	2	2	2	1	2	1	2	2	2	0	2	2	2	2	2	1	2	2	1	1	1	2	1	2
3351978	227.5	78.356	0	2	2	2	1	2	2	2	2	2	1	1	2	2	0	1	2	2	2	1	2	1	2	2	2	2	1	2	0	2	2	2	0	2	2	2	2	2	1	2	2	1	1	1	2	1	2
3357171	228.1	78.5627	1	2	2	2	1	2	2	2	2	2	1	1	2	2	1	1	2	2	2	1	2	1	2	2	2	2	1	2	1	2	2	2	1	2	2	2	2	2	1	2	2	1	1	1	2	1	2
3344655_30:C>T	228.1	78.5627	1	2	2	2	1	2	2	2	2	2	1	1	2	2	1	1	2	2	2	1	2	1	2	2	2	2	1	2	1	2	2	2	1	2	2	2	2	2	0	2	2	1	0	1	2	1	2
3344627	228.8	78.8038	1	2	2	2	1	2	2	2	2	2	1	1	2	2	1	1	2	2	2	1	2	1	2	2	2	2	1	2	1	2	2	2	1	1	2	2	2	2	1	2	2	1	2	1	2	1	2
3576731_35:T>A	228.8	78.8038	1	2	2	2	1	2	2	2	2	2	1	1	2	2	1	1	2	2	2	1	2	1	2	2	2	2	1	2	1	2	2	2	1	1	2	2	2	2	1	2	2	1	2	1	2	1	2
3356667	230.1	79.2515	1	2	2	2	1	2	2	2	2	2	1	1	2	2	1	1	2	2	2	1	2	1	2	2	2	2	1	2	1	2	2	2	1	1	2	2	2	2	1	2	2	1	2	1	2	1	2
3365226_10:C>T	230.1	79.2515	1	2	2	2	1	2	2	2	2	2	1	1	2	2	1	1	2	2	2	1	2	1	2	2	2	2	1	2	1	2	2	2	1	1	2	2	2	2	1	2	2	1	2	1	2	1	2
3592402_17:A>G	230.8	79.4926	1	2	2	2	0	2	2	2	2	2	1	1	2	2	1	1	2	2	2	1	2	1	2	2	0	2	1	2	2	2	2	2	1	1	2	2	2	2	1	2	2	1	2	1	2	1	2
3590279	230.8	79.4926	1	2	2	2	1	2	2	2	2	2	1	1	2	2	1	1	2	2	2	1	2	1	2	2	2	2	1	2	2	2	2	2	1	1	2	2	2	2	1	2	2	1	2	1	2	1	2
3739116	232.2	79.9748	1	2	2	2	1	2	2	0	0	2	1	1	2	2	1	1	2	2	2	1	2	1	2	2	2	2	1	0	2	0	0	2	1	1	2	2	2	2	1	2	2	1	2	1	2	1	2
XrPt390647	235.3	81.0425	1	2	0	2	1	2	2	2	1	2	1	1	2	2	1	1	2	2	2	1	2	1	2	2	2	2	2	2	2	2	2	2	1	0	2	2	2	1	1	2	2	1	2	1	2	1	2
XrPt506836	235.3	81.0425	1	2	1	2	1	2	2	2	1	2	1	1	2	2	1	1	2	0	2	1	2	1	2	2	2	2	2	2	2	2	2	2	1	1	2	2	2	1	1	2	2	1	2	1	2	1	2
XrPt506668	236.6	81.4903	1	2	1	2	1	2	2	2	1	2	1	1	2	2	1	1	2	2	2	1	2	1	2	2	2	2	2	2	2	2	2	2	1	0	2	1	2	1	1	2	2	1	2	1	2	1	2
XrPt411293	236.6	81.4903	1	2	1	2	1	2	2	2	1	2	1	1	0	2	1	1	2	2	2	1	2	1	2	2	2	2	2	2	2	2	2	2	1	0	2	1	2	1	1	2	2	1	0	1	2	1	2
XrPt508399	237.3	81.7314	1	2	0	2	1	2	2	2	1	2	1	1	2	2	1	1	2	2	2	1	2	1	2	2	2	2	0	2	2	2	2	2	1	0	2	1	2	1	1	2	2	1	2	1	2	1	2
XrPt505292	237.3	81.7314	1	2	2	2	1	2	2	2	0	2	1	1	2	2	1	1	2	2	2	0	2	1	2	2	2	2	2	2	2	2	2	2	1	1	2	0	2	1	1	2	2	1	2	1	2	1	2
XrPt505345	237.3	81.7314	1	2	2	2	0	2	2	2	0	2	1	1	2	2	1	1	2	2	2	1	2	1	2	2	2	2	2	2	2	2	2	2	1	0	0	1	2	1	1	2	2	1	0	1	2	1	2
XrPt389699	237.3	81.7314	1	2	0	2	0	2	2	2	0	2	1	1	2	2	0	0	2	2	2	0	2	1	2	2	2	2	2	2	2	2	2	2	0	0	1	1	2	0	0	2	2	1	0	1	2	1	2
XrPt508504	237.3	81.7314	1	2	2	2	1	2	2	2	1	2	1	1	2	2	1	1	2	2	2	0	2	1	2	2	2	2	2	0	0	2	2	2	1	2	0	1	2	1	1	2	2	1	2	1	2	1	2
XrPt400154	237.3	81.7314	1	2	0	2	1	2	2	2	0	2	1	1	2	2	1	1	2	2	2	1	2	1	2	2	2	2	2	2	2	2	2	2	0	0	2	0	2	1	1	2	2	1	0	1	2	1	2
XrPt507402	237.3	81.7314	1	2	0	2	1	2	2	2	1	2	1	1	2	0	1	1	2	0	2	1	2	1	2	2	2	2	2	0	2	2	2	2	1	0	2	1	2	1	1	2	2	1	2	1	2	1	2
XrPt506014	238.7	82.2136	1	2	2	2	1	2	2	2	1	2	1	1	2	0	1	1	0	1	1	1	2	1	2	2	2	2	2	2	2	2	2	2	1	2	2	1	2	1	1	2	2	1	2	1	2	1	2
XrPt505912	242.3	83.4535	1	2	2	2	1	2	2	2	2	2	1	1	2	0	1	1	2	2	1	1	2	1	2	2	2	2	2	2	2	2	2	2	0	2	2	2	2	2	1	2	2	1	2	1	2	1	2
3736154	246.8	85.0034	1	2	2	2	1	2	2	1	2	2	1	1	2	2	1	1	2	1	2	1	2	1	2	2	2	2	1	2	2	2	2	2	1	2	2	2	2	2	1	2	2	1	0	1	2	1	2
3342572	248.8	85.6922	1	2	2	2	1	2	2	2	0	2	1	1	2	2	1	1	2	1	2	1	2	1	2	2	2	2	1	2	2	2	2	2	1	2	2	2	2	2	1	2	2	1	2	1	2	1	2
3743978_22:G>A	250.1	86.14	1	2	2	2	1	2	2	2	2	2	1	1	2	2	1	1	2	1	2	1	2	1	2	2	2	2	1	2	2	2	2	2	1	2	2	1	2	2	1	2	2	1	2	1	2	1	2
3583807	250.1	86.14	1	2	2	2	1	2	2	2	2	2	1	1	2	2	1	1	2	1	2	1	2	1	2	2	2	2	1	2	2	2	2	2	1	2	2	1	2	2	1	2	2	1	2	1	2	1	2
3599904_24:C>T	251.4	86.5877	1	2	2	2	1	2	2	2	2	2	1	1	2	2	1	1	2	2	2	1	2	1	2	2	2	2	1	2	2	2	2	2	1	2	2	1	2	2	1	2	2	1	2	1	2	1	2
3353439	251.4	86.5877	1	0	2	2	1	0	2	2	2	2	1	1	2	2	1	1	2	2	2	1	2	1	2	2	2	2	1	2	2	2	2	2	1	2	0	1	0	0	1	2	2	1	2	1	2	1	2
3730468	252.1	86.8288	1	0	2	2	1	2	2	2	2	2	1	1	2	2	1	1	2	2	2	1	2	1	2	0	2	2	1	1	2	2	2	2	1	2	2	1	2	2	1	2	2	1	2	1	2	1	2
3746429_43:A>G	252.8	87.0699	1	2	2	2	1	2	2	2	2	2	1	1	2	2	0	1	2	2	2	1	2	1	2	2	2	2	1	2	2	2	2	2	1	2	2	1	2	2	1	2	2	1	2	1	2	1	2
3364739	254.8	87.7588	1	2	2	2	1	2	2	2	1	2	1	1	2	2	1	1	2	1	2	1	2	1	2	2	2	2	1	2	2	2	2	2	1	2	2	1	2	2	1	2	2	1	1	1	2	1	2
3576293	255.5	87.9998	0	2	2	2	1	2	2	2	1	2	1	1	2	2	1	1	2	0	2	2	2	1	2	2	2	2	1	2	2	2	2	2	1	2	2	1	2	2	0	2	2	1	1	1	2	1	2
3364900_51:C>T	256.2	88.2409	1	2	2	2	1	2	2	2	0	2	1	1	2	2	1	1	2	1	2	2	2	1	2	2	2	2	1	2	2	2	2	2	2	2	2	1	2	2	1	2	2	1	1	1	2	1	2
3348336	256.2	88.2409	1	2	2	2	1	2	2	2	1	2	1	1	2	0	1	1	2	1	2	2	2	1	2	2	2	2	1	2	2	2	2	2	2	2	2	1	2	2	1	2	2	1	1	1	2	1	2
3350672	256.9	88.482	1	2	2	2	1	2	2	2	1	0	1	1	2	2	1	1	2	1	2	2	2	1	2	2	2	2	1	2	2	2	2	2	2	2	2	1	2	2	1	2	2	1	1	1	2	1	2
3347478	258.2	88.9298	1	2	2	2	1	2	2	2	1	2	1	1	2	2	1	1	2	1	2	2	2	1	2	2	2	2	1	2	2	2	2	2	2	2	2	1	2	2	1	2	2	1	1	1	2	1	2
3365208_5:A>C	258.8	89.1364	1	2	2	2	1	2	2	2	1	2	1	1	2	2	1	1	2	1	2	2	2	1	2	2	2	2	1	2	2	2	2	2	2	2	2	1	2	2	1	2	2	1	1	1	2	1	2
3738600	259.5	89.3775	1	2	2	2	1	2	2	2	1	2	1	1	2	2	1	1	2	1	2	2	2	1	2	2	2	2	2	2	2	2	2	2	2	2	2	1	2	2	1	2	2	1	1	0	2	1	2
XrPt505711	259.5	89.3775	1	2	2	2	1	2	2	2	1	2	1	1	2	2	1	1	2	1	2	2	2	1	2	2	2	2	2	2	2	2	2	2	2	2	2	1	2	2	1	2	2	1	1	1	2	1	2
XrPt398480	260.2	89.6186	1	2	1	2	1	2	2	2	1	2	1	1	2	2	1	1	2	1	2	2	2	1	2	2	2	2	2	2	2	2	2	2	2	2	2	1	2	2	1	2	2	1	1	1	2	1	2
3737798	260.8	89.8253	1	2	1	2	1	2	2	2	1	2	1	1	2	2	1	1	2	1	2	2	2	1	2	2	2	2	1	2	2	2	2	2	2	2	2	1	2	2	1	2	2	1	1	1	2	1	2
3743709	262.2	90.3075	1	2	1	2	1	2	2	2	1	2	1	0	2	2	1	1	1	1	2	0	2	0	2	2	2	2	1	1	2	2	2	2	2	2	2	1	2	0	1	2	2	1	1	1	2	1	2
3579271	264.6	91.1341	1	2	1	2	1	2	2	2	1	2	1	1	2	0	1	1	2	1	2	1	0	1	2	2	2	2	1	2	1	2	2	2	2	2	2	1	2	2	1	2	2	1	1	1	2	1	2
XrPt390711	266.7	91.8574	1	2	1	2	1	2	2	2	1	2	1	1	2	2	1	1	2	1	2	1	2	1	2	2	2	2	2	2	2	2	2	2	2	1	2	1	2	2	1	2	2	1	1	1	2	1	2
XrPt399561	266.7	91.8574	1	0	1	2	1	2	2	2	1	2	1	1	2	2	1	1	2	1	2	0	2	1	2	2	2	2	2	2	2	2	2	0	2	0	2	1	2	2	1	2	2	1	1	1	2	1	2
XrPt410892	266.7	91.8574	1	2	1	2	1	2	2	2	1	2	1	1	2	2	1	1	2	1	2	2	2	1	2	2	2	2	2	2	2	2	2	2	2	0	2	1	2	0	1	2	2	1	1	1	2	1	2
3353899	267.3	92.064	1	2	1	2	1	2	2	2	1	2	1	1	2	2	1	1	2	1	2	2	2	1	2	2	2	2	2	2	2	2	2	2	2	2	2	1	2	2	2	2	2	1	1	1	2	1	2
3343546_68:T>C	268	92.3051	1	2	1	2	1	2	2	2	1	2	1	1	2	2	1	1	2	1	2	2	2	1	2	2	2	2	2	2	2	2	2	2	2	2	2	1	2	2	2	2	2	1	1	1	2	1	2
3589787	268.6	92.5118	1	2	1	2	1	2	2	2	1	2	1	1	2	2	1	1	2	1	2	2	2	1	2	2	2	2	2	2	2	2	2	2	2	2	2	1	2	2	2	2	2	1	1	1	2	1	2
3745825_40:C>A	269.9	92.9595	1	2	1	2	1	2	2	2	1	2	1	1	2	2	1	1	2	1	2	2	2	1	2	2	2	2	2	2	2	2	2	2	2	2	2	1	2	2	2	2	2	1	1	1	2	1	2
XrPt399922	270.5	93.1662	1	2	1	0	1	2	2	2	1	2	1	1	2	2	1	1	2	1	2	2	2	1	2	2	2	2	2	2	2	2	2	2	2	2	2	1	2	2	2	2	2	1	1	1	2	1	2
XrPt399827	271.2	93.4073	1	2	1	2	1	2	2	2	1	2	1	1	2	2	1	1	2	1	2	2	2	1	2	2	2	2	2	2	2	2	2	2	2	0	2	1	2	2	1	2	2	1	1	0	2	1	2
XrPt505356	272	93.6828	0	2	1	2	1	0	2	0	1	2	1	1	2	2	1	1	2	1	2	2	2	1	2	0	2	2	2	2	0	2	2	2	2	1	2	1	2	0	1	1	0	1	1	1	2	1	2
XrPt400389	272.7	93.9239	1	2	1	2	1	2	2	2	1	2	1	1	2	2	1	1	2	1	2	2	2	1	2	2	2	2	2	2	2	2	2	2	2	1	2	1	2	0	2	1	2	1	1	1	2	1	2
XrPt509643	272.7	93.9239	1	2	1	2	1	0	2	2	1	2	1	0	2	2	1	1	2	1	2	2	2	1	2	0	2	2	0	0	2	0	0	2	2	1	0	1	0	0	2	1	2	1	1	1	2	1	2
XrPt398733	272.7	93.9239	1	2	1	2	1	2	2	2	1	2	1	1	2	2	1	1	2	1	2	2	2	1	2	2	2	2	2	1	2	2	2	2	2	1	2	1	2	2	2	1	2	1	1	1	2	1	2
XrPt507470	272.7	93.9239	1	2	1	2	1	2	2	2	1	2	1	1	2	2	1	1	2	1	2	2	2	1	2	2	2	2	2	0	2	2	2	2	2	1	2	1	2	0	2	1	2	1	1	1	2	1	2
XrPt508620	272.7	93.9239	1	2	1	2	1	2	2	2	1	2	1	1	2	2	1	1	2	1	2	2	2	1	2	2	2	2	2	2	2	2	2	2	2	1	2	1	2	2	2	1	2	1	1	1	2	1	2
XrPt400220	272.7	93.9239	1	2	1	2	1	2	2	2	1	2	1	1	2	2	1	1	2	1	2	2	2	1	2	2	2	2	2	2	2	2	2	2	2	1	2	1	2	0	2	1	2	1	1	1	2	1	2
3734538	272.7	93.9239	1	2	1	2	1	2	2	2	1	2	1	1	2	2	1	1	2	1	2	2	2	1	2	2	2	2	2	2	2	2	2	2	2	1	2	1	2	2	2	1	2	1	1	1	2	1	2
XrPt390063	272.7	93.9239	1	2	1	2	1	2	2	2	1	2	1	1	2	2	1	1	2	1	2	2	2	1	2	2	2	2	2	2	2	2	2	2	2	1	2	1	2	2	2	1	2	1	1	1	2	1	2
XrPt507836	272.7	93.9239	1	2	1	2	1	2	2	2	1	2	1	1	2	2	1	1	2	1	2	2	2	1	2	2	2	2	2	2	2	2	2	2	2	1	2	1	2	2	2	1	2	1	1	1	2	1	2
3734353	273.3	94.1306	1	2	1	2	1	2	2	2	1	2	1	1	2	2	1	1	2	1	2	1	2	1	2	2	2	2	2	2	2	2	2	2	2	1	2	1	2	2	2	1	2	1	1	1	2	1	2
3734335	275.4	94.8538	1	2	1	2	1	2	2	2	0	2	2	1	2	2	1	1	2	1	2	1	2	1	0	2	2	0	2	2	2	2	2	2	2	1	2	1	2	2	2	1	2	1	1	1	2	1	2
3750290	278.4	95.8871	1	0	1	0	1	2	2	2	1	2	2	1	2	0	1	1	2	1	2	2	2	1	2	2	2	2	2	2	2	1	2	2	2	1	1	1	2	1	2	1	2	1	1	1	2	1	2
3598974	282.1	97.1615	1	2	1	0	1	2	2	2	1	2	2	1	1	0	1	1	2	1	2	2	2	1	2	2	0	2	2	2	2	1	2	2	1	1	1	1	2	1	2	1	2	1	1	1	2	1	2
3731304	285.2	98.2292	1	0	1	2	1	2	2	2	1	2	0	1	1	0	1	1	2	1	2	2	2	1	1	2	2	2	2	1	2	0	2	0	0	1	1	1	2	1	2	1	2	1	1	1	2	1	2
3734610	287.5	99.0214	1	1	1	2	1	2	2	2	1	0	2	1	1	2	1	1	2	1	2	2	2	1	2	2	2	2	2	2	2	2	2	2	2	1	1	1	2	1	2	1	2	1	1	1	2	1	0
3748446	289.7	99.7791	1	2	1	2	1	2	2	2	1	2	2	1	1	0	1	1	2	1	2	2	2	1	2	2	2	0	2	2	2	2	2	2	2	1	1	1	2	1	2	1	2	1	1	1	2	1	2
3345551	291.1	100.261	0	2	1	2	1	2	2	2	1	2	2	1	0	2	1	1	2	1	2	2	2	1	2	2	2	1	2	2	2	2	2	2	2	1	1	1	2	1	2	1	2	0	1	1	2	1	2
3735815	293.1	100.95	2	2	1	2	1	2	2	2	1	2	2	1	2	2	1	1	2	1	2	2	1	2	2	2	2	1	2	2	2	2	2	2	2	1	1	1	2	1	2	1	2	1	1	1	2	1	2
3357152	296	101.949	0	2	1	2	1	2	2	2	1	2	2	1	2	2	1	1	2	1	2	2	1	1	2	2	2	1	2	2	2	2	2	2	2	1	1	1	2	1	2	1	2	1	0	1	2	2	2
3355354	297.3	102.397	1	2	1	2	1	2	2	2	1	2	2	1	2	2	1	1	2	1	2	2	1	1	2	2	2	1	2	2	2	2	2	2	2	1	1	1	2	1	2	1	2	1	1	1	2	1	2
3743880_50:G>C	297.3	102.397	1	2	1	2	1	2	2	2	1	2	2	1	2	2	1	1	2	1	2	2	1	1	2	2	2	1	2	2	2	2	2	2	2	1	1	1	2	1	2	1	2	1	1	1	2	1	2
3596413	298.6	102.844	1	2	1	1	1	2	2	2	1	2	2	1	2	2	1	1	2	1	2	2	1	1	2	2	2	1	2	2	2	2	2	2	2	1	1	1	1	1	2	1	2	1	1	1	2	1	2
3343312	299.3	103.086	1	2	1	1	1	2	2	2	1	2	1	1	2	2	1	1	2	1	2	2	1	1	2	2	2	1	2	2	2	2	2	2	2	1	1	1	1	1	2	1	2	1	1	1	2	1	2
3746611	301.5	103.843	1	2	1	1	1	2	2	2	1	2	1	1	2	2	2	0	2	0	2	2	1	1	2	2	2	0	2	2	2	2	2	0	2	1	2	1	1	1	2	1	2	1	0	1	2	0	2
3342334	303.7	104.601	1	2	1	1	1	2	2	2	1	2	1	1	2	2	1	1	2	1	2	2	1	1	2	2	2	1	2	2	2	2	2	1	2	1	1	1	1	1	2	1	2	1	1	1	2	1	2
3734245	304.4	104.842	1	2	1	0	1	2	2	2	1	2	1	0	2	2	0	1	2	0	2	2	0	1	2	2	2	1	2	2	2	2	2	0	2	1	1	1	1	1	2	1	2	1	1	1	2	1	2
XrPt411509	307	105.738	1	2	0	2	0	2	2	2	0	2	2	1	2	2	1	0	2	0	2	2	2	1	2	2	2	1	0	2	2	2	2	1	2	1	1	0	2	1	2	0	2	1	1	0	2	1	2
XrPt508824	307	105.738	1	2	1	2	1	2	2	2	1	2	2	1	2	0	1	1	2	1	2	2	2	1	2	2	2	1	1	2	2	2	2	1	2	1	1	1	2	1	2	1	2	1	1	1	2	1	2
3741911	308.5	106.254	1	2	1	2	1	2	2	2	1	2	2	1	2	2	1	1	2	1	2	2	0	1	2	2	2	0	2	2	0	2	2	1	2	1	1	1	2	1	2	1	0	1	1	1	2	1	2
3749261	311.5	107.287	1	2	1	2	1	2	2	2	2	2	2	1	2	2	1	1	2	1	2	2	2	1	2	2	2	2	2	2	2	2	2	2	2	1	1	1	2	1	2	1	2	1	1	1	2	1	2
3730289	313	107.804	0	2	1	2	1	2	2	2	2	2	2	2	2	2	1	1	2	1	2	2	2	1	2	2	2	1	2	2	2	2	2	2	2	1	1	1	2	1	2	0	2	1	1	1	2	1	2
3747449	315.3	108.596	1	2	1	2	1	2	2	2	1	2	2	2	2	2	1	1	2	1	2	2	2	0	2	2	2	0	2	2	2	2	2	2	2	1	0	2	2	1	2	1	2	0	1	0	2	1	2
3748438	319.1	109.905	1	2	1	2	1	2	2	2	1	2	2	2	2	2	2	1	2	1	2	2	2	1	2	2	2	2	2	2	2	2	2	2	2	2	1	0	2	1	2	1	2	1	1	1	2	1	2
3730158	321.8	110.835	1	2	1	2	1	2	2	2	1	2	2	1	2	1	2	1	2	1	2	2	2	1	2	2	2	2	2	2	2	2	2	2	2	1	1	1	2	1	2	1	2	1	1	1	2	1	2
3584905_44:T>G	323.2	111.317	1	2	1	2	1	2	2	2	1	2	2	1	2	2	2	1	2	1	2	2	2	1	2	2	2	2	2	2	2	2	2	2	2	1	1	1	2	1	2	1	2	1	1	1	2	1	2
3745010_36:A>G	323.8	111.524	1	2	1	2	1	2	2	2	1	2	2	1	2	2	2	1	2	1	2	2	2	1	2	2	2	2	2	2	2	2	2	2	2	1	1	1	2	1	2	1	2	1	1	1	2	1	2
3580903	326.8	112.557	2	2	1	2	1	2	2	2	1	2	2	1	2	2	1	1	2	1	2	2	2	0	2	2	2	2	2	2	2	2	2	2	2	2	1	1	2	2	2	1	2	0	1	1	2	0	2
3732349	330.8	113.935	1	2	1	2	1	2	2	2	1	2	2	0	2	2	1	1	2	1	2	2	2	1	2	2	2	2	2	2	2	2	2	2	2	1	1	0	2	1	2	1	2	1	1	1	2	1	2
XrPt506415	333.3	114.796	1	0	1	2	1	0	0	2	1	2	0	1	2	2	1	1	2	0	2	2	2	1	2	2	2	2	0	0	2	2	2	1	2	0	1	1	2	2	2	1	2	1	1	1	0	1	2
XrPt398507	333.3	114.796	1	2	1	2	1	2	2	2	1	2	0	1	2	2	1	1	2	1	0	2	2	1	2	2	2	2	1	0	0	0	2	1	2	1	1	0	2	0	2	1	2	1	1	1	2	1	2
XrPt390690	333.3	114.796	1	2	0	2	1	2	2	2	1	2	2	1	2	2	1	1	2	1	1	2	2	1	2	2	2	2	0	0	2	2	2	1	2	1	1	1	2	2	2	1	2	1	1	1	2	1	2
XrPt508108	333.3	114.796	1	2	1	2	1	2	2	2	1	2	2	1	2	2	1	1	2	1	1	2	2	1	2	2	2	2	0	2	2	2	2	1	2	0	1	1	2	2	2	1	2	1	1	1	2	1	2
XrPt400485	333.3	114.796	1	2	0	2	1	2	2	2	1	2	2	1	2	2	1	1	2	1	0	2	2	1	2	2	2	2	0	2	2	2	2	1	2	0	1	1	2	2	2	1	2	0	1	1	2	1	2
XrPt345374	333.3	114.796	1	2	0	2	1	2	2	2	1	2	2	1	2	2	1	1	2	1	2	2	2	1	2	2	2	2	2	2	2	2	2	1	2	1	1	1	2	2	2	1	2	1	1	1	2	1	2
XrPt346832	334.7	115.278	1	2	0	2	1	2	2	2	1	2	2	1	2	2	2	1	2	1	0	2	2	1	2	2	2	2	2	2	2	2	2	1	2	0	1	1	2	2	2	1	2	1	1	1	2	1	2
XrPt347562	336.3	115.829	1	2	0	2	0	0	2	2	1	2	2	1	2	2	0	1	2	0	2	2	2	1	2	2	2	1	0	2	2	2	2	1	2	0	1	1	2	2	2	1	2	1	1	1	2	1	2
XrPt506786	336.3	115.829	1	2	0	2	1	2	2	2	1	2	2	1	2	2	1	1	2	1	2	2	2	1	2	2	2	1	2	2	2	2	2	1	2	2	1	1	2	2	2	1	2	1	1	1	2	1	2
XrPt348380	336.3	115.829	1	2	0	2	1	2	2	2	1	2	2	1	2	2	1	1	2	1	2	2	2	1	2	2	2	1	0	2	2	2	2	1	2	0	1	1	2	2	2	1	2	1	1	1	2	1	2
XrPt506193	336.3	115.829	1	2	1	0	1	2	2	2	0	2	2	1	2	2	1	0	2	0	2	2	2	1	2	2	2	1	2	2	2	2	2	1	2	1	1	1	2	2	2	1	2	1	1	1	2	1	2
XrPt400459	339.2	116.828	1	2	0	0	1	2	2	2	2	2	1	1	2	2	1	1	2	2	2	2	2	1	2	2	2	1	1	0	2	2	2	1	2	1	1	1	1	2	2	1	2	1	1	1	2	1	2
XrPt508835	343.7	118.378	1	2	1	0	1	2	2	2	2	2	1	1	2	2	1	1	2	1	2	2	1	1	2	2	2	1	1	0	2	2	2	1	2	1	1	1	0	1	2	1	2	1	1	1	2	1	2
XrPt411144	343.7	118.378	1	2	1	1	1	2	2	2	2	2	1	1	2	2	1	1	2	1	0	2	1	1	2	2	2	1	1	2	2	2	2	1	2	1	1	1	1	0	2	1	2	1	1	1	2	1	2
3734033	345.7	119.067	1	2	1	1	1	2	2	2	2	2	1	1	2	2	1	1	2	2	2	2	1	1	2	2	2	1	2	2	2	2	2	1	2	1	1	1	1	1	2	1	2	1	1	1	2	1	2
3357238	346.3	119.273	1	2	1	1	1	2	2	2	2	2	1	1	2	2	1	1	2	2	2	2	1	1	2	2	2	1	2	2	2	2	2	1	2	1	1	1	1	1	2	1	2	1	1	1	2	1	2
3593365	347	119.514	1	2	1	1	1	2	2	2	2	2	1	1	2	2	1	1	2	2	2	2	1	1	2	2	2	1	2	2	2	2	2	2	2	1	1	1	1	1	2	1	2	1	1	1	2	1	2
3356686	347.6	119.721	1	2	1	1	1	2	2	2	2	2	1	1	2	2	1	1	2	2	2	2	1	1	2	1	2	1	2	2	2	2	2	2	2	1	1	1	1	1	2	1	2	1	1	1	2	1	2
XrPt402304	350.3	120.651	1	2	1	0	1	2	2	2	2	2	1	1	2	2	1	1	2	2	2	2	1	1	2	1	2	1	1	2	2	2	2	2	2	1	1	1	1	0	2	1	2	1	1	1	2	1	2
3732445	353.1	121.615	1	2	1	1	1	2	2	2	2	2	1	1	2	2	1	1	2	2	2	2	2	1	2	1	2	0	2	2	2	2	2	2	2	1	1	1	1	1	2	1	2	1	0	1	2	1	2
3347648	355.2	122.339	1	2	1	1	1	2	2	2	2	2	1	2	2	2	1	1	2	2	2	2	1	1	2	1	2	0	2	2	2	2	2	2	2	1	1	1	1	1	2	1	2	1	1	1	2	1	2
3585756	357.3	123.062	1	2	1	1	1	2	2	2	2	2	1	2	2	0	1	1	2	2	2	2	1	1	2	1	2	1	2	2	2	2	2	1	2	1	1	1	1	1	0	1	0	1	0	1	2	1	2
3580265	358.7	123.544	1	2	1	1	1	2	2	2	2	2	1	2	2	2	1	1	2	2	2	2	1	1	2	1	2	1	2	2	2	2	2	1	2	2	1	1	1	1	2	1	2	1	1	1	2	1	2
3582954	361.5	124.509	2	2	1	1	1	2	2	2	2	2	2	2	2	2	1	1	2	2	2	2	1	1	2	1	2	0	2	2	2	2	2	1	2	2	1	1	1	2	2	1	2	1	1	1	2	1	2
3738252	365.5	125.886	0	2	0	0	1	2	2	2	2	2	1	2	2	2	1	1	2	2	2	2	1	1	2	2	2	0	2	2	2	2	2	1	2	2	0	1	0	1	2	0	2	0	1	0	2	1	2
3363652_35:A>C	366.9	126.368	1	2	1	1	1	2	2	2	2	2	1	2	2	2	1	1	2	2	2	2	1	1	2	1	2	1	2	2	2	2	2	1	0	2	1	1	1	1	2	1	2	1	1	1	2	1	2
3738488	369.8	127.367	1	0	1	1	1	1	2	0	2	2	1	2	2	2	1	1	0	2	2	2	1	1	1	1	2	1	2	2	2	2	2	1	1	2	1	1	1	1	1	1	2	1	1	1	2	1	2
3740268	374.5	128.986	1	1	0	1	2	1	2	1	2	2	1	2	0	2	2	1	2	2	2	2	2	1	0	1	2	1	1	2	2	2	2	1	1	1	1	1	1	1	1	1	2	1	1	1	2	1	2
3347866	378.5	130.364	1	1	2	1	2	1	2	2	0	2	1	2	2	2	2	1	0	2	2	2	2	1	2	1	2	1	1	2	2	2	0	1	1	2	1	1	1	1	1	1	2	1	1	1	2	1	0
3737149	379.9	130.846	1	1	2	1	2	1	2	2	2	2	1	2	2	2	2	1	1	2	2	2	2	1	2	1	2	1	1	2	2	2	2	1	1	1	1	1	1	1	1	1	2	1	1	1	2	1	2
3733405	383.6	132.12	1	2	2	1	2	0	2	2	2	2	1	2	2	2	2	1	2	2	2	2	2	2	2	1	2	2	1	2	2	2	2	1	0	1	1	1	1	0	1	1	2	1	1	1	2	1	2
3364098	386.5	133.119	1	2	2	1	2	1	2	2	2	2	1	2	2	2	2	1	2	2	2	2	2	1	2	1	2	2	1	2	2	2	2	1	1	2	1	1	1	1	0	1	2	1	1	1	2	1	2
3341947	387.2	133.36	1	2	2	1	2	1	2	2	2	2	1	2	2	2	2	1	2	2	2	2	2	1	2	1	2	1	1	2	2	2	2	1	1	2	1	1	1	1	1	1	2	1	1	1	2	1	2
3595350_10:G>C	387.2	133.36	1	2	2	1	2	1	2	2	2	2	1	2	2	2	2	1	2	2	2	2	2	1	2	1	2	1	1	2	2	2	2	1	1	2	1	1	1	1	1	1	2	1	1	1	2	1	2
3355080	389.2	134.049	1	2	2	1	2	1	2	2	1	2	1	2	1	2	2	1	2	2	2	2	2	1	2	1	2	1	1	2	2	0	2	1	1	2	1	1	1	1	1	1	2	1	1	1	2	1	2
3343393	389.9	134.29	1	2	2	1	2	1	2	2	2	2	1	2	1	2	2	1	2	2	2	2	2	1	2	1	2	1	1	2	2	2	2	1	1	2	1	1	1	1	1	1	2	1	1	1	2	1	2
3600911	392.5	135.186	1	2	1	1	2	2	2	2	2	2	1	2	2	2	2	1	2	2	2	2	1	1	2	1	2	1	1	2	2	2	2	1	1	2	1	1	1	1	1	1	2	1	1	1	2	1	2
3589534	395.2	136.116	1	2	2	1	2	2	2	2	2	2	1	2	2	2	2	1	2	2	2	2	2	1	2	1	2	1	1	2	2	2	2	1	1	1	1	1	1	1	1	1	2	1	1	1	2	1	2
3361152	395.8	136.322	1	2	2	1	2	1	2	2	2	2	1	2	2	2	2	1	2	2	2	2	2	1	2	1	2	1	1	2	2	2	2	1	1	1	1	1	1	1	1	1	2	1	1	1	2	1	2
3750821	396.5	136.563	1	2	2	1	1	1	2	2	2	2	1	2	2	2	2	1	2	0	2	2	2	1	2	1	2	1	1	2	2	2	2	1	1	1	1	1	1	1	1	1	2	1	1	1	2	1	0
XrPt348747	398.6	137.287	1	2	2	1	2	1	2	2	2	2	1	2	2	2	2	1	2	2	2	2	2	1	2	1	2	1	1	2	2	2	2	1	1	1	1	1	1	2	1	1	2	1	1	1	2	1	2
XrPt347307	399.9	137.734	1	2	2	1	2	1	2	2	2	2	1	2	2	2	2	1	2	2	2	2	2	1	2	1	2	1	1	2	2	2	2	1	1	1	1	1	1	2	1	1	2	1	1	1	1	1	2
XrPt121523	402.2	138.527	1	2	2	2	2	0	2	2	2	2	1	2	2	2	2	1	2	2	2	2	2	1	2	0	2	1	1	2	2	2	2	1	1	1	0	1	1	2	1	1	2	0	0	0	2	1	2
XrPt399755	402.9	138.768	1	2	2	2	2	2	2	2	2	2	1	2	2	2	2	1	2	2	2	2	2	1	2	1	2	1	1	2	2	2	2	1	1	1	1	1	1	2	1	1	2	1	1	1	2	1	2
3359588	405.6	139.698	1	2	2	1	2	2	2	2	2	2	1	2	2	2	2	1	2	2	2	2	2	1	2	1	2	1	1	2	2	2	2	1	1	1	1	1	1	1	1	1	2	1	1	1	2	1	2
3584516	406.9	140.145	1	2	2	2	2	1	2	2	2	2	1	2	2	2	2	1	2	2	2	2	2	1	2	1	2	1	1	2	2	2	2	1	1	1	1	1	1	1	1	1	2	1	0	1	2	1	2
3350784_31:T>G	407.6	140.386	1	2	2	2	2	1	2	2	2	2	1	2	2	2	2	1	2	2	2	2	2	1	2	1	2	1	1	2	2	2	2	1	1	1	1	1	1	1	1	1	2	1	1	1	2	1	2
3355945	407.6	140.386	1	2	2	2	2	1	2	2	2	2	1	2	2	2	2	1	2	2	2	2	2	1	2	1	2	1	1	2	2	2	2	1	1	1	1	1	1	1	1	1	2	1	1	1	2	1	2
3735912	408.2	140.593	1	2	2	2	2	1	2	2	2	2	1	2	2	2	2	1	2	2	2	2	2	1	2	1	2	1	1	0	2	2	2	1	1	1	1	1	1	1	1	1	2	1	1	1	2	1	1
3596427_8:G>C	408.2	140.593	1	2	2	2	2	1	2	2	2	2	1	2	2	2	2	1	2	2	2	2	2	1	2	1	2	1	1	2	2	2	2	1	1	1	1	1	1	1	1	1	2	1	1	1	2	1	1
3738404	409.5	141.041	1	2	2	2	2	1	2	2	2	2	1	2	2	2	2	1	2	2	2	2	2	1	2	1	2	1	1	2	2	2	2	1	1	1	1	1	1	1	1	1	2	1	1	1	2	1	1
3350252	410.2	141.282	1	2	2	2	1	1	2	2	2	2	1	2	2	2	2	1	2	2	2	2	2	1	2	1	2	1	1	2	2	2	2	1	1	1	1	1	1	1	1	1	2	1	1	1	2	1	1
3355868_47:A>G	410.8	141.489	1	2	2	2	1	1	2	2	2	2	1	2	2	2	2	1	2	2	2	2	2	1	2	1	2	1	1	2	2	2	2	1	1	1	1	1	1	1	1	1	2	1	1	1	2	1	1
3342435	410.8	141.489	1	2	2	2	1	1	2	2	2	2	1	2	2	2	2	1	2	2	2	2	2	1	2	1	2	1	1	2	2	2	2	1	1	1	1	1	1	1	1	1	2	1	1	1	2	1	1
3744653	412.1	141.936	1	1	2	2	1	1	2	2	2	2	1	2	2	2	2	1	2	2	2	2	2	1	2	1	2	1	1	0	2	2	2	1	1	1	1	1	1	1	1	1	2	1	1	1	0	1	1
3735147	413.5	142.419	1	1	2	2	1	1	2	2	2	2	1	2	2	2	2	1	2	2	2	2	2	1	2	1	2	1	1	2	2	2	2	1	1	1	1	1	1	1	1	1	2	1	1	1	2	1	1
3748554	416.3	143.383	1	2	2	2	1	1	2	2	2	2	0	2	2	2	2	1	2	2	2	2	2	2	2	1	2	1	1	2	2	2	2	1	1	1	1	1	1	0	1	1	2	1	1	1	2	1	1
3359427	420.2	144.726	1	2	2	1	1	2	2	2	2	2	1	2	2	2	2	1	2	2	2	2	2	2	2	1	2	2	1	2	2	2	2	1	0	1	1	1	1	1	1	0	2	1	1	1	2	1	1
3347982	423.3	145.794	1	2	2	1	1	1	2	2	2	2	0	2	2	2	2	1	2	2	2	2	2	1	2	1	2	1	1	2	2	2	2	1	0	1	1	1	1	0	1	1	2	1	1	1	2	1	1
XrPt347925	424.7	146.276	0	2	2	1	1	1	2	2	2	2	1	2	2	2	2	1	2	2	2	2	2	1	2	1	2	1	1	2	2	2	2	1	1	1	1	1	1	2	1	1	2	1	1	1	2	1	1
XrPt389810	425.5	146.552	1	2	0	0	0	1	2	2	2	2	1	2	0	2	2	1	1	2	2	2	2	0	2	1	2	1	1	0	2	2	2	1	1	1	1	1	1	2	1	1	2	1	1	0	2	1	1
XrPt411401	426.3	146.827	1	2	2	1	0	1	2	2	2	2	0	2	2	2	2	1	1	2	2	2	2	0	2	1	2	1	1	1	2	2	2	1	1	1	1	1	1	2	1	1	2	1	1	1	2	1	1
XrPt389305	427.7	147.309	1	2	2	1	1	1	2	2	2	2	1	2	1	0	2	1	1	2	2	2	2	1	2	1	2	1	1	1	2	2	2	1	1	1	1	1	1	2	1	1	2	1	1	1	2	1	1
XrPt401549	429	147.757	1	2	2	1	1	1	2	2	2	2	1	2	2	2	2	1	1	2	2	2	2	1	2	1	2	1	1	1	2	2	2	1	1	0	1	1	1	2	1	1	2	1	1	1	2	1	1
3735729_20:T>C	430.3	148.205	1	2	2	1	1	1	2	2	2	2	1	2	2	2	2	1	1	2	2	2	2	1	2	1	2	1	1	1	2	2	2	1	1	1	1	1	1	1	1	1	2	1	1	1	2	1	1
3349019	430.9	148.411	1	2	2	1	1	1	2	2	2	2	1	2	1	2	2	1	1	2	2	2	2	1	2	1	2	1	1	1	2	2	2	1	1	1	1	1	1	1	1	1	2	1	1	1	2	1	1
3352431_9:G>A	430.9	148.411	1	2	2	1	1	1	2	2	2	2	1	2	1	2	2	1	1	2	2	2	2	1	2	1	2	1	1	1	2	2	2	1	1	1	1	1	1	1	1	1	2	1	1	1	2	1	1
3738827	433.7	149.376	0	2	2	1	1	1	2	2	2	2	1	2	1	2	2	1	1	2	2	2	2	1	2	1	2	1	1	1	2	2	2	1	1	2	1	1	2	1	1	1	2	1	1	1	2	0	1
3732823	437.4	150.65	1	2	2	2	2	1	2	2	2	2	1	2	1	0	2	1	1	2	2	2	2	1	2	1	2	1	1	1	2	2	2	1	1	1	1	1	0	1	1	1	2	1	1	1	2	1	1
3363672_40:G>A	438.9	151.167	1	2	2	2	2	1	1	2	2	2	1	2	0	2	2	1	1	0	2	2	2	1	2	1	2	1	1	1	2	2	1	1	1	1	1	1	1	1	1	1	2	1	1	1	2	1	1
3344084	438.9	151.167	1	2	2	2	2	1	1	2	2	2	1	2	2	2	2	1	1	2	2	2	2	1	2	1	2	1	1	1	2	2	1	1	1	1	1	1	1	1	1	1	2	1	1	1	2	1	1
3354402	440.9	151.856	1	2	2	2	1	1	1	2	2	2	1	2	2	2	2	1	1	2	2	2	2	1	2	1	2	1	1	1	2	2	1	1	2	1	1	1	1	2	1	1	2	1	1	1	2	1	1
3588509	442.3	152.338	1	2	2	2	1	1	1	2	2	2	1	2	2	2	2	1	1	2	2	2	2	1	2	1	2	1	1	1	2	2	1	1	1	1	1	1	1	1	1	1	2	1	1	1	2	1	1
3353993_8:C>G	442.3	152.338	1	2	2	2	1	1	1	2	2	2	1	2	2	2	2	1	1	2	2	2	2	1	2	1	2	1	1	1	2	2	1	1	1	1	1	1	1	1	1	1	2	1	1	1	2	1	1
3729862	443	152.579	1	2	2	2	1	1	1	2	2	2	1	2	2	2	2	1	1	2	2	2	2	1	2	1	2	1	1	1	2	2	1	1	1	1	1	1	1	1	1	1	2	1	1	1	2	1	1
3347402	443.7	152.82	1	2	2	2	1	1	1	2	2	2	1	2	2	2	2	1	1	2	2	2	2	1	2	1	2	1	1	1	2	2	1	1	1	1	1	1	1	1	1	1	2	1	1	1	2	1	1
XrPt401579	445.6	153.474	1	2	2	2	1	1	1	2	2	2	1	2	2	2	2	1	1	2	2	2	2	1	2	1	2	1	1	1	2	2	1	1	1	1	1	1	1	2	1	1	2	1	1	1	2	1	1
XrPt506476	446.2	153.681	1	2	2	2	1	1	1	2	2	2	1	2	2	2	2	1	1	2	2	2	2	1	2	1	2	1	1	1	2	2	1	1	1	1	1	1	1	2	1	1	2	1	1	1	2	1	1
XrPt390525	450.7	155.231	2	2	2	2	2	1	1	2	2	2	1	2	2	0	2	1	1	2	2	2	2	0	2	1	2	1	1	1	2	2	1	1	1	2	2	0	1	2	2	0	2	1	1	1	2	1	1
XrPt390083	452.9	155.989	1	2	2	2	2	1	1	2	2	2	1	2	2	1	2	1	1	2	2	2	2	2	2	1	2	1	1	1	2	2	1	1	1	1	2	1	1	2	2	1	2	1	1	1	2	1	1
XrPt389264	454.8	156.643	1	2	2	2	2	1	1	1	2	2	1	2	2	1	2	1	1	2	2	2	2	1	2	1	2	1	1	1	2	2	1	1	1	1	2	1	1	2	2	1	2	1	1	1	2	1	1
Xscm046	454.8	156.643	1	2	2	2	2	1	1	1	2	2	1	2	2	1	2	0	0	2	2	0	2	0	2	1	2	1	1	1	2	2	0	1	1	1	2	1	1	2	2	1	2	0	1	0	2	1	1
Xscsz1194L750	454.8	156.643	1	2	2	2	2	1	1	1	2	2	1	2	2	1	2	2	1	2	2	2	2	0	2	1	2	1	1	1	2	2	0	1	1	1	2	1	1	2	2	1	2	1	1	1	2	1	1
Xscm078	454.8	156.643	1	2	2	2	2	1	1	0	2	2	1	2	2	1	2	2	1	2	2	2	2	0	2	0	2	1	1	1	2	2	0	1	1	1	2	1	0	2	2	1	2	1	0	1	2	1	1
3358200	457.1	157.435	1	2	2	2	2	1	1	2	2	2	1	2	2	1	2	1	1	2	2	2	2	1	2	1	2	1	1	1	2	2	2	1	1	1	2	1	1	2	1	1	2	1	1	1	2	1	1
3582150	458.4	157.883	1	2	2	2	2	1	1	2	2	2	1	2	2	1	2	1	1	2	2	2	2	1	2	1	2	1	2	1	2	2	2	1	1	1	2	1	1	2	2	1	2	1	1	1	2	1	1
3349346_62:C>A	459	158.09	1	2	2	2	2	1	1	1	2	2	1	2	2	1	2	1	1	2	2	2	2	1	2	1	2	1	2	1	2	2	2	1	1	1	2	1	1	2	2	1	2	1	1	1	2	1	1
3356296	459.6	158.296	1	2	2	2	2	1	1	1	2	2	1	2	2	1	2	2	1	2	2	2	2	1	2	1	2	1	2	1	2	2	2	1	1	1	2	1	1	2	2	1	2	1	1	1	2	1	1
3750747	461.6	158.985	0	2	2	2	2	1	1	1	2	2	1	2	2	1	2	2	1	2	2	2	2	1	2	1	2	1	2	1	2	2	2	1	1	1	2	1	1	2	2	1	2	2	1	1	2	1	1
3341769	463.6	159.674	1	2	2	2	2	1	1	1	2	2	1	2	2	1	2	2	1	2	2	2	2	1	2	1	2	1	2	1	2	2	2	1	1	1	1	1	1	1	2	1	2	2	1	1	2	1	1
3743089_41:T>C	464.3	159.915	1	2	2	2	2	1	1	1	2	2	1	2	2	1	2	2	1	2	2	2	2	1	2	1	2	1	2	0	2	2	2	1	1	1	1	1	1	1	0	1	2	2	1	1	2	1	1
3600271	464.3	159.915	1	2	2	2	2	1	1	1	2	2	1	2	2	1	2	2	1	2	2	2	2	1	2	1	2	1	2	1	2	2	2	1	1	1	1	1	1	1	2	1	2	2	1	1	2	1	1
3730760	465.5	160.328	1	2	2	2	2	1	1	1	2	2	1	2	2	1	2	2	1	2	2	2	2	1	2	1	2	1	2	1	1	2	2	1	1	1	1	1	1	1	2	1	2	2	1	1	2	1	1
3350332_37:A>G	465.5	160.328	1	2	2	2	2	1	1	1	2	2	1	2	2	1	2	2	1	2	2	2	2	1	2	1	2	1	2	1	1	2	2	1	1	1	1	1	1	1	2	1	2	2	1	1	2	1	1
3580831	465.5	160.328	1	2	2	2	2	1	1	1	2	2	1	2	2	1	2	2	1	2	2	2	2	1	2	1	2	1	2	1	1	2	2	1	1	1	1	1	1	1	2	1	2	2	1	1	2	1	1
3343102_40:G>A	466.2	160.57	1	2	2	0	2	1	1	1	2	2	1	2	2	1	0	2	1	2	2	2	2	1	2	1	2	1	2	1	1	2	2	1	1	1	1	1	1	1	2	1	2	2	1	1	2	1	1
XrPt389765	469.9	161.844	1	0	2	2	0	0	1	1	2	2	1	2	2	1	2	2	1	2	2	2	2	1	2	1	2	1	1	1	2	2	2	1	1	1	1	1	1	2	2	1	2	2	1	1	2	1	1
XrPt506201	472	162.567	1	1	2	2	2	1	1	1	2	2	1	2	2	1	2	2	1	2	2	2	2	1	2	1	2	1	1	1	0	2	2	1	1	1	1	1	1	2	2	1	2	2	1	1	2	1	1
XrPt507266	472	162.567	0	1	2	2	2	1	0	1	2	2	0	2	2	1	2	2	1	2	0	2	2	0	2	1	2	1	1	0	1	2	2	1	1	1	1	1	0	2	2	1	0	2	1	1	0	1	1
XrPt508220	472	162.567	1	1	2	2	2	1	1	1	2	2	1	2	2	1	2	2	1	2	0	2	2	0	2	1	2	1	1	0	0	0	2	1	1	1	1	1	1	2	2	1	2	2	1	1	2	1	1
XrPt389946	472	162.567	1	1	0	0	2	1	1	1	0	2	1	2	2	1	2	0	1	2	0	2	2	1	2	1	2	1	1	1	0	2	2	1	1	1	1	1	1	2	2	1	2	2	1	1	2	1	1
XrPt398526	472	162.567	1	1	2	2	2	1	1	1	2	2	1	2	2	1	2	2	1	2	1	2	2	1	2	1	2	1	1	1	0	2	2	1	1	1	1	1	1	2	2	1	2	2	1	1	2	1	1
XrPt400432	472	162.567	1	1	2	2	2	1	1	1	2	2	1	2	2	1	2	0	1	0	1	2	2	1	2	1	2	1	1	1	1	2	2	1	1	1	1	1	1	2	2	1	2	2	1	1	2	1	1
XrPt399475	472	162.567	1	1	2	2	2	1	1	1	2	2	1	2	2	1	2	2	1	2	0	2	2	1	2	1	2	1	1	1	0	2	2	1	1	1	1	1	1	2	2	1	2	2	1	1	2	1	1
XrPt506755	472	162.567	1	1	2	2	2	1	1	1	2	2	1	2	2	1	2	2	1	2	2	2	2	1	2	1	2	1	1	1	0	2	2	1	1	1	1	1	1	2	2	1	2	2	1	1	2	1	1
3734934	474	163.256	1	1	2	2	2	1	1	1	2	2	1	2	2	1	2	2	1	2	2	2	2	1	2	1	2	1	2	1	1	2	2	1	1	1	1	1	1	1	2	1	2	2	1	1	2	1	1
3598429	474.7	163.497	1	1	2	2	2	1	1	1	2	2	1	2	2	1	2	2	1	2	2	2	2	1	2	1	2	1	2	2	1	0	0	1	1	1	1	1	1	1	2	1	2	2	1	1	0	1	1
3585694	475.3	163.704	1	1	2	2	2	1	1	1	2	2	1	2	2	1	2	2	1	2	2	2	2	1	2	1	2	1	2	2	1	2	2	1	1	1	1	1	1	1	2	1	2	2	1	1	2	1	1
3739267	476.6	164.152	1	1	2	2	2	1	1	1	2	2	1	2	2	1	2	2	1	2	2	2	2	2	2	1	2	1	2	2	1	2	2	1	1	1	1	1	1	1	2	1	2	2	1	1	2	1	1
3600189	477.2	164.358	1	1	1	2	2	1	1	1	2	2	1	2	2	1	2	2	1	2	2	2	2	2	2	1	2	1	2	2	1	2	2	1	1	1	1	1	1	1	2	1	2	2	1	1	2	1	1
3598350_22:G>A	477.2	164.358	1	1	1	2	2	1	1	1	2	2	1	2	2	1	2	2	1	2	2	2	2	2	2	1	2	1	2	2	1	2	2	1	1	1	1	1	1	1	2	1	2	2	1	1	2	1	1
3602805	477.9	164.599	1	1	1	2	2	1	1	1	2	2	1	2	1	1	2	2	1	2	2	0	2	2	2	1	2	1	2	2	1	2	2	1	1	1	1	1	1	1	2	1	2	2	1	1	2	1	1
335478850:C>T	479.9	165.288	2	1	1	2	2	1	1	1	2	2	1	2	1	1	2	2	1	2	2	2	2	2	2	1	2	1	2	2	1	2	2	1	1	2	1	1	1	1	2	1	2	2	1	1	2	1	1
XrPt401054	482.6	166.218	2	1	1	2	2	1	1	1	2	2	1	2	1	1	2	2	1	2	2	2	2	2	2	1	2	1	1	2	1	2	2	1	1	2	0	1	1	2	2	1	2	2	1	1	2	1	1
XrPt399888	483.4	166.494	2	1	1	2	2	1	1	1	0	0	1	2	1	1	2	2	1	2	2	2	1	2	2	1	2	1	1	2	1	0	2	1	0	2	2	1	1	0	2	1	0	2	1	1	2	1	1
XrPt505444	484.1	166.735	2	1	1	2	2	1	1	1	2	2	1	2	1	1	2	2	1	0	2	2	2	2	2	1	2	1	1	2	1	2	2	1	1	2	2	1	1	2	2	1	2	2	1	1	2	1	1
3364352_23:T>C	486.1	167.424	2	1	1	2	2	1	1	1	2	2	1	2	1	1	2	2	1	2	2	2	2	2	2	1	2	1	2	2	1	2	2	1	1	2	2	1	1	2	2	1	2	2	1	1	2	1	1
3352611	486.1	167.424	2	1	1	2	2	1	1	1	2	2	1	2	1	1	2	2	1	2	2	2	2	2	2	1	2	1	2	2	1	2	2	1	1	2	2	1	1	2	2	1	2	2	1	1	2	1	1
3579319	489	168.422	2	2	1	2	2	1	1	1	2	2	1	2	0	1	2	2	1	2	2	2	2	2	2	1	2	1	2	2	0	2	2	1	1	2	2	1	2	2	2	0	2	2	1	1	2	1	1
3579436_53:C>G	491.9	169.421	2	2	1	2	2	1	1	1	2	2	1	2	1	1	2	2	1	2	2	2	2	1	2	1	2	1	2	2	1	2	2	1	1	2	2	1	1	2	2	1	2	2	1	1	2	1	1
XrPt400331	495	170.489	2	2	1	2	2	1	1	1	2	2	1	2	1	0	2	2	0	2	2	2	2	1	2	1	2	1	1	2	1	2	2	0	1	0	2	1	1	2	2	1	2	0	0	1	2	1	0
XrPt399879	496.4	170.971	2	2	1	2	2	1	1	1	2	2	1	2	1	1	2	2	1	2	2	2	2	1	2	1	2	1	1	2	1	2	2	1	1	2	2	1	1	2	2	1	2	2	1	1	2	1	1
XrPt506263	496.4	170.971	2	2	1	2	2	1	1	1	2	2	1	2	1	1	2	2	1	2	2	2	2	1	2	1	2	1	1	2	0	2	2	1	1	2	2	1	1	2	2	1	2	2	1	1	2	1	1
XrPt507589	496.4	170.971	2	2	1	2	2	1	1	1	2	2	1	2	1	1	2	2	1	2	2	2	2	1	2	1	2	1	1	2	0	2	2	1	1	2	2	1	1	2	2	1	2	2	1	1	2	1	1
XrPt509333	497.1	171.212	2	2	1	2	2	1	1	1	2	2	1	2	1	1	2	2	1	2	2	2	2	1	2	1	2	1	1	2	0	2	2	1	1	2	2	1	1	2	2	1	2	2	1	1	2	1	1
3346574	500.5	172.383	2	2	1	2	2	1	1	1	2	2	1	2	1	1	2	2	1	2	2	2	2	1	2	1	2	1	2	2	0	2	2	1	1	2	1	1	1	0	2	1	2	2	1	1	2	1	1
3748580_66:C>G	501.2	172.624	2	2	1	2	2	1	0	1	2	2	1	2	1	1	2	2	1	2	2	2	2	1	2	1	2	1	2	2	1	2	2	1	1	2	1	1	1	1	2	1	2	2	1	1	2	1	1
3738802	501.2	172.624	2	2	1	2	2	1	1	1	2	2	1	2	1	1	2	2	1	2	2	2	2	1	2	1	2	1	2	2	1	2	2	1	1	2	1	1	1	1	2	1	2	2	1	1	2	1	1
3749263	502.5	173.072	1	2	1	2	2	1	1	1	2	2	1	2	1	1	2	2	1	2	2	2	2	1	2	1	2	1	2	2	1	2	2	1	1	2	1	1	1	1	2	1	2	2	1	1	2	1	1
3351395	503.1	173.279	2	0	1	2	2	1	1	1	2	2	1	2	1	1	2	2	1	2	2	2	2	1	2	1	2	1	2	2	1	2	2	1	1	2	1	1	1	1	2	1	2	2	1	1	2	1	1
3734114	503.8	173.52	2	1	1	2	2	1	1	1	2	2	1	2	1	1	0	2	1	2	2	2	0	1	2	1	2	1	2	2	1	2	2	1	1	2	1	1	1	1	2	1	2	2	1	1	2	1	1
3731436	506	174.278	2	2	1	2	2	1	1	1	2	2	1	2	0	0	2	2	1	2	2	2	2	1	2	1	2	1	2	2	1	2	0	1	1	2	1	1	1	1	2	1	2	2	1	1	2	1	1
3344098	507.4	174.76	2	2	1	2	2	1	1	1	2	2	1	2	1	1	2	2	1	2	2	2	2	1	2	1	2	1	2	2	1	2	2	1	1	2	1	1	1	1	2	1	2	2	1	1	2	1	1
3578731	508.7	175.208	2	2	1	2	2	1	1	1	2	2	1	2	1	1	2	2	1	2	2	2	2	1	2	1	2	1	2	2	1	1	2	1	1	2	1	1	1	1	2	1	2	2	1	1	2	1	1
3730247	510.7	175.896	2	2	1	2	2	1	1	1	2	2	1	2	1	1	2	2	1	2	2	2	2	1	0	1	2	1	2	1	1	2	2	1	1	2	1	1	1	1	0	1	2	2	1	1	2	1	1
XrPt508818	514	177.033	2	2	1	2	1	1	1	1	2	2	1	0	1	1	0	0	1	2	2	2	0	1	1	1	2	1	2	0	1	1	2	1	1	2	0	1	1	2	2	1	0	2	1	1	2	1	1
XrPt505662	519.1	178.79	2	2	1	2	2	1	1	1	2	2	1	2	1	1	2	2	1	2	2	2	1	0	1	1	2	1	2	2	1	1	2	1	1	2	1	1	1	2	2	1	2	2	1	1	1	1	1
XrPt402383	520.5	179.272	2	2	1	2	2	1	1	1	2	2	1	2	1	1	2	2	1	2	0	2	1	1	1	1	2	1	2	2	1	1	2	1	1	2	2	1	1	2	2	1	2	2	1	1	2	1	1
3360314	521.8	179.719	2	2	1	2	2	1	1	1	2	2	1	1	1	1	2	2	1	2	2	2	1	1	1	1	2	1	2	2	1	1	2	1	1	2	2	1	1	2	2	1	2	2	1	1	2	1	1
3346649	522.4	179.926	2	2	1	2	2	1	1	1	2	2	1	1	1	1	2	2	1	2	2	2	1	1	1	1	2	1	2	2	1	1	2	1	1	2	2	1	1	2	2	1	2	2	1	1	2	1	1
3346110	523.8	180.408	2	2	1	2	2	1	1	1	2	1	1	2	1	1	2	2	1	2	2	2	1	0	1	1	2	1	2	2	0	1	2	1	1	2	2	1	1	2	2	1	2	2	1	1	2	1	1
3363467_43:C>T	524.4	180.615	2	2	1	2	2	1	1	1	2	1	1	2	1	1	2	2	1	2	2	2	1	1	1	1	2	1	2	2	1	1	2	1	1	2	2	1	1	2	2	1	2	2	1	1	2	1	1
3588333	524.4	180.615	2	2	1	2	2	1	1	1	2	1	1	2	1	1	2	2	1	2	2	2	1	1	1	1	2	1	2	2	1	1	2	1	1	2	2	1	1	2	2	1	2	2	1	1	2	1	1
3356904	526.4	181.304	1	2	1	2	0	1	1	1	2	1	1	1	1	1	0	2	1	2	2	2	1	1	1	1	2	1	2	2	1	1	2	1	1	2	2	1	1	2	2	1	2	2	1	1	2	1	1
3350090_36:A>C	528.7	182.096	0	2	1	0	2	1	1	1	2	0	1	1	1	1	0	2	1	2	2	2	1	1	1	1	2	1	2	2	1	1	2	1	1	0	1	1	1	1	0	1	0	2	1	1	2	1	1
3582532	528.7	182.096	2	2	1	2	2	1	1	1	2	2	1	1	1	1	2	2	1	2	2	2	1	1	1	1	2	1	2	2	1	1	2	1	1	2	1	1	1	1	2	1	2	2	1	1	2	1	1
3747553	530	182.544	2	2	1	2	2	1	1	1	2	2	1	1	1	1	2	2	1	2	2	2	1	1	1	1	2	1	2	2	1	1	2	1	1	2	1	1	1	1	2	1	2	2	1	1	2	1	1
3355859_31:G>T	530	182.544	2	2	1	2	2	1	1	1	2	2	1	1	1	1	2	2	1	2	2	2	1	1	1	1	2	1	2	2	1	1	2	1	1	2	1	1	1	1	2	1	2	2	1	1	2	1	1
XrPt505974	532.1	183.267	2	2	1	2	2	1	1	1	2	2	1	0	1	1	2	2	1	2	2	2	1	1	1	1	2	1	2	2	1	1	2	1	1	2	0	1	1	2	2	1	2	2	1	1	2	1	1
XrPt505520	532.8	183.508	2	2	1	2	2	1	1	1	2	2	1	0	1	1	2	2	1	2	2	2	1	1	1	1	2	1	2	2	1	1	2	1	1	2	0	1	1	2	2	1	2	2	1	1	2	1	1
3731924	536.1	184.645	2	2	1	2	2	0	1	0	2	2	1	2	1	1	2	2	1	2	2	2	1	2	0	1	2	0	2	2	1	1	2	1	0	2	1	1	1	2	2	1	2	2	0	1	2	1	1
3362585	540.1	186.022	2	2	1	2	2	1	1	1	2	1	1	2	0	1	2	2	1	2	2	2	1	1	1	1	2	1	2	2	1	1	2	1	2	2	0	1	1	2	2	1	2	2	1	1	2	1	1
3740086	541.6	186.539	2	2	0	2	2	1	1	1	2	1	1	2	2	0	2	2	1	2	2	2	1	1	1	1	2	1	2	2	1	0	2	0	1	2	0	0	1	1	2	1	2	2	0	1	2	1	0
3731714	544	187.366	2	2	1	2	2	1	1	1	2	1	1	2	2	1	2	2	1	2	2	2	1	1	1	1	2	1	2	2	1	1	2	1	0	2	1	2	1	1	2	1	2	2	1	1	2	1	1
3745231_28:G>T	545.4	187.848	0	2	1	2	2	1	1	1	2	1	1	2	1	1	2	0	1	2	2	2	1	1	1	1	2	1	2	2	1	1	2	1	1	2	1	1	1	1	2	1	0	2	1	1	2	1	1
3586297	545.4	187.848	2	2	1	2	2	1	1	1	2	1	1	2	1	1	2	2	1	2	2	2	1	1	1	1	2	1	2	2	1	1	2	1	1	2	1	1	1	1	2	1	2	2	1	1	2	1	1
3749906	548.2	188.812	2	1	1	2	2	1	1	1	2	1	1	2	1	1	2	2	1	2	2	1	1	1	1	1	2	1	2	2	1	1	2	1	1	2	1	1	1	1	2	1	2	0	1	1	1	1	1
3591596	552.7	190.362	2	1	1	2	2	1	1	1	0	2	1	1	1	1	2	2	1	2	2	2	1	1	1	1	2	1	2	1	1	1	0	1	1	2	1	1	1	1	2	1	2	2	1	1	0	1	1
3577702	554.2	190.879	2	0	1	0	2	1	1	1	1	2	1	2	1	1	2	2	1	2	2	2	1	1	1	1	2	1	1	1	1	1	2	1	1	2	1	1	1	1	2	1	2	2	1	1	2	1	1
3734199	557.2	191.912	2	0	1	1	2	1	1	1	2	2	1	2	1	1	2	2	1	2	2	2	1	1	1	1	2	1	2	2	1	1	2	1	1	0	1	1	1	1	2	1	2	2	1	1	2	1	1
3351553	560.3	192.98	2	1	1	2	0	1	1	1	0	2	1	2	1	1	2	0	1	2	1	0	1	1	1	1	2	1	2	2	1	1	2	1	1	2	1	1	1	1	2	1	2	2	1	1	2	1	1
3746843	561.7	193.462	2	1	1	2	2	1	1	1	2	2	1	2	1	1	2	2	1	2	1	2	1	1	1	1	2	1	2	2	1	1	2	1	1	0	1	1	1	1	2	1	2	2	1	1	0	1	1
3342850	563	193.91	2	1	1	2	2	1	1	1	2	2	1	2	1	1	2	2	1	2	2	2	1	1	1	1	2	1	2	2	1	1	2	1	1	2	1	1	1	1	2	1	2	2	1	1	1	1	1
3364188_20:C>G	563.6	194.116	0	1	1	2	2	1	1	1	2	2	1	2	1	1	2	2	1	2	2	2	1	1	1	1	2	1	2	2	1	1	2	1	1	2	1	1	1	1	2	1	2	2	1	1	2	1	1
XrPt402451	563.6	194.116	2	0	1	0	0	1	1	1	0	0	1	0	0	1	2	2	1	2	0	2	1	1	1	1	2	1	2	2	1	1	2	1	1	2	1	0	1	0	2	1	2	2	1	1	2	1	1
3588544	564.4	194.392	2	2	1	2	2	1	1	1	1	2	1	2	1	1	2	2	1	2	0	2	1	1	1	1	2	1	2	0	1	1	2	1	1	2	1	1	1	1	2	1	2	1	1	1	2	1	1
3365053_63:C>T	565.8	194.874	2	2	1	2	2	1	1	1	2	2	1	2	1	1	2	2	1	2	2	2	1	1	1	1	2	1	2	2	1	1	2	1	1	2	1	1	1	1	2	1	2	2	1	1	2	1	1
3578765	566.5	195.115	2	2	0	2	2	1	1	0	2	2	1	2	1	1	2	2	1	2	2	2	1	1	1	1	2	1	2	2	1	1	2	1	1	2	1	1	1	1	2	1	2	2	1	1	2	0	1
374390047:C>A	567.9	195.597	2	2	1	2	2	1	1	1	2	2	1	2	1	1	2	2	1	2	2	2	1	1	1	1	2	1	2	2	1	1	2	1	1	2	1	1	1	1	2	1	2	2	1	1	2	1	1
XrPt398540	567.9	195.597	2	0	1	2	2	1	1	1	2	2	1	2	1	1	2	2	1	2	2	2	1	1	1	1	2	1	2	2	1	1	2	1	1	2	1	1	1	1	2	1	2	2	1	1	2	1	1
XrPt346894	567.9	195.597	2	0	1	2	2	1	1	1	2	2	1	2	1	1	2	0	1	2	2	2	1	1	1	1	2	1	2	2	1	1	2	1	1	2	1	1	1	1	2	1	2	2	1	1	2	1	1
XrPt507683	567.9	195.597	2	1	1	2	2	1	1	1	2	2	1	2	1	1	2	2	1	2	2	2	1	1	1	1	2	1	2	2	1	1	2	1	1	2	1	1	1	1	2	1	2	2	1	1	2	1	1
XrPt400158	567.9	195.597	2	0	1	2	2	1	1	1	2	2	1	2	1	1	2	2	1	0	2	2	1	1	1	1	2	1	2	2	1	1	2	1	1	2	1	1	1	1	0	1	0	0	1	1	2	1	1
XrPt505559	567.9	195.597	2	2	1	2	2	1	1	1	2	2	1	2	1	1	2	2	1	2	2	2	1	1	1	1	2	1	2	2	1	1	2	1	1	2	1	1	1	1	2	1	2	2	1	1	2	1	1
XrPt509447	567.9	195.597	2	0	0	2	2	1	1	1	2	2	1	2	1	1	2	2	1	2	2	2	1	1	1	1	2	1	0	2	1	1	2	1	1	0	0	1	0	1	2	1	2	2	1	1	2	1	1
XrPt398616	567.9	195.597	2	0	1	2	2	1	1	1	2	2	1	2	1	1	2	2	1	2	2	2	1	1	1	1	2	1	2	2	1	1	2	1	1	2	1	1	1	1	2	1	2	2	1	1	2	1	1
XrPt506000	567.9	195.597	2	2	1	2	2	1	1	1	2	2	1	2	1	1	2	2	1	2	2	2	1	1	1	1	2	1	2	2	1	1	2	1	1	2	1	1	1	1	2	1	2	2	1	1	2	1	1
XrPt401674	567.9	195.597	2	0	1	2	2	0	1	1	2	2	1	2	1	1	2	2	1	2	2	2	1	1	1	1	2	1	2	2	1	1	2	1	1	2	1	1	1	1	2	1	2	0	0	1	2	1	0
XrPt390089	567.9	195.597	2	2	1	2	2	1	1	1	2	2	1	2	1	1	2	2	1	2	2	2	1	1	1	1	2	1	2	2	1	1	2	1	1	2	1	1	1	1	2	1	2	2	1	0	0	1	1
XrPt509724	567.9	195.597	2	2	1	2	2	1	1	1	2	2	1	0	1	1	2	2	1	2	2	2	1	1	1	1	2	1	0	2	1	1	2	1	1	2	1	1	1	1	2	1	2	2	1	1	2	1	1
3359521	570.4	196.458	2	2	1	2	2	1	0	1	2	2	1	2	1	2	2	2	1	2	2	2	1	0	1	1	2	1	2	2	0	1	2	1	1	2	1	1	2	1	2	1	2	2	0	0	2	1	1
3739756	574.7	197.939	2	1	1	2	2	1	1	0	2	2	1	2	1	0	2	2	1	2	2	2	1	1	1	1	2	1	2	2	1	1	2	1	1	0	1	1	1	1	2	0	2	2	1	1	1	1	1
XrPt507745	576.1	198.422	2	2	1	2	2	1	1	1	2	2	1	2	1	1	2	2	1	2	2	2	1	1	1	1	2	1	2	2	1	1	2	1	1	1	1	1	1	0	2	1	2	2	1	1	1	1	1
XrPt400841	576.8	198.663	0	0	1	2	2	1	1	1	2	2	1	2	0	1	2	2	1	2	2	2	1	1	1	1	2	1	2	0	1	1	2	1	1	1	1	1	1	0	2	1	2	2	1	1	2	1	1
XrPt398543	576.8	198.663	2	0	1	2	2	1	1	1	2	2	1	2	0	1	2	2	1	2	2	2	1	1	1	1	2	1	2	2	1	1	2	1	1	1	1	1	1	0	2	1	2	2	1	1	2	1	1
3355568	578.3	199.179	2	1	1	2	2	1	1	1	2	2	1	2	0	0	2	2	1	2	2	2	0	1	0	1	2	1	2	2	1	1	2	1	1	1	1	0	1	1	2	1	2	2	1	1	2	1	1
3739998	581.7	200.35	2	0	1	2	2	1	1	0	2	2	1	2	1	1	2	2	0	2	2	2	1	2	0	1	2	1	2	2	1	0	2	1	2	1	1	1	0	1	2	1	2	2	1	1	2	1	1
3737227	585.6	201.694	2	1	1	2	2	1	1	1	2	2	1	2	1	1	2	2	1	2	2	2	1	2	1	1	2	1	2	2	1	1	2	1	1	1	1	1	1	1	0	0	2	2	1	1	2	1	1
3732501	589.4	203.002	2	2	0	2	2	1	1	1	2	2	1	2	1	1	2	2	1	2	2	2	1	1	1	1	2	0	2	2	1	1	2	1	2	1	0	1	1	1	2	0	2	2	1	1	2	1	1
3355930	591.7	203.795	2	1	1	2	2	1	1	1	2	2	1	2	1	1	2	2	1	2	2	2	1	1	1	1	2	0	2	2	1	1	2	1	0	1	1	1	1	1	2	0	2	2	1	2	2	1	1
XrPt507704	592.4	204.036	2	1	1	2	2	1	1	1	2	2	1	2	1	1	2	2	1	0	2	2	1	1	1	1	2	1	2	2	1	1	2	1	1	1	1	1	1	1	2	1	2	2	1	1	2	1	1
3361019	593.1	204.277	2	1	1	0	2	1	1	1	2	2	1	0	1	1	2	0	1	2	2	2	1	1	1	1	2	1	0	2	1	1	2	1	1	1	1	1	1	1	2	1	2	2	1	1	2	1	1
3586208	593.8	204.518	2	1	1	2	2	1	1	1	2	2	1	2	1	1	2	2	1	2	2	2	1	1	1	1	2	1	2	2	1	1	2	1	1	1	1	1	1	1	2	1	2	2	1	1	1	1	1
3354271	595.1	204.966	2	1	1	2	2	1	1	1	2	2	1	2	0	1	2	2	0	2	2	2	1	1	1	1	2	1	2	2	1	1	2	1	1	1	1	1	1	1	2	1	2	2	1	1	1	1	1
3362630_25:C>G	595.8	205.207	2	1	1	2	2	1	1	1	0	2	1	2	1	1	2	2	1	2	2	2	1	1	1	1	2	1	2	2	1	1	2	1	1	1	1	1	1	1	2	1	2	2	1	1	2	1	1
3346764	597.1	205.654	2	1	1	2	2	1	1	1	2	2	1	2	1	1	2	2	1	2	2	2	1	1	1	1	2	1	2	2	1	1	2	1	1	1	1	1	1	1	2	1	2	2	1	1	2	1	1
3364451_13:T>A	597.7	205.861	2	1	1	2	2	1	1	1	2	2	1	2	1	1	2	2	1	2	2	2	1	1	1	1	2	1	2	2	1	1	2	1	1	1	1	1	1	1	2	1	2	2	1	1	0	1	1
3735455	597.7	205.861	2	1	1	2	2	1	1	1	2	2	1	2	1	1	2	2	1	2	2	2	1	1	1	1	2	1	2	2	1	1	2	1	1	1	1	1	1	1	2	1	2	2	1	1	1	1	1
3732587	599.1	206.343	2	1	1	2	2	1	1	1	2	2	1	2	1	1	2	2	1	2	1	0	1	1	1	1	2	1	2	1	1	1	2	1	1	1	1	1	1	1	2	1	2	2	1	1	1	1	1
3744613	602.1	207.377	2	1	1	2	2	0	0	2	2	2	1	2	1	1	2	2	1	2	2	2	2	1	1	1	2	1	2	1	1	1	2	1	1	1	1	1	1	1	2	1	2	2	1	1	1	1	1
3354279	603.4	207.824	2	2	1	2	2	1	1	2	0	2	1	2	1	1	2	2	1	2	2	2	1	1	1	1	2	1	2	1	1	1	2	1	1	1	1	1	1	1	2	1	2	2	1	1	1	1	1
3347222	604.1	208.065	2	2	0	2	2	1	1	2	2	2	0	2	1	1	2	2	1	2	2	2	1	1	2	1	2	1	2	1	1	1	2	1	1	1	1	1	1	1	2	1	2	2	1	1	1	1	1
3597613	605.6	208.582	2	2	1	2	2	0	1	2	2	2	0	2	1	1	2	2	0	2	2	2	1	1	2	0	2	2	2	0	1	1	2	0	1	1	1	1	1	0	2	1	2	2	1	1	2	1	1
XrPt400702	608	209.409	2	2	1	0	2	1	1	2	2	2	1	2	1	1	0	2	1	0	2	2	2	1	1	1	2	1	2	2	1	1	2	1	1	1	1	1	1	1	2	1	2	2	1	1	2	1	1
XrPt389350	608	209.409	0	0	1	0	2	1	1	2	2	2	1	2	0	1	0	2	1	0	2	2	2	1	1	1	2	1	2	2	1	1	2	1	1	1	1	1	1	1	2	1	2	2	1	1	2	1	1
XrPt506178	608	209.409	2	1	1	2	2	1	1	2	0	2	1	2	1	1	2	2	1	2	2	2	2	1	1	1	2	1	2	2	1	1	2	1	1	1	1	1	1	1	2	1	2	2	1	1	2	1	1
3595775_27:T>G	608	209.409	2	1	1	2	2	1	1	2	2	2	1	2	1	1	2	2	1	2	2	2	2	1	1	1	2	1	2	2	1	1	2	1	1	1	1	1	1	1	2	1	2	2	1	1	2	1	1
3342978	608	209.409	2	1	1	2	2	1	1	2	2	2	1	2	1	1	2	2	1	2	2	2	2	1	1	1	2	1	2	2	1	1	2	1	1	1	1	1	1	1	2	1	2	2	1	1	2	1	1
XrPt372662	608	209.409	2	0	1	2	2	1	1	2	2	2	0	2	1	1	2	2	1	2	2	2	2	1	1	1	2	1	2	2	1	1	2	1	1	1	1	1	1	1	2	1	2	0	1	1	0	1	1
XrPt509334	609.5	209.925	2	1	1	2	2	1	1	1	2	2	1	2	1	1	2	2	1	2	2	2	1	1	1	1	2	1	2	2	1	1	2	1	1	1	1	1	1	1	2	1	2	2	1	1	2	1	1
3363797_10:G>A	609.5	209.925	2	1	1	2	2	1	1	1	2	2	1	2	1	1	2	2	1	2	2	2	1	1	1	1	2	1	2	2	1	1	2	1	1	1	1	1	1	1	2	1	2	2	1	1	2	1	1
XrPt399763	610.1	210.132	2	0	1	2	2	1	1	1	2	2	1	2	1	1	2	2	1	2	2	2	1	1	1	1	2	1	0	0	1	1	2	1	1	1	1	1	1	1	2	1	2	2	1	1	2	1	1
XrPt411354	610.1	210.132	2	2	1	2	2	1	1	1	2	2	1	2	1	1	2	2	1	2	2	2	1	1	1	1	2	1	2	2	1	1	2	1	1	1	1	1	1	1	2	1	2	2	1	1	2	1	1
XrPt505383	612.1	210.821	2	2	1	2	2	1	1	2	2	2	1	0	1	1	2	2	1	2	2	2	1	1	1	1	2	1	2	0	1	1	2	1	1	1	1	1	1	1	2	1	2	2	1	1	2	1	1
XrPt389611	612.1	210.821	2	2	1	2	2	1	1	2	2	2	1	2	1	1	2	2	1	2	0	2	1	1	1	1	2	1	2	1	1	1	2	1	1	1	1	1	1	1	2	1	2	2	1	1	2	1	1
XrPt411373	612.8	211.062	2	2	1	2	2	1	1	2	2	2	1	2	1	1	2	2	1	2	0	2	1	1	1	1	2	1	2	1	1	1	2	1	1	1	1	1	1	1	2	1	2	2	1	1	2	1	1
XrPt400077	615.1	211.854	2	0	1	2	2	1	1	0	2	2	1	2	1	1	2	2	1	1	1	2	1	1	1	1	2	1	2	1	1	1	2	1	1	0	1	1	1	0	2	1	2	2	2	1	2	1	1
XrPt399421	617.5	212.681	2	1	1	2	2	1	1	2	2	0	1	2	1	1	2	2	1	0	2	2	1	1	1	1	2	1	2	1	1	1	2	1	1	1	1	1	1	1	2	1	2	2	2	1	0	1	1
XrPt507592	617.5	212.681	2	1	1	2	2	1	1	2	2	2	0	2	0	0	2	2	1	2	2	2	1	1	1	1	2	1	2	1	1	1	2	1	1	1	1	1	1	0	2	1	2	2	2	1	2	1	1
XrPt401056	617.5	212.681	2	1	1	2	2	1	1	2	2	2	1	2	1	1	2	2	1	2	2	2	1	1	1	1	2	1	2	1	1	1	2	1	1	1	1	1	1	1	2	1	2	2	2	1	2	1	1
3364658_50:C>T	618.2	212.922	2	1	1	2	2	1	1	2	2	2	1	2	1	1	2	2	1	2	2	2	1	1	1	1	2	1	2	1	1	1	2	1	1	1	1	1	1	1	2	1	2	2	2	1	2	1	1
3579774	618.8	213.128	2	1	1	2	2	1	1	2	2	2	1	2	1	1	2	2	1	2	2	2	1	1	1	1	2	1	2	1	1	1	2	1	1	1	1	1	1	1	2	1	2	2	2	1	1	1	1
3598162	619.5	213.369	2	1	1	2	2	1	1	2	2	2	1	0	1	1	2	2	1	2	2	2	1	1	1	1	2	1	2	1	1	1	2	1	1	1	1	1	1	1	2	1	2	2	2	1	1	1	1
XrPt399416	620.8	213.817	2	1	1	2	2	1	1	2	2	2	1	2	1	1	2	2	1	2	2	2	1	1	1	1	2	1	2	1	1	1	2	1	1	1	1	1	1	1	2	1	2	2	2	1	1	1	1
XrPt505267	620.8	213.817	2	1	1	2	2	1	1	2	2	2	1	2	1	1	2	2	1	2	2	2	1	1	1	1	2	1	2	1	1	1	2	1	1	1	1	1	1	1	2	1	2	2	2	1	1	1	1
XrPt505986	621.5	214.058	2	0	0	2	2	1	1	2	2	2	1	0	1	1	0	2	1	0	0	2	0	1	1	1	2	1	2	1	1	1	2	1	1	1	1	1	1	1	2	1	2	2	2	1	1	1	1
XrPt400608	622.3	214.334	2	1	1	2	2	1	1	2	2	2	1	2	1	1	2	2	1	0	2	2	1	1	1	1	2	1	2	1	1	1	2	1	1	1	1	1	1	1	2	1	2	2	2	1	1	1	1
3350362	623.6	214.782	2	1	1	2	2	1	1	2	2	2	1	2	1	1	2	2	1	2	2	2	1	1	1	1	2	1	2	1	1	1	0	1	1	1	1	1	1	1	2	1	2	2	2	1	1	1	1
3349815	625.6	215.47	2	1	1	2	1	1	1	2	1	2	1	2	1	1	2	2	1	2	2	2	1	1	1	1	2	1	2	1	1	1	2	1	1	1	1	1	1	1	2	1	2	2	2	1	1	1	1
3737527	626.3	215.712	2	1	1	0	1	1	1	2	1	2	1	2	1	1	2	2	1	2	2	0	1	1	1	1	2	1	2	1	1	1	2	1	1	1	1	1	1	1	2	1	2	2	2	1	1	1	1
3741039	627	215.953	2	1	1	2	1	1	1	2	1	2	1	2	1	1	2	2	1	2	2	2	1	1	1	1	2	1	2	1	1	1	2	1	1	1	1	1	1	1	2	1	2	2	2	1	1	1	1
3363800_43:C>T	627	215.953	2	1	1	2	1	1	1	2	1	2	1	2	1	1	2	2	1	2	2	2	1	1	1	1	2	1	2	1	1	1	2	1	1	1	1	1	1	1	2	1	2	2	2	1	0	1	1
3730690	627.7	216.194	2	1	1	2	1	1	1	2	1	2	0	2	1	1	2	2	1	2	2	0	1	1	1	1	2	1	2	1	1	1	2	1	1	1	1	1	1	1	2	1	2	2	2	1	2	1	1
3362458_22:T>A	629.1	216.676	2	1	1	2	1	1	1	2	1	2	1	2	1	1	2	2	1	2	2	2	1	1	1	1	2	1	2	1	1	1	2	1	1	1	1	1	1	1	2	1	2	2	2	1	2	1	1
3346069	629.7	216.883	2	1	1	2	1	1	1	2	1	2	1	2	1	1	2	2	1	2	2	2	1	1	1	1	2	1	2	1	1	1	2	1	1	1	1	1	1	1	2	1	2	2	2	1	2	1	1
3354305	630.4	217.124	2	1	1	2	2	1	1	2	1	2	1	2	1	1	2	0	1	2	2	0	1	1	1	1	2	1	2	1	1	1	2	1	1	1	1	1	1	1	2	1	2	2	2	1	2	1	1
3740883_5:C>T	631.7	217.571	2	1	1	2	2	1	1	2	1	2	1	2	1	1	2	2	1	2	2	2	1	1	1	1	2	1	2	1	1	1	2	1	1	1	1	1	1	1	2	1	2	2	2	1	1	1	1
3741335	631.7	217.571	2	1	1	2	2	1	1	2	1	2	1	2	1	1	2	2	1	2	2	2	1	1	1	1	2	1	2	1	1	1	2	1	1	1	1	1	1	1	2	1	2	2	0	1	1	1	1
3594119	635.3	218.811	1	1	1	2	2	1	1	2	0	0	1	2	1	1	2	2	1	2	2	2	1	1	1	1	2	1	2	1	1	1	2	1	1	1	1	1	1	1	2	1	2	2	2	1	1	1	1
3356473	640.1	220.465	1	1	1	2	1	1	1	1	1	2	1	2	1	1	2	2	1	2	2	2	1	1	1	1	1	1	2	1	1	1	2	1	1	1	1	1	1	1	2	1	2	2	0	1	1	2	1
3345316	641.5	220.947	1	1	1	2	1	1	1	2	1	2	1	2	1	1	2	2	1	2	2	2	1	1	1	1	2	1	2	1	1	1	2	1	1	1	1	1	1	1	2	1	2	2	2	1	1	2	1
3731024	643.7	221.705	1	1	1	2	1	1	1	2	1	2	1	2	1	1	2	2	1	2	2	2	1	2	0	1	2	1	2	1	1	0	2	1	0	0	0	1	1	2	2	1	2	2	2	1	2	2	1
3730478	646	222.497	2	1	1	2	1	1	1	2	1	2	1	2	1	1	2	2	1	2	2	2	1	1	1	1	2	0	2	0	1	0	0	1	1	1	1	1	1	1	2	1	2	2	2	1	2	2	1
3734574	648.3	223.289	0	1	1	2	1	1	1	2	1	2	1	2	1	1	2	2	1	2	2	2	1	1	1	1	1	1	2	2	1	1	2	0	1	1	0	1	1	0	2	1	1	2	2	1	2	2	1
3743571_8:G>C	649	223.53	0	1	1	2	1	1	1	2	1	2	1	2	1	1	2	2	1	2	2	2	1	1	1	1	1	1	2	1	1	1	2	1	1	1	1	1	1	1	2	1	1	2	2	1	2	2	1
3744405_13:A>G	649.7	223.771	2	1	1	2	1	1	0	2	1	2	1	2	1	1	2	2	1	2	2	1	1	1	1	1	1	1	2	1	1	1	2	1	1	1	1	1	1	1	2	1	1	2	2	1	2	0	1
3747606	650.3	223.978	2	1	1	2	1	1	1	2	0	2	1	2	1	1	2	2	1	2	2	1	1	1	1	1	1	1	2	1	0	1	2	1	1	1	1	1	1	1	2	1	1	2	2	1	2	2	1
3363120_63:T>G	651.7	224.46	2	1	1	2	1	1	1	2	2	2	1	2	1	1	2	2	1	2	2	1	1	1	1	1	1	1	2	1	1	1	2	1	1	1	1	1	1	1	2	1	1	2	2	1	2	0	1
3357999	652.3	224.667	2	1	1	2	1	1	1	2	2	2	1	2	1	1	2	2	1	2	2	1	1	1	1	1	1	1	2	1	1	1	2	1	1	1	1	1	1	1	2	1	1	2	2	1	1	2	1
XrPt505447	653.6	225.114	2	1	1	2	1	1	1	2	2	2	1	2	1	1	2	2	1	2	2	1	1	1	1	1	1	1	2	1	1	1	2	1	1	1	1	1	1	2	2	1	1	2	2	1	1	2	1
XrPt507320	653.6	225.114	0	1	1	0	1	1	1	2	0	2	0	2	1	1	2	2	1	2	2	1	1	1	1	1	1	1	2	1	1	1	2	1	1	0	1	1	1	0	2	1	1	2	2	1	1	2	1
3354872	654.3	225.355	2	1	1	2	1	1	1	2	1	2	1	2	1	1	2	2	1	2	2	1	1	1	1	1	1	1	2	1	1	1	2	1	1	1	1	1	1	1	2	1	1	2	2	1	1	0	1
3346854_8:T>G	654.3	225.355	2	1	1	2	1	1	0	2	1	2	1	2	1	1	2	2	1	2	2	1	1	1	1	1	1	1	2	1	1	1	2	1	1	1	1	1	1	1	2	1	1	2	2	1	0	0	1
3749118	655	225.596	2	1	1	2	1	1	1	2	1	2	1	2	1	1	2	2	1	2	2	1	1	1	1	1	1	1	2	1	1	1	2	1	1	1	1	1	1	1	2	1	1	2	2	1	1	2	1
3743405_52:G>C	655	225.596	2	0	1	2	1	1	1	2	1	2	1	2	1	1	2	2	1	2	2	1	1	1	1	1	1	1	2	1	1	1	2	1	1	1	0	1	1	1	2	1	1	2	2	1	1	2	1
3744355_7:G>C	655.7	225.838	2	1	1	2	1	1	1	2	2	2	1	2	1	1	2	2	1	2	2	1	1	1	1	1	1	1	2	1	1	1	2	1	1	1	1	1	1	1	2	1	1	2	2	1	1	2	1
3345107	655.7	225.838	2	1	1	2	1	1	1	2	2	2	1	2	1	1	2	2	1	2	2	1	1	1	1	1	1	1	2	1	1	1	2	1	1	1	1	1	1	1	2	1	1	2	2	1	1	2	1
3349228	657	226.285	2	1	1	2	1	1	1	2	2	2	1	2	1	1	2	2	1	2	2	1	1	1	1	1	1	1	2	1	1	1	2	1	1	1	1	1	1	1	2	1	2	2	2	1	1	2	1
3344822	657.6	226.492	2	1	1	2	2	1	1	2	2	2	1	2	1	1	2	2	1	2	2	1	1	1	1	1	1	1	2	1	1	1	2	1	1	1	1	1	1	1	2	1	2	2	2	1	1	2	1
3357802	658.2	226.699	2	1	1	2	2	1	1	2	2	2	1	2	1	1	2	2	1	2	2	1	1	1	1	1	1	1	2	1	1	1	2	1	1	1	1	1	1	1	2	1	2	2	2	1	1	2	1
3735509	660.4	227.456	2	1	1	2	2	1	0	2	2	2	1	2	1	0	2	2	2	1	2	1	1	1	1	1	0	1	2	1	1	1	2	0	1	0	1	1	1	0	2	1	2	2	2	1	2	2	1
3355978	661.2	227.732	0	1	1	2	2	1	1	2	2	2	1	2	1	1	2	2	1	1	2	1	1	1	1	1	1	1	2	1	1	1	2	1	1	1	1	1	1	1	2	1	2	2	2	0	2	2	1
3345494	664.4	228.834	0	1	1	2	2	1	1	2	1	0	1	0	1	1	2	0	1	1	2	1	1	1	1	1	1	1	2	1	1	1	1	1	1	1	1	1	1	1	2	1	2	2	2	1	2	2	1
XrPt402522	669.9	230.728	1	1	1	2	2	1	1	2	1	2	1	2	1	1	2	2	1	1	2	1	1	1	1	1	1	1	2	1	1	1	2	1	1	1	1	1	1	1	2	1	2	2	2	1	2	2	1
XrPt401314	670.5	230.935	1	1	1	2	2	1	1	1	0	2	1	2	1	1	2	2	1	1	2	1	1	1	1	1	1	1	2	1	1	1	2	1	1	1	1	1	1	1	2	1	2	2	2	1	2	2	1
XrPt400694	671.2	231.176	1	1	1	0	2	1	1	1	0	2	1	2	1	1	2	2	1	1	2	1	1	1	1	1	1	1	2	1	1	1	2	1	1	1	1	1	1	1	2	1	2	2	0	0	2	2	1
XrPt509063	671.2	231.176	0	1	1	2	2	1	1	1	2	2	0	0	1	1	2	2	1	1	0	1	1	1	1	1	1	1	2	1	1	1	2	1	1	1	0	1	1	0	2	1	2	2	2	1	2	2	1
XrPt401467	671.2	231.176	1	1	1	2	2	1	1	1	0	2	1	2	0	1	0	2	1	1	1	1	1	0	1	1	1	1	2	1	1	1	2	1	1	1	1	1	1	0	2	1	2	2	2	0	0	2	0
3343264	672.7	231.693	1	1	1	2	2	1	1	1	2	2	1	2	1	1	1	2	1	1	2	1	1	1	1	1	1	1	2	1	1	1	2	1	1	1	1	1	1	1	2	1	2	2	2	1	1	2	1
3748929	674.1	232.175	1	1	1	1	2	1	1	1	0	2	1	2	1	1	2	2	1	1	2	1	1	1	1	1	1	1	2	1	1	1	0	1	1	1	1	1	1	1	2	1	2	2	2	1	1	2	1
3358166	675.5	232.657	1	1	1	2	2	1	1	1	2	2	1	2	1	1	2	2	1	1	2	1	1	1	1	1	1	1	2	1	1	1	2	1	1	1	1	1	1	1	2	1	2	2	2	1	1	2	1
3355786	676.2	232.898	1	1	1	2	2	1	1	1	2	2	1	2	1	1	2	2	1	1	2	1	1	1	1	1	1	1	2	1	1	1	0	1	1	1	1	1	1	1	2	1	2	2	2	1	2	2	1
3734413	678.5	233.69	1	0	1	2	2	1	1	1	2	2	1	2	1	1	2	2	1	0	2	1	1	1	2	1	2	1	2	1	0	1	2	1	1	1	1	0	1	1	2	1	2	2	2	1	2	2	0
XrPt506219	680.1	234.241	0	0	1	2	2	1	1	1	2	2	1	2	1	0	2	2	1	0	2	0	1	1	1	1	0	1	2	2	1	1	2	1	1	0	1	1	1	0	2	1	2	2	2	1	2	2	1
XrPt507397	680.1	234.241	2	1	1	2	2	1	1	1	2	2	1	2	1	1	2	2	1	1	2	1	1	1	1	1	1	1	2	0	1	1	2	1	1	1	1	1	1	2	2	1	2	2	2	1	2	2	1
XrPt390636	680.1	234.241	0	1	1	2	2	1	1	1	0	2	1	2	1	1	2	2	1	1	2	1	1	1	1	1	1	1	2	1	1	1	2	1	1	1	1	1	1	0	2	1	2	2	2	1	2	2	1
XrPt507353	680.1	234.241	2	1	1	2	2	1	1	1	2	2	1	2	1	1	2	2	1	1	2	1	1	1	1	1	1	1	2	1	1	1	2	1	1	1	1	1	1	2	2	1	2	2	2	1	2	2	1
XrPt507715	680.1	234.241	2	1	1	2	2	1	1	1	2	2	1	2	1	1	2	2	1	1	2	1	1	1	1	1	1	1	2	1	1	1	2	1	1	1	1	1	1	2	2	1	2	2	2	1	2	2	1
XrPt402526	680.1	234.241	2	1	1	2	2	1	1	1	2	2	1	2	1	1	2	2	1	1	0	1	1	1	1	1	1	1	2	1	1	1	2	1	1	1	1	1	1	0	2	1	2	2	2	1	0	2	1
XrPt401636	680.8	234.483	2	1	1	2	2	1	1	2	2	2	1	2	1	1	2	2	1	1	2	1	1	1	1	1	1	1	2	1	1	1	2	1	1	1	1	1	1	2	2	1	2	2	2	1	2	2	1
XrPt410904	683.4	235.378	2	1	1	2	2	1	1	2	2	2	1	2	1	1	2	2	1	2	2	1	1	1	1	1	1	1	2	1	1	1	2	1	1	1	1	1	1	2	2	1	2	2	2	1	2	2	1
XrPt116979	684.1	235.619	2	1	1	2	2	1	1	2	2	2	1	2	1	1	2	2	1	2	2	0	0	1	1	1	1	1	2	1	1	1	2	1	1	1	1	1	1	2	2	1	2	2	2	1	0	2	1
XrPt348234	686.2	236.342	1	1	1	2	2	1	1	2	1	2	1	2	1	1	2	2	1	2	2	1	1	1	1	1	1	1	2	1	1	1	2	1	1	1	1	1	1	0	2	1	2	2	2	1	1	2	1
3358018	689	237.307	1	1	1	2	0	1	1	2	0	2	1	2	1	1	2	2	1	1	2	1	1	1	1	1	1	1	2	1	1	1	2	1	1	1	1	1	1	1	2	1	2	2	2	1	1	2	1
3362295	690.3	237.755	1	1	1	2	2	1	1	2	0	2	1	2	1	1	2	2	1	1	2	1	1	1	1	1	1	1	2	2	1	1	2	1	1	1	1	1	1	1	2	1	2	2	2	1	1	2	1
3353177	691.6	238.202	1	1	1	2	2	1	1	2	0	2	1	2	1	1	2	2	1	1	2	1	1	1	1	1	1	1	2	1	1	1	2	1	1	1	1	1	1	1	2	1	2	2	2	1	2	2	1
3356025	692.3	238.443	1	1	1	2	2	1	1	2	0	2	1	2	1	1	2	2	1	1	2	1	1	1	1	1	1	1	2	1	1	1	2	1	1	1	1	1	1	1	2	1	2	2	2	1	1	2	1
3599948	697.4	240.2	2	1	1	2	2	0	1	2	0	2	1	2	0	1	2	2	1	1	2	1	1	1	1	1	1	2	2	1	1	2	2	1	1	1	1	0	2	1	2	1	2	2	2	1	1	2	0
[truncated: 33 more columns]

## Sheet: Chromosome 7R
Marker	Position	Rescaled position	1	2	3	4	5	6	7	8	9	10	11	12	13	14	15	16	17	18	19	20	21	22	23	24	25	26	27	28	29	30	31	32	33	34	35	36	37	38	39	40	41	42	43	44	45	46	47
3355248	0	0	2	2	1	1	2	2	2	2	2	2	1	2	2	2	1	1	1	1	2	2	1	1	1	2	2	2	1	1	1	2	2	2	1	2	1	1	2	1	1	1	2	1	1	1	2	1	2
3596551_27:C>T	0	0	2	2	1	1	2	2	2	2	2	2	1	2	2	2	1	1	1	1	2	2	1	1	1	2	2	2	1	1	1	2	2	2	1	2	1	1	2	1	1	1	2	1	1	1	2	1	2
3356104	1.3	0.452465	2	2	1	1	2	2	2	2	2	2	1	2	2	2	1	1	1	2	2	2	1	1	1	2	2	2	1	1	1	2	2	2	1	2	1	1	2	1	1	1	2	1	1	1	2	1	2
3738701	2	0.6961	2	2	1	1	2	2	0	2	2	2	1	2	2	2	1	1	1	2	2	2	1	1	2	2	2	2	1	1	1	2	2	2	1	2	1	1	2	1	1	0	2	1	1	1	2	0	2
3743561	2.8	0.97454	2	2	1	1	2	2	1	2	2	0	1	2	2	2	1	1	1	2	2	2	1	1	1	2	2	2	1	1	1	2	2	2	1	2	1	1	2	1	1	1	2	1	1	1	0	1	2
3745755_6:T>C	2.8	0.97454	2	2	1	1	2	2	1	2	2	2	1	2	2	2	1	1	1	2	2	2	1	1	1	2	2	2	1	1	1	2	2	2	1	2	1	1	2	1	1	1	2	1	1	1	0	1	2
3577884	4.8	1.67064	2	2	1	1	2	2	1	2	2	2	1	2	1	2	1	1	1	2	2	2	1	1	1	2	2	2	1	1	1	2	2	2	1	2	1	1	2	1	1	1	2	1	1	1	0	1	2
3343190	5.5	1.91428	2	2	1	1	2	2	1	2	2	2	1	2	1	2	1	1	1	2	2	2	1	1	1	2	2	2	1	1	1	2	2	2	1	2	1	1	2	1	1	1	2	1	1	1	2	1	2
3739679	6.8	2.36674	2	2	1	1	2	0	1	2	2	2	1	2	1	2	2	1	1	2	2	2	1	1	1	2	1	2	1	1	0	2	2	2	1	2	1	1	2	1	1	1	0	0	1	1	2	1	2
3597738_66:C>A	8.2	2.85401	2	2	1	1	2	2	1	2	2	2	1	2	1	2	1	1	1	2	2	2	1	1	1	2	2	2	1	1	1	2	2	2	1	2	1	1	2	1	1	1	2	1	1	1	0	1	2
XrPt399848	10.3	3.58492	2	2	1	1	0	2	1	2	2	2	1	2	1	2	1	1	1	2	2	2	1	1	1	2	2	2	2	1	1	2	2	2	1	2	1	1	2	1	1	1	2	1	0	1	1	2	1
XrPt402617	11.6	4.03738	2	2	1	1	1	2	1	2	2	2	1	2	1	2	1	1	1	2	2	2	1	1	1	2	2	2	2	1	1	2	2	2	1	2	1	1	2	1	1	1	2	1	1	1	2	2	1
XrPt411108	15.9	5.534	2	2	1	1	1	2	1	2	2	2	1	2	1	2	2	1	1	2	2	2	1	1	1	2	1	2	2	1	1	2	0	2	1	2	1	1	2	1	1	1	2	1	2	1	2	0	2
3344390	18.6	6.47373	2	2	1	1	2	2	1	2	2	2	1	2	1	2	2	1	1	2	2	2	1	1	1	2	1	2	1	1	1	2	1	2	1	2	1	1	2	1	1	1	2	1	2	1	2	1	2
3748751	20	6.961	2	2	1	1	2	2	1	2	2	2	0	2	0	2	2	1	0	2	2	2	0	1	1	2	1	2	1	1	1	2	1	2	2	2	0	1	2	1	1	1	2	0	2	1	2	1	2
3359926	23.1	8.03996	2	2	1	1	2	2	1	2	2	2	1	2	0	2	2	1	1	2	2	2	1	1	2	2	1	2	1	1	1	2	1	2	1	2	1	1	2	1	1	1	2	2	2	1	2	1	2
3341889	25.9	9.0145	2	2	1	1	2	2	1	2	2	2	1	2	1	2	2	1	1	2	2	2	1	1	2	2	1	2	1	1	1	2	0	2	1	2	0	1	2	1	1	1	2	1	2	1	2	1	1
3747334	28.2	9.81501	2	2	2	1	2	2	1	2	2	2	1	2	0	2	2	1	1	2	2	2	1	2	2	2	1	2	0	2	1	2	1	2	1	2	2	0	2	1	0	1	2	1	2	1	2	0	1
3747583	31.9	11.1028	2	2	1	1	2	2	1	2	2	2	1	2	2	2	2	1	1	2	2	2	1	2	2	2	1	2	0	2	1	2	2	2	0	2	2	1	2	2	1	1	2	1	2	1	2	1	1
3346985	34.1	11.8685	2	2	2	1	2	2	1	2	2	2	0	2	2	2	2	1	2	2	2	2	1	2	2	2	1	2	1	1	1	2	2	2	2	2	2	1	2	2	0	1	2	1	2	1	2	1	1
3732570	37	12.8779	2	2	2	0	2	2	1	2	2	2	1	2	2	2	2	1	0	2	2	2	2	2	2	2	1	2	1	1	1	2	0	2	1	2	2	1	2	2	1	1	2	1	2	1	2	1	1
3357158	41.7	14.5137	2	2	0	1	2	2	1	2	2	2	1	2	1	2	2	1	1	2	2	2	1	0	2	2	1	2	1	0	1	2	1	2	1	2	1	1	2	2	1	1	2	1	2	1	2	1	1
3731432	45.6	15.8711	2	2	2	1	2	2	0	2	2	2	1	2	1	2	2	2	1	2	2	2	2	1	2	2	1	2	1	1	1	2	1	2	1	2	1	1	2	0	1	2	2	1	2	1	2	0	0
3343622	51	17.7506	2	2	1	1	2	2	1	2	2	2	1	2	1	2	2	1	1	2	2	2	1	1	1	2	1	2	1	1	1	2	1	2	1	2	1	1	2	1	1	1	2	1	2	1	2	1	1
3343708	53.7	18.6903	2	2	1	1	2	2	1	2	2	2	1	2	1	2	2	1	1	2	2	2	1	1	1	2	1	2	1	1	1	2	1	2	1	2	1	1	2	1	1	1	2	1	2	1	2	2	1
3343239_13:G>A	53.7	18.6903	2	2	1	1	2	2	1	2	2	2	1	2	1	2	2	1	1	2	2	2	1	1	1	2	1	2	1	1	1	2	1	2	1	2	1	1	2	1	1	1	2	1	2	1	0	2	1
3748052	53.7	18.6903	2	2	1	1	2	2	1	2	2	2	1	2	1	0	2	1	1	2	2	2	1	1	1	2	1	2	1	1	1	2	1	2	1	2	1	1	2	1	1	1	2	1	2	1	1	2	1
3744600	55.1	19.1776	2	2	1	1	2	2	1	2	2	2	1	2	1	2	2	1	1	2	2	2	1	2	1	2	1	2	1	1	1	2	0	2	1	2	1	1	2	1	1	1	2	1	2	1	1	2	1
3746825	57.1	19.8737	2	2	1	1	2	2	1	2	2	2	1	2	1	2	2	1	1	2	2	2	1	1	1	2	1	2	1	1	1	2	0	0	1	2	1	1	2	1	1	1	2	1	2	1	1	2	1
3343096	58.5	20.3609	2	2	1	1	2	2	1	0	2	2	1	2	1	2	2	1	1	1	0	2	1	1	1	2	1	2	1	1	1	2	2	2	1	2	1	1	2	1	1	1	2	1	2	1	1	2	1
3348917_27:G>A	60.7	21.1266	2	2	1	1	2	2	1	2	2	2	1	2	1	2	2	1	1	0	2	2	1	1	1	2	1	2	1	1	1	2	1	2	1	2	1	1	2	1	1	1	2	1	2	1	1	2	1
3745801_27:G>A	61.4	21.3703	2	2	1	1	2	2	1	2	2	0	1	2	1	2	2	1	1	0	2	2	1	1	1	1	1	2	1	1	1	2	1	2	1	2	1	1	2	1	1	1	2	1	2	0	0	2	1
3750157	62.1	21.6139	2	2	0	1	2	2	1	2	2	2	1	2	1	2	2	1	0	2	2	2	1	1	1	2	1	2	1	1	1	2	1	2	1	2	1	1	2	1	1	1	2	1	2	1	1	2	1
3732536	63.6	22.136	2	2	0	1	2	2	1	2	2	2	1	2	1	2	2	1	1	2	2	2	1	1	1	2	1	2	0	1	1	2	1	2	1	2	1	1	2	1	1	0	2	1	2	0	1	2	1
3733544	65.2	22.6929	2	2	1	0	2	2	1	2	2	2	0	2	1	2	2	0	1	2	2	2	1	1	1	2	1	2	0	1	1	2	1	2	0	2	1	1	2	1	1	1	2	1	2	1	2	2	1
3740442	65.9	22.9365	2	2	1	1	2	2	1	2	2	2	1	2	1	2	2	1	1	2	2	2	1	1	1	2	1	2	1	1	1	2	1	2	1	2	1	1	2	1	1	1	2	1	2	1	2	2	1
3351880	67.3	23.4238	2	2	1	1	2	2	1	2	2	2	1	2	1	2	2	1	1	2	2	2	1	1	2	2	0	2	1	1	1	2	1	2	1	2	1	1	2	1	1	1	2	1	2	1	2	2	1
3738083	68	23.6674	2	2	1	1	2	2	1	2	2	2	1	2	1	2	2	1	0	2	2	2	1	1	2	2	1	2	1	1	1	2	1	2	1	2	1	1	2	1	1	1	2	0	2	1	2	2	1
3733757	71.1	24.7464	2	2	1	1	2	2	1	2	2	2	1	2	1	2	2	0	1	2	2	2	2	1	2	2	0	2	1	2	1	2	1	2	1	2	1	1	2	2	0	1	2	2	2	1	2	2	1
3747927	75.1	26.1386	2	2	0	1	2	2	1	2	2	2	1	2	1	2	2	1	1	0	2	2	2	2	0	2	2	2	1	1	1	2	1	2	1	2	1	1	2	2	1	1	2	2	2	1	1	2	1
3586650	76.5	26.6258	2	2	0	0	2	2	1	2	2	2	1	2	1	2	2	1	1	2	2	2	2	2	2	2	2	2	1	1	1	2	1	2	1	2	2	1	2	2	1	1	2	1	2	1	1	2	1
3731674	78.7	27.3915	2	2	2	0	2	2	1	2	2	2	1	2	1	2	2	1	0	2	2	2	2	2	2	2	2	2	1	1	1	2	0	2	1	2	1	1	2	0	1	1	2	1	2	1	2	2	1
3355696	82	28.5401	2	2	0	1	2	2	1	2	2	2	1	1	1	2	2	1	1	2	2	2	2	0	0	2	1	2	1	1	1	2	2	2	1	2	1	1	2	1	1	1	2	1	2	1	2	2	1
3347329_56:T>G	82.7	28.7837	2	2	1	1	2	2	1	2	2	2	1	1	1	2	2	1	1	2	2	2	1	1	1	2	1	2	1	1	1	2	2	2	1	2	1	1	2	1	1	1	2	1	2	1	2	2	1
3742364	85.7	29.8279	2	2	0	1	2	2	1	2	2	2	1	1	2	2	2	1	1	2	2	2	1	1	0	2	1	2	1	1	1	2	2	2	1	2	2	0	2	2	1	1	2	1	2	1	1	2	1
3341853	88.6	30.8372	2	2	1	0	2	2	1	2	2	2	1	1	0	2	2	1	1	2	2	2	1	2	1	2	1	2	1	1	1	2	2	2	1	2	1	1	2	1	1	1	2	1	2	1	1	2	1
3731661	89.3	31.0809	2	2	1	1	2	2	1	2	2	2	1	1	1	2	2	1	1	2	2	2	1	1	1	2	1	2	1	1	1	2	2	2	1	2	1	1	2	1	1	1	2	1	2	1	1	2	1
3749321	92.8	32.299	2	2	1	1	2	2	1	2	2	0	1	1	1	2	2	1	1	2	2	2	1	1	1	2	1	0	1	1	1	1	1	2	1	2	1	1	1	1	1	1	2	1	2	1	1	2	1
3729872	95.7	33.3084	2	2	1	1	2	2	1	2	0	2	1	1	1	2	2	1	1	2	2	2	1	1	1	2	1	2	1	1	1	0	2	2	1	2	1	1	0	1	1	1	2	1	2	1	1	2	1
XrPt506974	99.3	34.5614	2	2	1	1	2	2	1	2	2	2	1	1	1	2	2	1	1	2	2	2	1	1	2	2	1	2	2	1	1	2	2	2	1	2	1	2	2	1	1	2	2	1	2	1	1	2	1
3583428	104.3	36.3016	0	2	1	1	2	2	1	2	2	2	1	1	1	2	2	1	1	2	2	2	1	1	1	2	1	2	1	1	1	2	2	2	1	2	1	1	2	1	1	1	2	1	2	1	1	2	1
3361630	107.2	37.311	2	2	1	1	2	1	1	2	2	2	1	1	1	2	2	1	1	2	1	2	1	1	1	0	1	2	1	1	1	2	2	2	1	0	1	1	2	1	1	1	0	1	2	1	1	1	1
3347454	110.1	38.3203	2	2	1	1	2	2	1	2	2	2	1	1	1	2	2	1	1	2	2	2	1	1	1	2	1	2	1	1	1	2	2	2	1	2	1	1	2	1	1	1	1	1	2	1	1	2	1
3737507	110.8	38.5639	2	2	1	1	2	2	1	2	2	2	1	1	1	2	2	1	1	2	2	2	1	1	1	0	1	2	1	1	1	2	2	2	1	2	1	1	2	1	1	1	1	1	2	1	2	2	1
3354857	112.2	39.0512	2	2	1	2	2	2	1	2	2	2	1	1	1	2	2	1	1	2	2	2	1	1	1	2	1	2	1	1	1	2	2	2	1	2	1	1	2	1	1	1	1	1	2	1	2	2	1
3736717	112.8	39.26	2	2	1	2	2	2	1	2	2	2	1	1	1	2	2	1	1	2	2	2	1	1	1	2	1	2	1	1	1	2	2	2	1	2	1	1	2	1	1	1	1	1	2	1	1	2	1
3344551	114.1	39.7125	2	2	1	2	2	2	1	2	2	2	1	1	1	2	2	1	1	2	2	2	1	1	1	2	1	2	1	1	1	2	1	2	2	2	1	1	2	1	1	1	1	1	2	1	1	2	1
3355376	116.9	40.687	2	2	2	2	2	2	1	2	2	2	0	0	1	2	2	1	1	2	2	2	1	1	1	2	1	2	1	1	1	2	1	1	2	2	1	2	2	1	1	1	1	1	2	1	1	2	1
3730197	118.4	41.2091	2	2	0	2	2	2	1	2	2	2	1	1	1	0	2	1	1	0	2	2	1	1	1	2	1	2	1	1	1	0	1	1	2	0	1	2	2	1	1	1	1	1	2	1	2	2	1
3355179	119.9	41.7312	2	2	1	2	2	2	1	2	2	2	1	1	1	2	2	1	1	2	2	2	1	1	1	2	1	2	1	1	1	2	1	2	2	2	1	2	2	1	1	1	1	1	2	1	2	2	1
3349443_18:C>T	119.9	41.7312	2	2	1	2	2	2	0	2	2	2	1	1	1	2	2	1	1	2	2	2	1	1	1	0	1	2	1	1	1	2	1	2	2	2	1	2	2	1	1	1	1	1	2	1	0	2	1
3591463	121.2	42.1837	2	2	1	2	2	2	1	2	2	2	1	1	1	2	2	1	1	2	2	2	1	1	1	2	1	2	1	1	1	2	1	2	2	2	1	1	2	1	1	1	1	1	2	1	2	2	1
XrPt389889	125.2	43.5759	0	2	1	2	1	2	1	2	2	2	1	1	1	2	0	1	1	2	2	2	1	1	2	2	1	2	2	1	1	0	1	2	0	2	1	1	2	1	1	0	1	1	2	1	2	1	1
XrPt411363	128.7	44.794	2	2	1	2	2	2	1	2	2	2	1	1	0	2	2	1	0	2	2	2	1	0	0	2	1	2	2	1	1	2	1	2	2	2	1	2	2	1	1	0	1	1	2	1	2	2	2
XrPt401635	130.2	45.3161	2	2	1	2	2	2	1	2	2	2	1	1	1	2	2	1	1	2	2	2	1	1	0	2	1	2	2	1	1	2	0	2	1	2	1	2	2	1	1	2	1	1	2	1	1	2	2
XrPt507532	136.2	47.4044	2	2	2	2	2	2	1	2	2	2	1	1	1	2	2	1	1	2	0	2	1	1	2	2	2	2	2	1	1	2	1	1	1	2	1	2	2	1	1	2	1	1	2	1	2	2	2
3344153	140	48.727	2	2	2	2	2	2	1	2	2	2	0	1	1	2	2	1	0	2	2	2	1	1	1	2	1	2	0	2	1	2	0	1	0	2	1	2	2	1	2	0	1	1	2	1	2	2	2
3734834	144.1	50.154	2	2	2	2	2	2	1	2	2	2	1	1	1	2	2	1	1	2	2	2	1	1	0	2	1	2	1	0	1	2	2	1	1	2	2	2	2	2	1	1	1	1	2	1	2	2	1
3344485	146.4	50.9545	2	2	2	2	2	2	1	2	2	2	1	1	0	2	2	1	1	2	2	2	0	1	0	2	1	2	1	1	1	2	2	1	2	2	0	2	2	0	1	1	1	1	2	1	2	2	1
3732310	149.4	51.9987	2	2	2	2	2	2	1	2	2	2	1	1	2	2	2	1	1	2	2	2	1	1	0	2	1	2	1	1	1	2	2	1	1	2	1	2	2	1	1	1	1	1	2	1	0	2	1
3737296	153.9	53.5649	2	2	2	2	2	2	1	2	2	2	1	1	0	2	2	2	1	2	2	2	1	1	0	2	2	2	1	1	1	2	1	0	1	2	1	2	2	1	1	1	1	1	2	1	2	2	1
3746267_33:C>T	156.8	54.5742	2	2	2	2	2	2	1	2	2	0	1	1	1	2	2	1	1	2	2	2	1	1	1	2	1	2	1	1	1	2	1	1	1	2	1	2	2	1	1	1	1	1	2	1	0	2	1
3740479	157.5	54.8179	2	2	2	0	2	2	1	2	2	1	1	1	1	2	0	1	1	2	0	2	1	1	1	2	1	0	1	1	1	2	1	1	1	2	1	2	0	1	1	1	1	1	2	1	1	2	1
3588816	161.5	56.2101	2	2	2	2	2	2	1	2	2	2	1	1	1	0	1	1	1	1	2	2	1	1	1	2	1	2	1	1	1	0	1	1	1	2	1	1	2	1	1	1	1	1	2	1	2	2	1
3581735	165.9	57.7415	2	1	2	2	2	2	1	2	2	2	1	1	1	2	2	1	1	0	0	2	1	1	1	2	1	2	1	1	1	2	1	1	1	2	1	2	2	1	1	1	1	1	0	1	1	2	1
3747772	167.2	58.194	2	1	2	2	2	2	1	2	2	2	1	1	1	0	2	1	1	2	2	2	1	1	1	2	1	2	1	1	1	2	1	1	1	2	1	2	2	1	1	1	1	1	2	1	1	2	1
3342498	168.5	58.6464	2	2	2	2	2	2	1	2	2	2	1	1	1	2	2	1	1	2	2	2	1	1	1	2	1	2	1	1	1	2	1	1	1	2	1	2	2	1	1	1	1	1	2	1	1	2	1
3357169	169.2	58.8901	2	2	2	2	2	2	1	2	2	2	0	1	1	2	2	1	0	2	2	2	1	0	1	2	1	2	1	1	1	2	1	1	0	2	1	2	2	1	1	1	1	1	2	1	1	2	1
3745177	172.3	59.969	2	2	2	2	2	2	1	0	2	2	1	1	1	2	2	1	1	2	2	0	1	2	1	2	1	2	1	1	1	2	1	1	1	2	1	2	2	1	1	1	1	1	2	1	1	2	1
3348204	174.4	60.6999	2	2	1	2	2	2	1	2	2	2	1	1	1	2	2	1	1	2	2	2	1	2	1	2	1	2	1	1	1	2	1	1	1	2	1	2	2	1	1	1	1	1	2	1	1	2	1
3748761	175.7	61.1524	2	2	1	2	2	2	1	2	2	2	0	1	1	2	2	2	1	2	2	2	1	2	1	2	0	2	1	1	1	2	1	1	1	2	1	2	2	1	1	1	0	1	2	1	2	2	1
3345629	176.4	61.396	2	2	1	2	2	2	1	2	2	2	1	1	1	2	2	1	1	2	2	2	1	2	1	2	1	2	1	1	1	2	1	1	1	2	1	2	2	1	1	0	1	1	2	1	2	2	1
3599270_38:C>G	179.3	62.4054	2	2	1	2	2	2	1	2	2	2	1	1	1	2	2	1	1	2	2	2	1	2	2	1	1	2	1	1	1	2	1	1	1	2	1	2	2	1	1	1	1	1	2	1	1	2	1
3342532	180.6	62.8578	2	2	1	2	2	2	1	2	2	2	1	1	1	2	2	1	1	2	2	2	1	2	2	1	1	2	1	1	1	2	1	1	1	2	1	2	2	1	1	1	1	1	2	1	1	2	2
3345880	181.3	63.1015	2	2	1	2	2	2	0	2	2	2	1	1	1	2	2	1	1	2	2	2	1	2	2	1	1	2	1	1	1	2	1	0	1	2	1	2	2	1	1	1	0	1	2	1	2	2	2
3363231_13:G>A	181.3	63.1015	2	2	1	2	2	2	1	2	2	2	1	1	1	2	2	1	1	2	2	2	1	2	2	1	1	2	1	1	1	2	1	1	1	2	1	2	2	1	1	1	1	1	2	1	2	2	2
3344358	181.9	63.3103	2	2	1	2	2	2	1	2	2	2	1	1	1	2	2	1	1	2	2	2	1	2	2	1	1	2	1	1	1	2	1	1	1	2	1	2	2	1	1	1	1	1	2	1	1	2	2
3737919	184.6	64.25	2	2	1	2	2	2	1	2	2	2	1	1	1	1	2	1	1	2	2	2	2	2	2	1	1	2	0	1	1	2	1	1	2	2	1	2	2	1	1	1	1	1	2	1	1	2	2
3589785	186	64.7373	2	2	1	2	2	2	1	2	2	2	1	1	1	1	2	1	1	2	2	2	2	2	2	1	2	2	1	1	1	2	1	1	2	2	1	0	2	1	1	1	1	1	0	1	1	2	2
3355773	187.3	65.1898	2	2	1	2	2	2	1	2	2	2	1	1	1	1	2	1	1	2	2	2	2	2	1	1	2	2	1	1	1	2	1	1	2	2	1	2	2	1	1	1	1	1	2	1	2	2	2
3363620	188.8	65.7118	2	2	0	2	2	2	1	2	2	2	0	1	1	1	2	1	2	2	0	2	2	2	1	1	2	2	1	1	1	2	1	1	2	2	1	2	2	0	1	1	1	0	2	1	2	2	2
3735224	191.1	66.5124	2	0	1	2	2	2	1	2	2	2	1	1	1	1	2	1	1	2	1	2	2	2	1	1	2	2	1	1	1	2	1	1	2	2	1	2	2	1	1	1	1	1	2	1	1	2	2
3363993_43:C>T	191.8	66.756	2	0	1	2	2	2	1	2	2	2	1	1	1	1	2	1	1	2	1	2	2	2	1	1	2	2	1	1	1	2	1	1	2	2	1	2	2	1	1	2	1	1	2	1	0	2	2
3585615	191.8	66.756	2	2	1	2	2	2	1	2	2	0	1	1	1	1	2	1	1	2	1	2	2	2	1	1	2	2	1	1	1	2	1	1	2	2	1	2	0	1	1	2	1	1	2	1	2	2	2
3745009_65:C>G	194.5	67.6957	2	2	1	2	2	2	1	2	2	2	1	1	1	1	2	1	1	2	1	2	2	2	2	1	2	2	1	1	1	2	1	1	2	2	1	2	2	1	1	2	1	1	2	1	2	2	2
3731634	194.5	67.6957	2	2	1	2	2	2	1	2	2	2	1	1	1	1	2	1	0	2	1	2	2	2	2	1	2	2	1	1	1	2	1	1	2	2	1	2	2	1	1	2	0	1	2	1	2	2	2
3748791	196	68.2178	2	2	0	2	2	2	1	2	2	2	0	1	1	1	2	1	2	2	1	2	2	2	2	1	2	2	1	1	1	2	1	1	2	2	1	2	2	0	1	2	1	1	2	1	2	2	2
3348966	198.2	68.9835	2	2	1	2	2	2	1	2	2	2	1	1	1	1	2	1	1	2	1	2	2	2	2	1	2	2	0	1	1	2	1	1	2	2	1	2	2	1	0	2	1	1	2	1	2	2	2
3349089	203.5	70.8282	2	2	0	2	2	2	1	2	2	2	1	1	2	1	2	1	1	2	1	2	2	2	2	1	2	2	1	1	1	2	2	1	2	2	2	2	2	2	1	2	1	2	2	1	2	2	2
3349997	207.1	72.0812	2	2	1	2	2	2	1	2	2	2	1	1	1	1	2	1	1	2	1	2	2	2	2	1	2	2	1	1	1	2	1	1	2	2	1	2	2	1	1	2	0	2	2	1	2	2	2
3349698	208.4	72.5336	2	2	1	2	2	2	1	2	2	2	1	1	0	1	2	1	1	2	1	2	2	2	2	1	2	2	1	2	1	2	1	1	2	2	1	0	2	0	1	2	1	1	2	1	2	2	2
3346223	209.8	73.0209	2	2	1	2	2	2	1	2	2	2	1	1	1	1	2	1	1	2	1	2	2	2	2	1	2	2	1	1	1	2	1	1	2	2	1	2	2	1	1	2	1	1	2	1	1	2	2
3344139	210.4	73.2297	2	2	1	2	2	2	1	2	2	2	1	1	1	1	2	1	1	2	1	2	2	2	2	1	2	2	1	1	1	2	1	1	2	2	1	2	2	1	1	2	1	1	2	1	1	2	2
3343241	211.7	73.6822	2	2	1	2	2	2	1	2	2	2	1	1	1	1	2	1	1	2	1	2	2	2	2	1	2	2	1	1	1	2	1	1	2	2	1	2	2	1	1	2	1	1	2	1	1	2	2
3741421	214.4	74.6219	2	2	2	2	2	2	1	2	1	2	1	1	0	1	2	1	1	2	1	2	2	2	2	1	2	2	1	1	0	2	1	1	2	2	1	2	2	1	1	2	1	1	2	1	1	2	2
3732355	218.8	76.1533	2	2	1	2	2	2	1	2	1	0	1	1	1	1	2	1	1	2	1	2	1	2	0	1	2	2	1	1	1	2	1	1	2	2	1	2	0	1	1	2	1	1	2	1	1	2	2
3579356_14:C>T	220.2	76.6406	2	2	1	2	2	2	1	2	1	2	1	1	1	1	2	1	1	2	1	2	1	2	2	1	2	2	1	1	1	2	1	1	2	2	1	2	2	1	1	2	1	1	2	1	0	2	2
3594757	220.2	76.6406	2	2	1	2	2	2	1	2	1	2	1	1	1	1	2	1	1	2	1	2	1	2	2	1	2	2	1	1	1	2	1	1	2	2	1	2	2	1	1	2	1	1	2	1	2	2	2
XrPt399651	224.4	78.1024	2	2	1	1	2	2	1	2	0	2	1	1	1	1	2	1	1	2	1	2	1	2	2	1	1	0	2	1	1	2	1	1	2	2	1	2	2	1	1	2	1	1	2	1	2	2	2
XrPt505798	227.6	79.2162	0	2	0	0	2	2	0	2	2	2	1	1	1	1	2	1	1	2	2	2	2	2	2	1	2	0	2	1	1	2	1	1	2	2	0	2	2	1	1	2	1	1	2	1	2	2	2
XrPt401366	228.3	79.4598	2	2	1	2	2	2	1	2	2	2	1	1	1	1	2	1	1	2	0	2	2	2	2	1	2	2	2	1	1	2	1	1	2	2	1	2	2	1	1	2	1	1	2	1	2	2	2
XrPt390387	229	79.7035	2	2	1	2	2	2	1	2	2	2	1	1	1	1	2	1	1	2	0	2	2	2	2	1	0	2	2	1	1	2	1	1	2	2	1	2	2	1	1	2	1	1	2	1	1	2	2
XrPt508683	230.3	80.1559	2	2	1	2	2	2	1	2	2	2	1	0	1	1	2	1	1	2	0	2	2	2	2	0	2	2	2	1	1	2	1	1	2	2	1	2	2	1	1	2	1	1	2	1	1	2	2
XrPt506468	232	80.7476	2	2	1	2	2	2	0	2	2	2	0	1	1	2	2	0	0	2	2	2	0	2	2	0	2	0	0	1	1	2	1	1	2	2	1	2	2	1	1	2	1	1	0	1	2	0	2
XrPt505580	236	82.1398	2	2	1	2	2	2	0	2	0	0	2	1	1	2	0	0	0	2	2	2	2	2	0	1	2	2	2	1	1	0	2	1	2	2	1	2	2	1	1	2	1	1	1	1	1	0	2
XrPt505219	239.4	83.3232	2	2	2	2	2	2	1	2	1	2	1	1	1	0	0	1	1	2	2	2	0	2	2	1	2	2	2	1	1	2	1	1	2	2	1	2	2	1	1	2	1	1	1	1	1	2	2
3736753	241.6	84.0889	0	2	2	2	2	2	1	2	0	2	1	1	1	1	1	1	1	2	1	2	1	2	2	1	2	2	1	1	1	2	1	1	2	2	1	2	2	1	1	2	1	1	1	1	1	2	2
3596349	243.7	84.8198	0	2	0	2	2	2	1	0	1	1	1	1	1	1	1	1	1	2	1	2	1	2	0	1	0	1	1	1	1	2	2	1	2	2	1	2	2	1	1	2	1	1	1	1	1	2	2
3731157	246.1	85.6551	2	2	2	2	2	2	1	2	0	2	1	1	1	1	1	1	1	2	1	2	1	2	2	1	2	2	1	0	1	2	2	1	2	2	1	2	2	0	1	2	1	1	1	1	2	2	2
3741807	246.8	85.8987	2	2	2	2	2	2	1	2	0	2	1	1	0	1	1	1	1	2	1	2	1	2	2	1	2	2	1	2	0	2	2	1	2	2	1	2	2	1	1	2	1	1	1	1	2	2	2
3343726	249.8	86.9429	2	2	2	2	2	2	1	2	1	2	1	1	1	1	1	1	1	2	1	2	1	2	2	1	2	2	1	1	1	2	2	0	2	2	1	2	2	1	1	2	1	1	1	1	2	1	2
3346978	250.5	87.1865	2	2	2	2	2	2	1	2	1	2	1	1	1	1	1	1	1	2	1	2	1	2	2	1	2	2	1	1	1	2	2	1	2	2	1	2	2	1	1	2	1	1	1	1	2	1	2
3733351_14:C>G	251.1	87.3954	2	2	2	2	2	2	1	2	1	2	1	1	1	1	1	1	1	2	1	2	1	2	2	1	2	2	1	1	1	2	2	1	2	2	1	2	2	1	1	2	1	1	1	1	1	1	2
3746877	252.4	87.8478	2	2	2	2	2	2	1	2	1	2	1	1	1	2	1	1	1	2	1	2	1	2	2	1	2	2	1	1	1	2	2	1	2	2	1	2	2	1	1	2	1	1	1	1	1	1	2
3580032_32:A>C	253.8	88.3351	2	2	2	2	2	2	1	2	1	2	1	1	0	2	1	1	1	2	1	2	1	2	2	1	2	2	1	1	1	2	2	0	2	2	1	2	2	1	1	2	1	1	1	1	2	1	2
3733744	254.5	88.5787	2	2	2	2	2	2	1	2	1	2	1	1	1	1	1	1	1	2	1	2	1	2	2	1	2	2	1	1	1	2	2	2	2	2	1	2	2	1	1	2	1	1	1	1	0	1	2
3342176	255.2	88.8224	2	2	2	2	2	2	1	2	1	2	1	1	1	1	1	1	1	2	1	2	1	2	2	1	2	2	1	1	1	2	2	1	2	2	1	2	2	1	1	2	1	1	1	1	2	1	2
3344045	255.8	89.0312	2	2	2	2	2	2	1	2	1	2	1	1	1	2	1	1	1	2	1	2	1	2	2	1	2	2	1	1	1	2	2	1	2	2	1	2	2	1	1	2	1	1	1	1	2	1	2
XrPt402607	260.8	90.7714	2	2	2	1	2	2	1	2	1	2	1	1	1	2	1	1	1	2	1	2	1	2	2	1	1	0	2	1	1	2	2	1	2	2	1	2	2	1	1	1	1	1	1	1	2	1	2
XrPt347574	260.8	90.7714	2	2	2	0	2	2	1	2	1	2	1	1	1	2	1	1	1	2	1	2	1	2	2	1	0	0	2	1	1	2	2	1	2	2	1	2	2	1	1	0	1	1	1	1	2	1	2
3740668	264.3	91.9896	2	2	2	2	2	2	1	2	1	2	1	1	1	2	1	2	1	2	1	2	1	2	2	1	2	2	1	1	1	2	2	1	2	2	1	2	2	1	1	2	1	1	1	1	2	2	2
3588685	267	92.9294	2	2	2	2	2	2	1	2	1	2	1	1	1	2	1	1	1	2	1	2	1	2	2	1	2	2	1	1	1	2	2	1	2	2	2	2	0	2	1	2	1	1	1	1	2	1	2
3353285	267.6	93.1382	2	2	2	2	2	0	1	2	1	2	1	1	1	2	1	1	1	2	1	2	1	2	0	1	2	2	1	1	1	2	0	1	2	0	2	2	2	2	1	2	1	1	1	1	1	1	2
3341773	269	93.6255	2	2	2	2	2	2	1	2	1	2	1	1	1	2	1	1	1	2	1	2	1	2	2	1	2	2	1	1	1	2	2	1	2	2	2	2	2	2	1	2	1	1	1	1	1	1	2
3362499_66:G>A	269.7	93.8691	2	2	2	2	2	0	1	2	1	2	1	1	1	2	1	1	1	2	1	2	1	2	2	1	2	2	1	1	1	2	2	1	2	2	2	2	2	2	1	2	1	1	1	1	2	1	2
3733765	269.7	93.8691	2	2	2	2	2	2	1	2	1	2	1	1	1	2	1	1	1	2	1	2	1	2	2	1	2	2	1	1	1	2	2	1	2	2	2	2	2	2	1	2	1	1	1	1	2	1	2
3595728	270.3	94.0779	2	2	2	2	2	2	1	2	1	2	1	1	0	2	1	1	1	2	1	2	1	2	2	1	2	2	1	1	1	2	2	1	2	2	2	2	0	2	1	2	1	0	1	1	2	1	2
3342845	271.7	94.5652	2	2	2	2	2	2	1	2	1	2	1	1	1	2	1	1	1	2	1	2	1	2	2	1	2	2	1	1	1	1	2	1	2	2	2	2	2	2	1	2	1	1	1	1	2	1	2
3348094	272.4	94.8088	2	2	2	2	2	2	1	2	1	2	1	1	1	2	1	1	1	2	0	2	1	2	2	1	2	2	0	2	0	1	2	0	2	2	2	2	2	2	0	2	1	1	1	1	2	1	2
3735309	273.8	95.2961	2	2	2	2	2	2	1	2	1	2	1	1	1	2	1	1	1	2	1	2	1	2	2	1	2	2	1	1	1	1	2	1	2	2	2	2	2	2	1	2	1	1	1	1	1	1	2
3354830	274.4	95.5049	2	2	2	2	1	2	1	2	1	2	1	1	1	2	1	1	1	2	1	2	1	2	2	1	2	2	1	1	1	1	2	1	2	2	2	2	2	2	1	2	1	1	1	1	1	1	2
3749895	275.1	95.7486	2	2	2	2	1	1	1	2	0	2	1	1	1	2	1	1	1	2	1	0	1	2	0	1	2	0	1	1	1	1	0	1	2	2	2	2	2	2	1	2	1	1	1	1	1	1	2
3742250_62:A>C	275.8	95.9922	2	2	2	2	1	2	1	2	1	2	1	1	1	2	1	1	1	2	1	2	1	2	2	1	2	2	1	1	1	1	2	1	2	2	2	2	2	2	1	2	1	1	1	1	0	1	2
3746290_12:C>T	276.5	96.2358	2	2	2	2	1	2	1	2	1	0	1	1	1	2	1	1	2	2	1	2	1	2	2	1	2	2	1	1	1	1	2	1	2	2	2	2	2	2	1	2	1	1	1	1	2	1	2
3735401	276.5	96.2358	2	2	2	2	1	2	1	2	1	2	1	1	1	2	1	1	2	2	1	2	1	2	2	1	2	2	1	1	1	1	2	1	2	2	2	2	2	2	1	2	1	1	1	1	2	1	2
3741113	278.6	96.9667	2	2	2	2	0	2	0	2	1	2	1	1	1	2	1	1	2	2	1	2	1	2	2	1	1	1	1	1	0	1	2	1	2	2	2	2	2	2	1	2	0	1	1	1	2	1	2
3734654	279.3	97.2104	2	2	2	2	1	2	1	2	1	2	1	1	1	2	1	1	2	2	1	2	1	2	2	1	1	1	1	1	1	1	2	1	2	2	2	2	2	2	1	2	1	1	1	1	2	1	2
3735939	282.8	98.4285	2	2	2	2	1	2	1	2	1	2	1	1	1	2	1	1	2	2	1	2	1	2	2	1	1	1	1	1	1	1	2	1	1	2	2	1	2	2	1	1	1	1	1	1	1	1	0
3364343_16:C>T	285.6	99.4031	2	2	2	2	1	2	1	2	1	2	1	1	1	2	1	1	2	2	1	2	1	2	2	1	1	1	1	1	1	1	2	1	2	2	2	2	2	2	1	2	1	1	1	1	1	1	2
3730694	287	99.8904	0	1	2	2	1	2	1	0	1	2	1	1	1	2	1	1	2	2	1	2	1	0	2	1	1	2	1	1	1	1	2	1	2	2	2	2	2	2	1	2	1	1	1	1	1	1	2
3741106	289.9	100.9	2	2	2	1	1	2	1	2	1	2	1	1	1	2	1	1	2	2	1	2	1	1	2	2	1	1	1	1	1	1	2	1	2	2	2	2	2	2	1	2	1	1	1	1	0	1	2
3749287	290.6	101.143	2	2	2	1	1	2	1	2	1	2	1	1	1	2	1	1	2	2	1	2	1	2	2	2	1	1	1	1	1	1	2	0	2	2	2	2	2	2	1	2	1	1	1	1	1	1	2
3730370	292	101.631	2	2	2	1	1	2	1	0	1	0	1	1	1	2	1	1	2	0	1	2	1	2	2	2	1	1	1	1	1	1	2	1	2	2	1	2	2	2	1	2	1	1	1	1	1	1	2
3731022	293.5	102.153	1	2	2	1	1	2	1	2	1	2	1	1	1	2	1	1	2	2	1	2	1	2	2	2	1	1	1	1	1	1	2	1	2	0	2	2	2	0	1	2	1	1	1	1	1	1	2
3349457	295.6	102.884	2	0	2	1	1	2	1	2	1	2	1	1	1	2	1	1	2	1	1	2	1	2	2	2	1	1	1	1	1	1	2	1	2	2	2	2	2	1	1	2	1	1	1	1	2	1	2
3591339_8:A>C	296.9	103.336	2	2	2	1	1	2	1	2	1	2	1	1	1	2	1	1	2	2	1	2	1	2	2	2	1	1	1	1	1	1	2	1	2	2	2	2	2	2	1	2	1	1	1	1	2	1	2
3737314	299.6	104.276	2	2	2	1	1	2	1	2	1	2	1	1	2	2	2	1	2	2	1	2	2	2	2	2	1	1	1	1	1	1	2	1	2	2	2	2	2	2	1	2	1	1	1	1	2	1	2
3733045	302.4	105.25	2	2	2	1	1	2	1	2	1	2	1	1	0	2	1	1	2	2	1	2	0	2	2	2	1	1	1	2	1	1	2	1	2	2	2	2	2	2	1	2	1	1	1	1	2	1	2
3347333	304.5	105.981	2	2	2	1	1	2	1	2	1	2	0	1	1	2	1	1	2	2	1	2	1	2	2	2	0	1	1	1	1	1	1	1	2	2	2	2	2	2	1	2	1	1	1	1	2	1	2
Xopq4_578	307.9	107.165	2	2	2	1	1	2	1	2	1	2	1	1	1	2	1	1	2	2	1	2	1	2	2	2	1	1	1	1	1	1	1	1	2	2	1	2	1	1	1	2	1	1	1	1	2	1	2
XrPt401828	309.3	107.652	2	2	2	1	1	0	1	2	1	2	1	1	1	2	1	1	2	2	1	1	1	2	2	2	1	0	1	1	1	1	1	1	2	2	1	2	0	1	1	2	1	1	1	1	1	1	2
XrPt505213	310	107.896	2	2	2	1	1	2	1	2	1	2	1	1	1	2	1	1	2	2	1	2	1	2	2	2	1	1	1	1	1	1	1	1	2	2	1	2	1	1	1	2	1	1	1	1	1	1	2
XrPt506631	312.9	108.905	2	2	2	1	0	0	1	2	1	2	1	1	1	0	1	1	2	0	1	2	1	2	2	1	1	1	1	1	1	1	1	1	2	2	1	2	1	1	1	1	1	1	1	1	1	1	2
Xscm150	314.6	109.497	2	2	2	1	1	2	1	2	1	2	1	1	1	2	1	1	2	2	1	2	0	2	2	0	0	0	1	1	1	1	0	1	2	2	0	2	0	1	1	2	1	1	0	1	1	0	2
XrPt401882	314.6	109.497	2	2	2	1	1	2	1	2	1	2	1	1	1	2	1	1	2	2	1	2	2	2	2	2	2	2	1	1	1	1	2	1	2	2	2	2	2	1	1	2	1	1	1	1	1	2	2
Xopo07_666	317.2	110.401	2	2	2	2	1	2	1	2	1	2	1	1	1	2	1	1	2	2	1	2	2	2	2	1	2	2	2	1	1	1	2	1	2	2	2	2	2	1	1	2	1	1	1	1	1	2	2
XrPt506902	318.6	110.889	2	2	2	2	1	2	1	2	1	2	1	1	1	2	1	1	2	2	0	2	2	2	2	1	0	2	2	1	1	1	0	1	2	2	0	2	2	1	1	2	1	1	1	1	0	1	2
XrPt398802	321.3	111.828	2	2	2	0	1	2	1	2	0	2	1	1	0	0	0	0	2	2	1	2	2	2	2	0	1	2	1	1	1	0	2	1	2	2	0	2	2	1	1	2	1	1	1	1	2	2	0
XrPt506324	323.7	112.664	2	2	2	2	1	2	0	2	1	2	1	1	2	1	1	1	2	2	1	2	2	2	2	2	2	2	1	1	1	2	2	1	2	2	2	2	2	1	1	2	1	1	1	1	1	2	1
XrPt508907	323.7	112.664	2	2	0	0	1	2	1	2	1	2	1	1	0	1	1	1	2	2	1	2	0	2	2	0	0	2	1	1	1	2	0	1	2	2	0	2	0	1	1	2	1	1	1	1	1	2	0
XrPt400512	323.7	112.664	2	2	2	1	1	2	1	2	1	2	1	1	1	1	1	1	2	2	1	2	1	2	2	2	1	2	1	1	1	2	1	1	2	2	1	2	0	1	1	2	1	1	1	1	1	2	1
XrPt507928	323.7	112.664	2	2	2	1	1	2	1	2	1	2	1	1	1	1	1	1	2	2	1	2	1	2	2	2	1	2	1	1	1	2	1	1	2	2	1	2	1	1	1	2	1	1	1	1	1	2	1
XrPt389585	325.1	113.151	2	2	2	1	1	2	1	2	1	2	1	1	1	1	1	1	2	2	1	2	1	2	2	2	1	0	1	1	1	1	1	1	2	2	0	2	1	1	1	2	1	1	1	1	1	2	1
XrPt508337	325.7	113.36	2	2	2	1	1	2	1	2	1	2	1	1	1	1	1	1	2	2	1	2	1	2	2	2	1	0	1	1	1	1	1	1	2	2	1	2	1	1	1	2	1	1	1	1	1	2	1
XrPt410820	325.7	113.36	2	2	2	1	1	2	1	2	1	2	1	1	1	1	1	1	2	2	1	2	1	2	2	2	1	0	1	1	1	1	1	1	2	2	1	2	1	1	1	2	1	1	1	1	1	2	1
XrPt505722	325.7	113.36	2	2	2	1	1	2	1	2	1	2	1	1	1	1	1	1	2	2	1	2	1	2	2	2	1	0	1	1	1	1	1	1	2	2	1	2	1	1	1	2	1	1	1	1	1	2	1
XrPt505239	326.4	113.604	2	2	2	1	1	2	1	2	1	2	1	1	1	1	1	1	2	2	1	2	1	2	2	2	1	2	1	1	1	1	1	1	2	2	1	2	1	1	1	2	1	1	1	1	1	1	1
XrPt389812	327	113.812	2	2	2	1	1	2	1	2	1	2	1	1	1	1	1	1	2	2	1	2	1	2	2	2	1	0	1	1	1	1	1	1	2	2	1	2	1	1	1	2	1	1	1	1	1	1	1
XrPt410779	327	113.812	2	2	2	1	1	2	1	2	1	2	1	1	1	1	1	1	2	0	1	2	1	2	2	2	1	2	1	1	1	1	1	1	2	2	1	2	1	1	1	2	1	1	1	1	1	1	1
XrPt506256	327.7	114.056	2	2	2	1	1	2	1	2	1	2	1	1	1	1	1	1	2	2	1	2	1	2	2	2	1	0	1	1	1	1	1	1	2	0	1	2	0	1	1	2	1	1	1	1	1	1	1
XrPt400252	328.4	114.3	2	2	2	1	1	2	1	2	1	2	1	1	1	1	1	1	2	2	1	2	1	2	2	2	1	0	1	1	1	1	1	1	2	2	1	2	0	1	1	2	1	1	1	1	1	1	1
XrPt401665	329.1	114.543	2	2	2	0	1	2	1	0	1	2	1	1	1	1	1	1	0	0	0	2	1	2	2	2	0	2	1	1	1	1	1	1	2	2	0	0	2	1	1	2	1	1	1	1	1	0	1
XrPt508837	329.9	114.822	2	2	0	1	1	2	1	2	1	2	1	1	1	1	1	1	2	2	1	2	1	2	2	2	1	2	1	1	1	1	1	1	2	0	1	2	0	1	1	2	1	1	1	1	1	1	1
XrPt506494	329.9	114.822	2	0	2	0	0	2	1	2	1	0	1	1	1	1	1	1	0	0	1	2	1	2	2	2	1	0	1	1	1	1	1	1	2	2	0	2	0	1	1	2	1	1	1	1	1	1	1
3735517	332.3	115.657	2	2	2	2	1	2	1	2	1	2	1	1	1	1	1	1	2	2	1	2	1	2	0	2	1	2	1	1	1	1	1	1	2	2	1	2	2	0	1	2	1	1	1	1	2	1	1
3357906	336.8	117.223	1	2	1	2	1	1	1	2	1	0	1	1	1	1	1	1	1	2	1	2	1	2	2	2	1	2	1	1	1	1	1	1	2	2	2	2	2	2	1	2	1	1	1	1	0	1	1
3750376	341.5	118.859	2	2	2	2	1	2	1	2	1	2	1	1	1	1	1	1	2	0	1	2	1	2	2	2	1	2	1	1	1	1	1	1	0	2	2	2	2	2	1	2	1	1	1	1	2	2	1
3744451_14:C>T	342.9	119.346	2	2	2	2	1	2	0	2	1	2	1	1	0	1	1	1	0	2	1	2	1	2	2	2	1	2	1	1	1	2	1	1	2	2	2	2	2	2	1	2	1	1	1	1	2	2	1
3739290	342.9	119.346	2	2	2	2	1	2	1	2	1	2	1	1	2	1	1	1	2	2	1	2	1	2	2	2	1	2	1	1	1	2	1	1	2	2	2	2	2	2	1	2	1	1	1	1	2	2	1
3747770_55:G>C	343.5	119.555	2	2	2	2	1	2	1	2	1	2	1	1	2	1	1	1	2	2	1	2	1	2	2	2	1	2	1	1	1	2	1	1	2	2	2	2	2	2	1	2	1	1	1	1	1	2	1
3748593	344.9	120.042	2	2	2	2	1	2	1	2	1	0	1	1	2	1	1	1	2	2	1	2	1	2	2	2	1	0	1	1	1	2	1	1	2	2	2	2	2	2	1	2	1	1	1	1	1	2	1
3352888	347.2	120.843	2	2	0	0	1	2	1	0	1	2	1	1	2	1	1	1	2	2	1	2	1	2	2	2	2	2	1	1	1	2	1	1	2	2	0	0	2	2	1	2	1	1	1	1	1	2	1
3358535	349.3	121.574	2	2	2	2	1	2	1	2	1	2	1	1	2	1	1	1	2	2	1	2	1	2	2	2	1	2	1	1	1	2	1	1	2	2	2	2	2	2	1	2	1	1	1	1	1	2	1
3588614_60:T>C	350	121.818	0	0	2	0	1	2	0	2	1	2	1	1	2	0	1	1	2	2	1	2	1	2	2	2	1	2	1	1	1	1	1	1	2	2	2	2	2	2	1	2	1	1	1	1	1	2	1
3362196_17:C>G	350.7	122.061	2	2	2	2	1	2	1	2	1	2	1	1	2	1	1	1	2	2	1	2	1	2	2	2	1	2	1	1	1	1	1	1	2	2	2	2	2	2	1	2	1	1	1	1	2	2	1
3361091	352.8	122.792	2	2	2	2	1	2	1	2	1	2	1	1	0	1	1	1	2	2	1	2	1	2	2	2	1	2	1	2	0	1	2	1	2	2	2	2	2	2	1	2	1	1	0	1	2	0	1
3739915	356.7	124.149	2	2	2	2	1	2	1	2	1	2	1	1	0	1	1	1	2	2	1	2	1	2	2	2	1	2	1	1	1	1	2	1	2	2	2	2	2	2	1	2	1	0	1	1	2	2	1
3736431	357.4	124.393	2	2	2	2	1	2	1	2	1	2	1	1	1	1	1	1	2	2	1	2	1	2	2	2	1	2	1	1	1	1	2	1	2	2	2	2	2	2	1	2	1	1	1	1	2	2	1
3584552	359.4	125.089	2	2	2	2	1	2	1	2	1	2	1	1	1	1	1	1	2	2	1	2	1	2	2	2	1	2	1	1	1	1	1	1	2	2	2	2	2	2	1	2	1	1	0	1	2	2	1
3348546	360.9	125.611	2	2	2	2	1	2	1	2	1	2	1	1	1	1	1	1	2	2	1	2	2	2	2	2	1	2	1	1	1	1	1	1	2	2	2	2	2	2	1	2	1	1	1	0	2	2	1
3353613	363	126.342	2	2	2	2	1	2	1	2	1	2	1	1	1	1	2	0	2	2	1	2	2	2	2	2	1	2	0	1	1	1	1	1	2	2	2	2	2	2	1	2	1	1	1	1	1	2	1
XrPt508976	364.5	126.864	2	2	2	2	1	2	0	2	1	2	1	1	1	0	1	1	2	2	0	2	2	2	2	2	0	2	1	1	1	1	1	1	2	2	2	2	2	1	1	2	1	1	1	1	1	2	1
XrPt389600	364.5	126.864	2	2	2	0	1	2	1	2	1	2	1	0	1	1	1	1	0	2	1	2	0	2	2	2	2	2	1	1	0	1	1	1	2	2	2	2	2	1	1	2	1	1	1	1	1	0	1
XrPt505864	365.3	127.143	2	2	2	2	1	2	0	2	1	2	1	1	1	1	1	0	2	2	1	2	0	2	2	2	0	2	1	1	1	1	1	1	2	2	2	2	2	1	1	2	1	1	1	1	2	2	1
XrPt121024	365.3	127.143	2	2	2	2	1	2	1	2	1	2	1	1	1	0	1	1	2	2	0	2	0	2	2	2	0	2	1	1	1	1	1	1	2	2	2	2	2	1	1	2	1	1	1	1	2	2	1
XrPt506764	365.3	127.143	2	2	2	2	1	2	0	2	1	2	0	1	1	1	1	1	2	2	1	2	0	2	2	2	2	2	1	1	1	1	1	1	2	2	2	2	2	1	1	2	1	1	1	1	2	2	1
XrPt509108	365.3	127.143	2	2	2	2	1	2	0	2	1	2	1	1	1	1	1	1	2	2	1	2	2	2	2	2	2	2	1	0	1	1	1	1	2	2	2	2	2	1	1	2	1	1	1	1	2	2	1
XrPt402322	366.6	127.595	2	2	2	2	1	2	0	2	1	2	1	1	1	1	1	1	2	2	1	2	2	2	2	2	2	2	1	1	1	1	1	1	2	2	2	2	2	1	1	2	1	1	1	1	2	2	1
XrPt399600	367.3	127.839	2	2	2	0	1	2	0	2	1	2	1	1	2	1	1	1	2	2	1	2	2	2	2	2	2	2	1	1	1	1	1	1	2	2	2	2	2	1	1	2	1	1	1	1	2	2	1
XrPt389927	369.3	128.535	2	2	2	2	1	2	0	2	1	2	1	1	1	1	1	1	2	2	1	2	2	2	2	2	2	2	1	1	1	1	1	1	2	2	2	2	2	1	1	2	1	1	1	1	1	2	1
XrPt509598	369.3	128.535	2	2	2	2	1	2	0	2	1	2	0	1	1	1	1	1	2	2	1	2	2	2	2	2	2	2	1	1	1	0	1	1	2	2	2	2	2	1	1	2	1	1	1	1	1	2	1
XrPt508630	369.3	128.535	2	2	2	2	1	2	0	2	1	2	1	1	1	1	1	1	2	2	0	2	2	2	2	2	2	2	0	0	1	1	1	1	2	2	0	2	2	1	1	2	1	1	1	1	1	2	1
XrPt508008	370.1	128.813	2	2	2	0	1	2	1	2	1	2	1	1	1	1	1	1	2	2	0	2	0	2	2	2	0	0	0	2	1	1	1	1	2	2	0	2	2	1	1	2	1	1	1	1	0	2	1
XrPt506917	371.7	129.37	2	2	2	0	1	2	1	2	1	2	1	1	1	2	1	0	2	2	1	2	2	2	2	2	2	2	1	0	1	1	1	1	2	2	0	2	0	1	1	2	1	1	1	1	1	2	0
XrPt505462	371.7	129.37	2	2	2	0	1	2	1	2	1	2	1	1	1	2	1	1	2	2	1	2	2	2	2	2	2	2	1	1	1	1	1	1	2	2	2	2	2	1	1	2	1	1	1	1	1	2	0
XrPt346921	373.7	130.066	2	2	2	2	1	2	1	2	1	2	1	1	1	1	1	1	2	2	1	2	2	2	2	2	2	2	1	1	1	1	1	1	2	2	2	2	2	1	1	2	1	1	1	1	2	2	2
XrPt121347	375.1	130.554	2	2	2	2	1	2	1	2	1	2	0	1	1	1	1	1	2	2	1	2	2	2	2	2	0	0	1	1	1	1	1	1	2	2	1	2	0	1	1	2	1	1	1	1	0	2	0
XrPt399849	376.7	131.11	2	2	2	0	1	2	1	2	1	2	1	0	1	0	0	0	2	2	1	2	0	0	2	2	1	2	1	1	1	1	1	0	2	2	0	2	2	1	1	2	1	1	1	1	2	2	1
XrPt400205	377.5	131.389	2	2	2	2	1	2	1	2	1	2	1	1	1	1	1	1	2	2	1	2	2	2	2	2	0	2	1	1	1	1	1	1	2	2	0	2	2	1	1	2	1	1	1	1	1	2	1
XrPt390421	377.5	131.389	2	2	2	2	1	2	1	2	1	2	1	1	1	1	1	1	2	2	1	2	2	2	2	2	2	2	1	1	1	1	1	1	2	2	2	2	2	1	1	2	1	1	1	1	1	2	1
Xopn1_667	378.1	131.598	2	2	2	2	1	2	1	2	1	1	1	1	1	1	1	1	2	2	1	2	2	2	2	2	2	2	1	1	1	1	1	1	2	2	2	2	2	1	1	2	1	1	1	1	1	2	1
XrPt348374	378.7	131.807	2	2	2	2	1	2	1	2	1	2	1	1	1	1	1	1	2	2	1	2	2	2	2	2	2	2	1	1	1	1	1	1	2	2	2	2	2	1	1	2	1	1	1	1	1	2	1
XrPt390556	379.4	132.05	2	2	2	2	1	2	2	2	1	2	1	1	1	1	1	1	2	2	1	2	2	2	2	2	2	2	1	1	1	1	1	1	2	2	2	2	2	1	1	2	1	1	1	1	1	2	1
XrPt401480	380.7	132.503	2	2	2	2	1	2	0	2	1	2	1	1	1	1	1	1	2	2	1	2	2	2	2	2	2	2	1	1	1	1	1	1	2	2	0	2	2	1	1	2	1	1	1	1	1	2	2
3352112	385.2	134.069	2	2	2	2	1	2	1	2	1	2	1	0	1	1	1	1	2	2	1	2	1	2	2	2	2	0	1	0	1	1	1	1	2	2	2	2	2	2	1	2	0	1	1	1	1	2	2
3740960	390.6	135.948	2	2	2	1	1	2	1	2	1	2	1	1	1	1	1	1	1	2	1	2	1	2	0	2	1	2	1	1	1	1	1	1	2	2	2	1	2	2	1	2	1	1	1	1	1	1	2
3732228	393.5	136.958	2	2	0	2	1	0	1	2	1	2	1	1	1	1	1	1	0	2	1	2	1	2	0	2	1	2	1	1	1	1	1	1	2	2	2	2	2	0	1	1	1	1	1	1	1	1	2
3738203	397.2	138.245	2	0	2	2	1	0	1	2	1	2	1	1	1	1	1	1	0	2	1	2	1	2	2	2	1	2	1	1	1	1	1	1	1	1	2	2	2	2	1	2	1	1	1	1	1	1	1
3602476	399.3	138.976	2	2	2	2	1	2	1	2	1	2	1	1	1	1	1	1	2	2	1	2	1	2	2	2	1	1	1	1	1	1	1	1	2	2	2	2	2	2	1	2	1	1	1	1	1	1	1
3592976	400	139.22	2	2	0	2	1	2	1	2	1	0	1	1	1	1	1	1	2	2	1	2	1	2	2	2	1	1	1	1	1	1	1	1	2	2	0	2	2	2	1	2	1	1	1	1	2	1	1
3362247_63:G>A	400.6	139.429	2	2	2	2	1	2	1	2	1	2	1	1	1	1	1	1	2	2	1	2	1	2	2	2	1	1	1	1	1	1	1	1	2	2	2	2	2	2	1	2	1	1	1	1	1	1	1
3581949	402.6	140.125	2	2	2	2	1	2	1	2	1	2	1	1	1	1	1	1	2	2	1	2	1	2	2	2	1	1	1	1	1	1	1	1	2	2	2	2	2	2	1	2	1	1	1	1	1	1	2
3599063	403.2	140.334	2	2	2	2	1	2	1	2	1	2	1	1	1	1	1	1	2	2	1	2	1	2	2	2	1	1	1	1	1	1	1	1	2	2	2	2	1	0	1	2	1	1	1	1	1	1	2
3742076	404.5	140.786	2	2	2	2	1	2	1	2	1	2	1	1	1	2	1	1	2	2	1	2	1	2	2	2	1	1	1	1	1	1	1	1	2	2	2	2	2	2	1	2	1	1	1	1	1	1	2
3365175_44:C>G	405.2	141.03	2	2	2	0	1	2	1	2	1	2	1	1	1	2	1	1	2	2	1	0	1	2	2	2	1	1	1	1	1	1	1	1	2	2	2	2	2	2	1	2	1	1	1	1	2	1	0
3745782_37:A>C	405.9	141.273	2	2	2	1	1	2	1	2	1	2	1	1	1	2	1	1	2	2	1	2	1	2	2	2	1	1	1	1	1	1	1	1	2	2	2	2	2	2	1	2	1	1	1	1	2	1	2
3343529	406.5	141.482	2	2	2	1	1	2	1	2	1	2	1	1	1	2	1	1	2	2	1	2	1	2	2	2	1	1	1	1	1	1	1	1	2	2	2	2	2	2	1	2	1	1	1	1	2	1	2
3357147	407.2	141.726	2	2	2	1	1	2	1	2	1	2	1	1	1	2	1	1	2	2	1	2	1	2	2	2	1	1	1	1	1	1	1	1	2	2	2	2	2	2	1	2	1	1	1	1	1	1	2
3592209	407.8	141.935	2	0	2	1	1	2	1	2	1	2	1	1	1	2	1	1	2	2	1	2	1	2	2	2	1	1	1	1	1	1	1	1	2	2	2	2	2	2	1	2	1	1	1	1	1	1	2
3364698_45:A>G	408.5	142.178	2	2	2	2	1	2	1	2	1	2	1	1	1	2	1	1	2	2	1	2	1	2	2	2	1	1	1	1	1	1	1	1	2	2	2	2	2	2	1	2	1	1	1	1	1	1	2
3341898	408.5	142.178	2	2	2	2	1	2	1	2	1	2	1	1	1	2	1	1	2	2	1	2	1	2	2	2	1	1	1	1	1	1	1	1	2	2	2	2	2	2	1	2	1	1	1	1	1	1	2
3364852_11:T>A	409.1	142.387	2	2	2	2	1	2	1	2	1	2	1	1	1	2	1	1	2	2	1	2	1	2	2	2	1	1	1	1	1	1	1	1	2	2	2	2	2	2	1	2	1	1	1	1	2	1	2
3733260	409.8	142.631	2	2	2	2	1	2	1	2	1	2	1	1	1	0	0	1	2	2	1	2	1	2	1	2	1	1	1	1	1	1	1	1	2	2	2	2	2	2	1	2	1	1	1	1	2	1	2
3585585	411.2	143.118	2	2	2	2	1	2	1	2	1	2	1	1	1	1	1	1	2	2	1	2	1	2	2	2	1	1	1	1	1	1	1	1	2	2	2	2	2	2	1	2	1	1	1	1	2	1	2
3362774_13:C>A	411.2	143.118	2	2	2	2	1	2	1	2	1	2	1	1	1	1	1	1	2	2	1	2	1	2	2	2	1	1	1	1	1	1	1	1	2	2	2	2	2	2	1	2	1	1	1	1	2	1	2
3363646_67:C>G	411.9	143.362	2	2	2	2	1	2	1	2	1	2	1	1	1	1	1	1	2	2	1	2	1	2	2	2	1	1	1	1	1	1	1	1	2	2	2	2	2	2	1	2	1	1	1	1	2	1	2
3742819_27:A>G	414	144.093	2	2	2	2	1	2	1	2	1	2	1	1	1	1	1	1	2	2	1	2	1	2	2	2	1	2	1	1	1	1	1	1	2	2	2	2	2	2	1	2	1	1	1	1	2	0	2
3347340	417.7	145.38	2	2	2	2	1	2	1	2	1	2	1	1	1	1	1	1	2	2	1	2	1	2	2	2	1	2	1	0	2	1	1	1	2	2	2	2	2	2	1	2	1	1	1	1	2	1	2
3737482	422.2	146.947	1	2	2	2	2	2	1	2	1	2	1	1	1	1	1	0	2	2	0	0	1	2	2	2	1	2	1	0	1	1	1	1	2	2	2	2	2	2	1	2	1	1	2	1	2	1	2
3346521	424.3	147.678	2	2	2	2	2	2	1	2	1	2	1	1	1	1	1	1	2	2	1	2	1	2	2	2	1	2	1	1	1	1	1	1	2	2	2	2	2	2	1	2	1	1	1	1	2	1	2
3750556	428.7	149.209	2	2	2	2	1	2	1	2	0	2	1	0	1	1	1	1	2	2	1	2	1	2	2	2	1	2	1	1	1	1	1	0	2	2	2	2	2	2	1	2	0	1	1	2	1	1	2
3352947	431	150.01	2	2	2	2	1	2	1	2	1	2	0	1	2	0	1	1	2	2	1	2	1	2	2	2	1	2	1	1	1	0	0	0	2	2	2	2	2	2	1	2	1	1	1	1	1	1	2
3355048	434.1	151.089	2	2	2	2	1	2	1	2	2	2	1	1	2	1	2	1	2	0	1	2	1	2	2	0	1	2	1	1	1	2	1	1	2	2	2	2	2	2	1	2	1	1	1	1	2	1	2
3346508	439.6	153.003	2	2	2	2	1	2	1	2	1	2	1	2	2	1	1	1	2	2	1	2	1	2	2	0	1	2	1	1	1	2	1	1	2	2	2	2	1	2	1	2	1	1	1	1	2	1	1
3593721	444.2	154.604	1	2	2	2	1	2	1	2	1	2	1	1	2	1	1	1	2	2	1	2	0	2	2	2	1	2	1	1	1	2	1	1	2	2	2	2	2	2	1	2	1	1	1	1	2	2	1
3576388	445.6	155.091	1	2	2	2	1	2	1	0	1	1	1	1	2	2	1	1	2	2	1	2	1	2	2	2	1	2	1	1	1	2	1	1	2	2	2	2	2	2	1	2	1	1	1	1	2	2	0
3747533	447	155.578	1	2	0	2	1	2	1	2	1	1	1	1	2	1	1	1	0	2	1	2	1	2	2	2	1	2	1	1	1	2	1	1	2	0	2	2	2	2	1	2	1	1	1	1	2	2	1
3595135_22:G>A	447.7	155.822	1	2	2	2	1	2	1	2	1	1	1	1	2	1	1	1	2	2	1	2	1	2	2	2	1	2	1	1	1	2	1	1	2	2	2	2	2	2	1	2	1	1	1	1	1	2	1
3590628	447.7	155.822	1	2	2	2	1	2	1	2	1	1	1	1	2	1	1	1	2	2	1	2	1	2	2	2	1	2	1	1	1	2	1	1	2	2	2	2	2	2	1	2	1	1	1	1	1	2	1
3733113	452	157.319	1	2	2	2	1	2	1	2	2	1	1	1	2	1	1	1	2	2	1	2	2	2	2	2	1	2	1	1	1	2	0	1	2	2	2	2	2	2	0	2	1	1	1	1	1	2	1
3587955	456.7	158.954	1	2	2	2	1	0	1	2	1	1	1	1	2	1	1	1	2	2	1	0	1	2	2	2	1	2	1	1	1	2	1	1	2	2	2	2	2	2	1	2	1	1	1	1	1	2	1
3736907	458.1	159.442	1	2	2	2	1	2	1	2	1	1	1	1	2	1	1	1	2	2	1	2	1	2	2	2	1	2	1	1	1	2	1	1	2	2	1	2	2	1	1	2	1	1	1	1	1	2	1
3359166	460.1	160.138	1	2	2	2	1	2	1	2	1	1	1	1	2	1	1	1	2	2	1	2	1	2	2	2	1	1	1	1	1	2	1	1	2	2	1	2	2	1	1	2	1	1	1	1	0	2	1
3351950	460.7	160.347	1	2	2	2	1	2	1	2	1	1	1	1	2	1	1	1	2	2	1	2	1	2	2	2	1	1	1	1	1	2	1	1	2	2	1	2	2	1	1	2	1	1	1	1	2	2	1
3351619	461.3	160.555	1	2	2	2	1	2	1	2	1	1	1	1	2	1	1	1	2	2	1	2	1	2	2	2	1	1	1	1	1	2	1	1	2	2	1	2	2	1	1	2	1	1	1	1	1	2	1
3362813	462.8	161.078	1	2	2	0	1	2	1	2	1	1	1	1	2	1	1	1	2	2	0	2	1	2	2	2	0	1	1	1	1	2	2	1	2	2	1	2	2	1	1	2	1	1	0	1	1	2	1
3580935_21:A>G	463.5	161.321	1	2	2	2	1	2	1	2	1	1	1	1	1	1	1	1	2	2	1	2	1	2	2	2	1	1	1	1	1	2	2	1	2	2	1	2	2	1	1	2	1	1	1	1	1	2	1
3582051	464.1	161.53	1	2	2	2	2	2	0	2	1	1	1	1	1	1	1	1	2	2	1	2	1	2	2	2	1	1	1	1	1	2	2	1	2	2	1	2	2	1	1	2	1	1	1	1	1	2	0
3356505	467.1	162.574	1	2	2	2	2	2	0	2	0	0	1	1	1	1	0	1	2	2	2	2	1	2	2	2	1	1	1	1	1	2	2	1	2	2	1	2	2	1	1	2	0	2	1	1	2	2	2
3342582	469.9	163.549	1	2	2	2	1	2	1	2	1	1	1	1	1	1	1	1	2	2	1	2	1	2	2	2	1	1	1	1	1	2	2	1	2	2	1	2	2	1	1	2	1	1	1	1	2	2	1
3353682	471.3	164.036	1	2	0	2	1	2	1	0	1	1	1	1	1	1	1	1	2	2	1	2	1	2	2	2	1	1	1	1	1	0	2	1	2	2	1	2	2	1	1	2	1	1	1	1	2	2	1
3741327	472	164.28	1	2	2	2	1	2	1	2	1	1	1	1	1	1	1	1	2	2	0	2	1	2	2	2	1	1	1	1	1	2	2	1	2	2	1	2	2	1	1	2	1	1	1	1	2	2	1
3735935	472.7	164.523	1	2	2	2	1	2	1	2	1	1	1	1	1	0	1	0	2	2	1	2	1	2	2	2	1	1	1	1	1	2	2	1	2	2	1	2	2	1	1	2	1	1	1	1	2	2	1
3581283	473.3	164.732	1	2	2	2	1	2	1	2	1	1	1	1	1	1	1	1	2	2	1	2	1	2	2	2	1	1	1	1	1	2	2	1	2	2	1	2	2	1	1	2	1	1	1	1	2	2	1
3732812	475.5	165.498	1	2	2	2	1	2	1	0	1	1	1	1	1	0	1	0	2	2	0	2	1	2	2	2	1	1	1	1	1	2	0	1	2	2	1	2	2	2	1	2	1	1	1	0	2	2	1
XrPt389711	477.1	166.055	1	2	2	2	1	2	1	2	1	1	1	1	1	1	1	1	2	2	1	2	0	0	2	2	1	1	1	1	1	2	1	1	2	2	1	0	2	1	1	2	1	1	1	1	2	2	1
XrPt400732	477.1	166.055	1	2	2	0	1	2	1	2	1	1	1	1	1	1	1	1	2	2	1	2	2	0	2	2	1	1	1	1	1	2	1	1	2	2	1	2	2	1	1	2	1	1	1	1	2	2	1
XrPt400858	477.1	166.055	1	2	2	0	1	2	1	0	1	1	1	0	1	1	1	1	2	2	1	0	2	0	2	2	0	1	1	1	1	2	1	0	2	2	1	0	0	1	1	2	1	1	1	1	2	2	1
XrPt401830	478.7	166.612	1	2	2	1	1	2	1	2	1	1	0	1	1	1	1	1	2	2	0	2	0	2	2	2	1	1	1	1	1	2	2	1	2	2	1	2	1	1	1	2	1	1	1	1	0	2	1
XrPt401523	478.7	166.612	1	2	2	1	1	2	1	2	1	1	1	1	1	1	1	1	2	2	1	2	1	2	2	2	1	1	1	1	1	2	2	1	2	2	1	2	1	1	1	2	1	1	1	1	1	2	1
3736511	481.4	167.551	1	2	2	2	1	0	1	2	1	1	1	1	1	1	1	1	2	2	1	2	1	0	2	2	1	1	1	1	1	2	2	1	2	2	1	2	2	1	1	2	1	1	1	1	1	2	1
3360589	482.8	168.039	1	2	2	2	1	2	1	1	1	1	1	1	1	1	1	1	2	2	1	2	1	2	2	2	1	1	1	1	1	2	1	1	2	2	1	2	0	1	1	2	1	1	1	1	1	2	1
3742263_47:C>G	482.8	168.039	1	2	2	2	1	2	1	1	1	1	1	1	1	1	1	1	2	2	1	2	1	2	2	2	1	1	1	1	1	2	1	1	2	2	1	2	2	1	1	2	1	1	1	1	1	2	1
3344816	483.4	168.247	1	2	2	2	1	2	1	1	1	1	1	1	1	1	1	1	2	2	1	2	1	2	2	2	1	1	1	1	1	2	1	1	2	2	1	2	2	1	1	2	1	1	1	1	2	2	1
3359372	484.1	168.491	1	1	2	2	1	2	1	1	1	1	1	1	1	1	1	1	2	2	1	2	1	2	2	2	1	1	1	1	1	2	1	1	2	2	1	2	2	1	1	2	1	1	1	1	2	2	1
3341833	486	169.152	1	1	2	2	1	2	1	1	1	1	1	1	1	1	1	1	2	2	1	2	1	2	2	2	1	1	1	1	1	2	1	1	2	2	1	1	2	1	1	2	1	1	1	1	2	2	1
3596399_8:A>T	486	169.152	1	1	2	2	1	2	1	1	1	1	1	1	1	1	1	1	2	2	1	2	1	2	2	2	1	1	1	0	1	2	1	1	2	2	1	1	2	1	1	2	1	1	1	1	2	2	1
3741249	487.3	169.605	1	1	2	2	1	2	1	1	1	1	1	0	1	1	1	1	2	2	1	2	1	2	2	2	1	1	1	1	1	2	1	1	2	2	1	1	2	1	1	2	1	1	1	1	1	2	1
3745661_46:A>C	488	169.848	1	1	2	2	1	2	1	1	1	1	1	1	1	1	1	1	2	2	1	2	1	2	2	2	1	1	1	1	1	2	1	1	2	2	1	1	2	1	1	2	1	1	1	1	1	2	1
3739755	489.4	170.336	1	2	2	2	1	2	1	1	1	2	1	1	1	1	1	1	2	2	1	2	1	2	2	2	1	1	1	1	1	2	1	1	2	2	1	1	2	1	1	2	1	1	1	1	1	2	1
3586945_37:C>A	490	170.544	1	2	2	2	1	2	1	1	1	1	1	1	1	1	1	1	2	2	1	2	1	2	2	2	1	1	1	1	1	2	1	1	2	2	1	1	2	1	1	2	1	1	1	1	1	2	1
3342994	491.3	170.997	1	2	2	2	1	2	1	1	1	1	1	1	1	1	1	1	2	2	1	2	1	2	2	2	1	1	1	1	1	2	1	1	2	2	1	1	2	1	1	2	1	1	1	1	1	2	1
3743905_16:G>C	492	171.241	1	2	2	2	1	2	1	1	1	1	1	1	1	1	1	1	2	2	1	2	1	2	2	2	1	1	1	1	1	2	1	1	2	2	1	1	2	1	1	2	1	1	1	1	2	2	1
XrPt411307	493.4	171.728	1	2	2	2	0	2	1	0	1	1	1	1	1	1	1	1	2	2	1	2	2	0	2	2	1	1	1	1	1	2	1	1	2	2	1	1	0	1	1	2	1	1	1	1	0	2	1
3355349	494.9	172.25	1	2	2	2	1	2	1	1	1	1	1	1	1	1	1	1	2	2	1	2	1	1	2	2	1	1	1	1	1	2	1	1	2	2	1	1	2	1	1	2	1	1	1	1	2	2	1
3750009	496.9	172.946	1	2	2	2	1	2	1	1	1	2	0	1	1	1	1	1	2	2	1	2	1	1	2	2	1	2	1	1	1	2	1	1	2	2	1	1	2	1	1	2	1	1	1	1	2	2	1
3599568	498.2	173.399	1	2	2	2	1	2	1	1	1	1	1	1	1	1	1	1	2	2	1	2	1	1	2	2	1	1	1	1	1	2	1	1	2	2	1	1	2	1	1	2	1	1	1	1	2	2	1
3595773	498.9	173.642	1	2	0	2	1	2	1	1	1	1	1	1	1	1	1	1	2	2	1	2	1	1	2	2	1	1	1	1	1	2	1	1	2	2	1	1	2	1	1	2	1	1	1	1	2	2	1
3343184	500.2	174.095	1	2	2	2	1	2	1	1	1	1	1	1	1	1	1	1	2	2	1	2	1	1	2	2	1	1	1	1	1	2	1	1	2	2	1	1	2	1	1	2	1	1	1	1	1	2	1
3359008	502.8	175	1	2	2	2	1	2	1	1	1	1	1	1	1	1	1	1	2	2	1	2	1	1	2	2	1	1	1	1	1	2	1	1	2	2	1	1	1	1	1	2	1	1	1	1	1	2	1
3354731_65:A>G	502.8	175	1	2	2	2	1	2	1	1	1	1	1	1	1	1	1	1	2	2	1	2	1	1	2	2	1	1	1	1	1	2	1	1	2	2	1	1	1	1	1	2	1	1	1	1	0	2	1
3342888	503.5	175.243	1	2	2	2	1	2	1	2	1	1	1	1	1	1	1	1	2	2	1	2	1	1	2	2	1	1	1	1	1	2	0	1	2	2	1	1	1	1	1	2	1	1	1	1	2	2	1
3738654	505.6	175.974	1	2	2	2	1	2	0	2	0	1	1	1	1	1	1	0	2	2	1	2	1	1	2	2	1	1	1	1	1	2	1	1	2	2	1	1	1	1	1	2	1	1	1	1	1	2	0
3363698_44:C>G	506.3	176.218	1	2	2	1	1	2	1	2	1	1	1	1	1	1	1	1	2	2	1	2	1	1	2	2	1	1	1	1	1	2	1	1	2	2	1	1	1	1	1	2	1	1	1	1	1	2	1
3359225	506.3	176.218	1	2	2	1	1	2	1	2	1	1	1	1	1	1	1	1	2	2	1	2	1	1	2	2	1	1	1	1	1	2	1	1	2	2	1	1	1	1	1	2	1	1	1	1	1	2	1
3738380	508.3	176.914	1	2	2	1	1	1	1	2	0	1	1	1	1	1	1	1	2	2	1	2	1	1	2	2	1	1	1	1	1	2	1	1	2	2	1	1	1	1	1	2	1	1	1	1	2	2	1
3730232	509.6	177.366	1	2	2	1	1	2	1	2	1	1	1	1	1	1	1	1	2	2	1	2	1	1	2	2	1	1	1	1	1	2	1	1	2	2	1	1	1	1	1	2	1	1	1	1	2	2	1
3750506	510.3	177.61	1	0	2	1	1	2	1	2	1	1	1	1	1	1	1	1	2	2	1	2	1	1	2	2	1	1	1	1	1	2	1	1	2	2	1	1	1	1	1	2	1	1	1	1	2	2	1
XrPt508449	513.2	178.619	1	2	2	1	1	2	1	2	1	1	0	1	1	1	0	1	2	2	1	2	2	2	2	2	1	1	1	0	1	2	1	1	2	2	1	1	2	1	1	2	1	1	1	1	2	2	1
XrPt398836	513.2	178.619	1	2	2	1	1	2	1	2	1	1	1	1	1	1	1	1	2	2	1	2	2	0	2	2	1	1	1	1	1	2	1	1	2	2	1	1	2	1	1	2	1	1	1	1	0	2	1
3741809	517.7	180.185	1	2	2	1	1	2	0	2	1	1	1	0	1	0	1	1	2	2	1	2	1	1	2	2	1	1	1	1	1	2	1	1	2	2	2	1	1	2	1	2	1	1	1	1	1	2	1
3348697	520.6	181.195	1	2	2	1	1	2	1	2	1	1	1	1	1	1	1	1	2	2	1	2	1	1	2	2	1	1	0	1	1	2	1	1	2	2	1	1	1	1	1	2	1	1	1	1	1	2	1
3596503_28:G>C	522.7	181.926	1	2	2	1	1	2	1	2	1	1	1	1	1	1	1	1	2	2	1	2	1	1	2	2	1	1	1	1	1	2	1	1	2	2	1	1	1	1	1	2	1	1	2	1	1	2	1
3361915	524	182.378	2	2	2	1	1	2	1	2	1	1	1	1	1	1	1	1	2	2	1	2	1	1	2	2	1	1	1	1	1	2	1	1	0	2	1	1	1	1	1	1	1	1	2	1	1	2	1
3359127	525.3	182.831	2	2	2	1	1	2	1	1	1	1	1	1	1	1	1	1	1	2	1	2	1	1	2	2	1	1	1	1	1	2	1	1	2	2	1	1	1	1	1	1	1	1	2	1	1	2	0
3344003_13:T>C	526	183.074	2	2	2	1	1	2	1	1	1	1	1	1	1	1	1	1	2	2	1	2	1	1	2	2	1	1	1	1	1	2	1	1	2	2	1	1	1	1	1	1	1	1	2	1	0	2	1
3601668	526	183.074	0	2	2	1	1	2	1	1	1	1	1	1	1	1	1	1	2	2	1	2	1	1	2	2	1	1	1	1	1	2	1	1	2	2	1	1	1	1	1	1	1	1	2	1	2	2	1
3594364	528	183.77	2	2	2	1	1	2	1	1	1	1	2	1	1	1	1	1	2	2	1	2	1	1	2	2	1	1	1	1	0	2	1	1	2	2	1	1	1	1	1	1	1	1	2	1	0	2	1
XrPt411166	529.6	184.327	2	2	2	1	0	0	1	1	1	1	1	1	1	1	1	1	2	2	0	2	1	1	2	0	0	1	1	1	1	2	1	1	2	2	1	1	0	1	1	1	1	1	1	1	1	2	1
3748289	530.3	184.571	2	2	2	1	1	2	1	1	0	1	1	1	1	1	1	1	2	2	1	2	1	1	2	2	1	1	1	1	1	2	1	1	2	2	1	1	1	1	1	1	1	1	2	1	0	2	1
3737200	531	184.815	2	2	2	1	1	2	1	1	0	1	1	1	1	1	1	1	2	2	1	2	1	1	2	2	1	0	1	1	0	2	1	1	2	2	1	1	1	1	1	1	0	1	2	1	0	2	0
3749800	533.3	185.615	2	2	2	1	1	2	1	1	1	0	2	1	1	1	1	1	2	2	1	2	0	2	2	2	1	1	1	1	1	2	1	1	2	2	1	1	1	1	1	1	1	1	2	1	0	2	1
3736470	534	185.859	2	2	2	1	1	2	1	1	1	1	2	1	1	1	1	1	2	2	1	2	1	2	2	2	1	1	1	1	1	2	1	1	2	2	1	1	1	1	1	1	1	1	2	1	1	2	1
3364833_20:C>G	534	185.859	2	2	2	1	1	2	1	1	1	1	2	1	1	1	1	1	2	2	1	2	1	2	2	2	1	1	1	1	1	2	1	1	2	2	1	1	1	1	1	1	1	1	2	1	1	2	1
3584142	535.4	186.346	2	2	2	1	1	2	1	1	1	1	2	1	1	1	1	1	2	1	1	2	1	2	2	2	1	1	1	1	1	2	1	1	2	2	1	1	1	1	1	1	1	1	2	1	2	2	1
3358786	538.1	187.286	2	2	2	1	1	2	1	1	1	1	2	1	1	1	1	1	2	1	1	2	1	2	2	1	1	1	1	1	1	2	1	1	2	2	1	1	2	1	1	1	1	1	1	1	2	2	1
3600153	540.2	188.017	2	2	2	1	1	2	1	0	1	1	2	1	0	1	1	1	2	1	1	2	1	2	2	1	1	1	1	1	1	2	1	1	2	2	1	1	2	1	1	1	1	1	1	1	1	2	1
3365103	540.9	188.26	2	2	2	1	1	2	1	0	1	1	2	1	2	1	1	1	2	1	1	2	1	2	2	1	1	1	1	2	1	2	1	1	2	2	1	1	2	1	1	1	1	1	1	1	1	2	1
3577840	543	188.991	2	2	2	1	1	2	1	1	1	1	2	1	1	1	1	1	2	1	1	2	1	0	2	1	1	1	1	1	1	2	1	1	2	2	1	1	2	1	1	1	1	1	1	1	1	2	1
3739362	544.3	189.444	2	2	2	1	1	1	1	1	1	1	2	1	1	1	1	1	2	1	1	2	1	2	2	1	2	1	1	1	1	2	1	1	2	2	1	1	2	1	1	1	1	1	1	1	1	2	1
3357110_64:G>T	544.3	189.444	2	2	2	1	1	1	1	1	1	1	2	1	1	1	1	1	2	1	1	2	1	2	2	1	2	1	1	1	1	2	1	1	2	2	1	1	2	1	1	1	1	1	1	1	0	2	1
3594746	544.3	189.444	2	2	2	1	1	1	1	1	1	1	2	1	0	1	1	1	2	1	1	2	1	2	2	1	2	1	1	1	1	2	1	1	2	2	1	1	2	1	1	1	1	1	1	1	2	2	1
3738572	550.6	191.636	2	2	2	1	1	1	0	1	1	2	0	1	1	1	1	1	2	1	1	2	1	2	2	1	2	0	1	1	2	1	2	1	2	2	1	1	2	1	1	1	1	1	1	1	1	0	1
3363097_23:C>G	550.6	191.636	2	2	2	1	1	1	2	1	1	2	2	1	1	1	1	1	2	1	1	2	1	2	2	1	2	2	1	1	2	1	2	1	2	0	1	1	2	1	1	1	1	1	1	1	1	2	1
3749612	551.3	191.88	2	2	2	1	0	1	2	2	1	2	2	1	1	1	1	1	2	1	1	2	1	2	2	1	2	2	1	1	2	1	2	1	2	2	1	1	2	1	1	0	1	1	1	1	1	2	1
3583747_10:T>C	552.6	192.332	2	2	2	1	1	1	2	1	1	1	2	1	1	1	1	1	2	1	1	2	1	2	2	1	2	2	1	1	2	1	2	1	2	2	1	1	2	1	1	1	1	1	1	1	1	2	1
3740500	553.3	192.576	2	2	2	1	1	1	2	1	1	1	0	1	1	1	1	1	2	1	1	0	1	2	2	1	2	0	1	1	2	1	2	1	2	2	1	1	2	1	1	1	1	1	1	1	1	2	1
3360492	553.9	192.785	2	2	2	1	1	1	2	1	1	1	2	1	1	1	1	1	2	1	1	2	1	2	2	1	2	2	1	1	2	1	2	1	2	2	1	1	2	1	1	1	1	1	1	1	1	2	1
XrPt390633	554.6	193.029	2	2	2	1	1	1	2	1	1	1	2	1	1	0	1	1	2	1	1	2	1	0	2	1	2	2	1	1	2	1	2	1	2	2	1	1	2	1	1	1	1	1	1	1	1	2	1
XrPt508154	554.6	193.029	2	2	2	1	1	1	2	1	1	1	2	1	1	0	1	1	2	1	1	2	1	1	2	1	2	2	1	1	2	1	2	1	2	2	1	1	2	1	1	1	1	1	1	1	1	2	1
XrPt509312	554.6	193.029	2	2	2	1	1	1	2	1	1	1	2	1	1	1	1	1	2	1	1	0	1	0	2	1	2	2	1	1	2	1	2	1	2	2	1	1	2	1	1	1	1	1	1	1	1	2	1
XrPt399979	554.6	193.029	2	2	2	1	1	1	2	1	1	1	2	1	1	0	1	1	2	1	1	2	1	2	2	0	2	2	1	1	2	1	2	1	2	2	1	1	2	1	1	1	1	1	1	1	1	2	1
XrPt346074	555.3	193.272	2	2	2	0	1	1	2	1	1	2	2	1	1	2	1	0	2	0	1	2	1	2	2	2	2	2	1	1	2	1	2	0	2	2	1	1	2	1	1	1	1	1	1	1	1	2	1
3594098	556.7	193.759	2	2	2	1	1	1	2	1	0	2	2	1	1	2	1	1	2	1	1	2	1	2	2	1	2	2	1	1	2	1	2	2	2	2	1	1	2	1	1	1	1	1	1	1	1	2	1
3364574_11:A>G	557.4	194.003	2	2	2	1	1	1	2	1	1	2	2	1	1	1	1	1	2	1	1	2	1	2	2	1	2	2	1	1	2	1	2	2	2	2	1	1	2	1	1	1	1	1	1	1	1	2	1
3357461	560.2	194.978	2	2	2	2	1	2	2	1	1	2	2	1	1	1	1	1	2	1	0	2	1	2	2	1	2	2	1	1	2	1	2	2	2	2	1	1	2	1	1	1	1	0	1	2	1	2	1
3345408	560.9	195.221	2	2	2	2	1	2	2	1	1	2	2	0	1	1	1	1	2	1	1	2	1	2	2	0	2	2	1	2	2	1	2	2	2	2	0	1	2	1	1	1	1	0	1	2	1	2	1
3731612	563	195.952	2	2	2	1	1	2	2	1	1	2	2	1	1	1	1	1	2	1	1	2	1	2	2	1	2	2	1	1	2	1	2	2	2	2	1	1	2	1	1	1	1	1	1	2	1	2	1
3591254	565.8	196.927	2	0	2	1	1	2	2	1	1	2	0	1	1	1	1	1	2	1	1	2	1	2	0	1	2	2	1	1	2	1	1	2	2	2	1	1	2	1	1	1	1	1	1	2	1	2	1
3345403	572.3	199.189	2	1	2	1	1	2	2	1	1	1	2	1	1	1	1	1	2	1	1	0	1	2	1	1	2	1	1	1	1	1	0	2	2	2	1	1	2	1	1	1	1	0	2	2	1	2	1
3352235_10:C>G	573.6	199.641	2	1	2	1	1	2	2	1	1	1	2	1	1	1	1	1	2	1	1	2	1	2	1	1	2	2	1	1	1	1	2	2	2	2	1	1	2	1	1	1	1	2	2	2	1	2	1
3345948	573.6	199.641	2	1	2	1	1	2	2	1	1	1	2	1	1	1	1	1	2	1	1	2	1	2	1	1	2	2	1	1	1	1	2	2	2	2	1	1	2	1	1	1	1	2	2	2	1	2	1
3735903	574.3	199.885	2	1	2	1	1	2	2	1	1	1	2	1	1	1	1	1	2	1	1	2	1	2	1	1	2	2	1	1	1	1	2	2	2	2	1	1	2	1	1	1	1	2	2	2	1	2	1
3357563	577	200.825	2	1	2	1	2	2	2	1	2	1	2	1	1	1	1	1	2	1	1	2	1	1	1	1	2	2	1	1	1	1	2	2	2	2	1	1	2	1	1	1	1	2	2	2	1	2	1
3362599_55:A>G	577	200.825	2	0	2	1	2	2	2	1	2	1	2	1	1	1	1	1	2	1	1	2	1	1	1	1	2	2	1	1	1	1	2	2	2	2	1	1	2	1	0	1	1	2	2	2	1	2	0
3598007	577.7	201.068	2	1	2	1	2	2	2	1	2	1	2	1	1	1	1	1	2	1	1	2	1	1	1	1	2	2	1	1	1	1	2	2	2	2	1	1	2	1	1	1	1	2	2	2	1	2	1
3364895_46:T>C	577.7	201.068	2	1	2	1	2	2	2	1	2	1	2	1	1	1	1	1	2	1	1	2	1	1	1	1	2	2	1	1	1	1	2	2	2	2	1	1	2	1	1	0	1	2	2	2	1	2	1
3352129	578.3	201.277	2	1	2	1	2	0	2	1	2	1	2	1	1	1	1	1	2	1	1	2	1	1	2	1	2	2	1	1	1	1	2	2	2	2	1	1	2	1	1	1	1	2	2	2	1	0	1
XrPt402426	579.7	201.765	2	1	2	1	2	2	2	1	2	1	2	1	1	1	1	1	2	1	1	2	1	1	2	1	2	2	2	1	1	1	2	2	2	2	1	1	2	1	1	1	1	1	2	2	1	2	1
3348621	582.4	202.704	2	1	2	1	2	2	2	0	2	1	2	2	1	1	1	1	2	1	1	2	1	2	2	1	2	2	2	1	1	1	2	2	2	2	1	1	2	1	2	1	1	1	2	2	1	2	1
XrPt390055	584.5	203.435	2	1	2	1	2	2	2	1	2	1	2	2	1	1	1	1	2	1	1	2	1	2	2	1	2	2	2	1	1	1	2	2	2	2	1	1	2	1	1	1	0	1	2	2	1	2	1
XrPt505752	585.2	203.679	0	1	2	1	2	2	2	1	2	1	0	0	1	1	1	1	0	1	1	2	1	2	2	1	2	2	0	1	1	1	2	2	2	2	0	1	2	1	1	1	1	1	2	2	1	2	1
3735148	588.5	204.827	2	1	2	1	2	2	2	1	2	1	2	2	0	1	1	1	2	1	1	2	1	2	2	1	2	2	1	2	1	1	2	2	2	2	0	1	2	2	0	1	1	0	2	2	1	2	1
3581035_52:T>C	591.4	205.837	2	1	2	1	2	2	2	1	2	1	2	2	1	1	1	1	2	1	1	2	1	2	2	1	2	2	1	1	1	1	2	2	2	2	1	1	2	1	1	1	1	1	2	2	1	2	1
3734135	595.7	207.333	2	1	2	0	2	2	2	1	2	0	2	2	1	1	1	1	2	1	1	1	1	2	2	1	2	2	1	1	2	1	2	1	2	2	1	0	2	1	1	1	1	1	2	2	1	2	1
3741288	599.3	208.586	2	1	2	1	2	2	2	1	2	1	2	2	1	1	1	1	2	1	1	2	1	2	2	1	2	2	1	1	1	1	2	2	2	2	1	1	2	1	1	1	1	1	2	2	1	2	1
3734865	600.6	209.039	2	1	2	1	2	2	2	1	1	1	0	2	1	1	1	1	2	1	1	2	1	2	0	1	2	2	1	1	1	1	2	2	2	2	1	1	2	1	1	1	1	1	2	2	1	2	1
3748124	601.3	209.282	2	1	0	1	2	2	2	1	2	1	2	2	1	1	1	1	2	1	1	2	1	2	1	1	2	2	1	1	1	1	2	2	2	2	1	1	2	1	1	1	1	1	2	2	1	0	1
3735353	602.1	209.561	0	1	1	1	2	2	2	1	0	1	2	2	1	1	1	1	0	1	1	2	1	2	2	1	2	2	1	1	1	1	2	2	2	2	1	1	2	1	1	1	1	1	0	2	1	2	1
3348427	606.1	210.953	2	0	1	1	1	0	2	1	1	2	2	1	1	1	1	1	2	1	1	2	1	2	2	1	2	2	1	1	1	1	2	2	2	2	1	1	2	1	1	1	0	0	2	2	1	2	1
3582940	606.8	211.197	2	1	2	1	1	2	2	1	1	2	2	1	1	1	1	1	2	1	1	2	1	2	2	1	2	2	1	1	1	1	2	2	2	2	1	1	2	1	1	1	2	1	2	2	1	2	1
3597066	607.5	211.44	2	1	2	1	1	2	2	1	1	2	2	1	1	1	1	1	2	1	1	2	1	2	0	1	2	2	1	1	1	1	2	2	2	2	1	1	1	1	1	1	2	1	2	2	1	2	1
3347480	608.8	211.893	2	1	2	1	1	2	2	1	1	2	2	1	1	1	1	1	2	1	1	2	1	2	2	1	2	2	1	1	1	1	0	2	2	2	1	1	2	1	1	1	2	2	2	2	1	2	1
3583225	609.4	212.102	2	1	2	1	1	2	2	1	1	2	2	1	1	1	1	1	2	1	1	2	1	1	2	1	2	2	1	1	1	1	2	2	2	2	1	1	2	1	1	1	2	2	2	2	1	2	1
3350887	610.7	212.554	2	1	2	1	2	2	2	1	1	2	2	1	1	1	1	1	2	1	1	2	1	2	2	1	2	2	1	1	1	1	2	2	2	2	1	1	2	1	1	1	2	2	2	2	1	2	1
3748212	612.1	213.041	2	1	2	2	2	2	2	1	1	2	2	1	1	1	1	1	2	0	1	2	1	2	2	1	2	2	1	1	0	1	2	2	2	2	1	1	2	0	1	0	2	2	2	2	1	2	0
3738464	617.1	214.782	2	2	2	2	1	2	2	1	1	2	2	2	1	0	1	1	2	1	1	2	2	2	2	0	2	2	1	1	1	1	2	2	2	2	0	1	2	1	1	1	2	2	2	2	1	2	1
3747629	620.8	216.069	2	2	2	1	1	2	2	1	0	2	2	1	1	1	1	1	2	1	1	2	1	2	2	1	2	2	1	1	1	1	2	2	2	2	1	1	2	1	1	1	2	1	1	2	1	2	1
3342951	622.1	216.522	2	2	2	1	1	2	2	1	2	2	2	1	1	1	1	1	2	1	1	2	1	2	2	1	2	2	1	1	1	1	2	2	2	2	1	1	2	1	1	1	2	0	1	2	1	2	1
3737108	622.8	216.766	2	2	2	1	1	2	2	1	0	2	2	1	1	1	1	1	2	1	1	2	1	2	2	1	2	1	1	1	1	1	2	2	2	2	1	1	2	1	1	1	2	1	1	2	1	2	1
3747365	624.9	217.496	2	2	2	1	1	2	2	1	1	2	2	1	1	1	1	1	2	1	1	0	1	2	2	1	2	2	1	1	1	1	2	2	2	2	1	1	2	1	1	1	1	1	1	2	1	2	1
3363725_25:G>C	626.2	217.949	2	2	2	1	1	2	2	1	1	2	2	1	1	1	1	1	2	1	1	2	1	2	2	1	2	2	1	1	1	1	2	2	2	2	1	1	2	1	1	1	2	1	1	2	1	2	1
3748704	626.9	218.193	0	2	2	1	1	2	2	1	1	2	2	1	1	1	1	1	2	1	1	2	1	2	2	1	2	2	1	1	1	1	2	2	1	2	1	1	0	1	1	1	2	1	1	2	1	2	1
3737205	627.6	218.436	1	2	2	1	1	2	2	1	1	2	2	1	1	1	1	1	0	1	1	2	1	2	2	1	2	2	1	1	1	1	2	0	0	2	1	1	2	1	1	1	2	1	2	2	1	2	1
3579251	628.4	218.715	0	2	2	1	1	0	2	1	1	2	2	1	1	1	1	1	1	1	1	2	1	1	2	1	2	2	1	1	1	1	2	2	2	2	1	1	2	1	1	1	2	1	2	2	1	0	1
3588799	632.2	220.037	1	2	2	1	1	0	2	1	1	2	2	1	1	1	1	1	0	1	1	2	1	1	2	1	0	2	1	1	1	1	2	2	2	1	1	1	2	1	1	1	2	1	1	1	1	2	1
3581166	635.3	221.116	1	0	2	1	1	0	2	1	1	2	2	1	1	1	1	1	2	1	1	2	1	0	0	1	0	2	1	1	1	1	2	0	2	2	1	1	2	1	1	1	0	1	1	2	1	2	1
3595807	636.1	221.395	0	2	2	1	1	2	1	1	1	0	2	1	1	1	1	1	2	1	1	2	1	2	2	1	2	2	1	1	1	1	2	2	2	2	1	1	2	1	1	1	2	1	1	2	1	2	1
XrPt506346	637.5	221.882	2	2	2	1	1	2	2	1	1	0	2	1	1	1	1	1	2	1	1	2	1	2	0	0	2	2	2	1	1	1	2	2	2	2	1	1	2	1	1	1	2	1	1	2	1	2	1
XrPt509288	637.5	221.882	2	2	2	1	0	2	2	0	1	2	2	1	1	1	1	0	2	1	1	2	0	2	2	2	2	2	2	1	1	1	2	2	2	2	1	1	2	1	1	1	2	1	1	2	1	2	1
XrPt400890	637.5	221.882	2	2	2	1	0	2	2	1	1	2	0	1	1	1	1	1	2	1	1	2	1	2	2	2	2	2	2	1	1	1	2	2	2	2	1	1	2	1	1	1	2	1	1	2	1	2	1
XrPt401802	637.5	221.882	2	2	2	1	0	2	2	1	1	2	2	1	1	1	1	1	2	1	1	2	1	2	2	0	2	2	2	1	1	1	2	2	2	2	1	1	2	1	1	1	2	1	1	2	1	2	1
XrPt509066	637.5	221.882	2	2	2	1	2	2	2	1	1	2	0	0	1	1	1	1	2	1	1	2	1	2	2	2	2	2	2	0	1	1	2	2	2	0	1	1	2	1	1	1	2	1	1	2	1	2	1
XrPt507084	637.5	221.882	2	2	2	1	0	2	2	1	1	2	2	1	1	1	1	1	2	1	0	2	1	2	2	2	2	2	2	1	1	1	2	2	2	2	1	1	2	1	1	1	2	1	1	2	1	2	1
XrPt505375	637.5	221.882	2	2	2	1	0	2	2	1	1	2	2	1	1	0	1	1	2	1	2	2	1	2	2	2	2	2	2	1	1	1	2	2	2	2	1	1	2	1	1	1	2	1	1	2	1	2	1
XrPt507958	637.5	221.882	2	2	2	0	0	2	2	1	1	2	2	1	0	1	0	0	2	0	0	2	1	2	2	2	2	2	2	0	0	1	2	2	2	2	1	1	2	1	1	1	2	1	1	2	1	2	1
XrPt400424	637.5	221.882	2	2	2	1	2	2	2	1	1	2	2	1	1	1	1	1	2	1	1	2	1	2	2	2	2	2	0	1	1	1	2	2	2	2	1	1	2	1	1	1	2	1	1	2	1	2	1
XrPt399994	637.5	221.882	2	2	2	1	2	2	2	1	1	2	2	1	1	1	1	1	2	1	1	2	1	2	2	2	2	2	2	1	1	1	2	0	2	2	1	1	2	1	1	1	2	1	1	2	1	2	1
XrPt399325	637.5	221.882	2	2	2	1	2	2	2	1	1	2	2	1	1	1	1	1	2	1	1	2	1	2	2	2	2	2	2	1	1	1	2	2	2	2	1	1	2	1	1	1	2	1	1	2	1	2	1
XrPt508285	638.2	222.126	2	2	2	1	0	2	2	1	1	2	0	1	1	1	1	1	2	1	1	2	1	2	2	2	2	2	2	1	1	1	2	2	2	2	2	1	0	1	1	1	2	1	1	2	1	2	1
XrPt411118	638.8	222.334	2	2	2	1	2	2	2	1	1	2	2	1	1	1	1	1	2	1	1	2	1	2	2	2	2	2	2	1	1	1	2	2	2	2	1	1	2	1	1	1	2	1	1	2	1	2	1
XrPt401723	638.8	222.334	2	2	2	1	0	2	2	1	1	2	2	1	1	1	1	1	2	1	1	2	1	2	2	2	2	2	2	1	1	1	2	0	2	2	1	1	2	1	1	1	2	1	1	2	1	2	1
XrPt390002	638.8	222.334	2	2	2	1	0	2	2	1	1	2	2	1	1	1	1	1	2	1	1	2	1	2	2	2	2	2	2	1	1	1	2	2	2	2	1	1	2	1	1	1	2	1	1	2	1	2	1
[truncated: 33 more rows]
[truncated: 33 more columns]
