# Supplementary material for: The application of GBS markers for extending the dense genetic map of rye (Secale cereale L.) and the localization of the Rfc1 gene restoring male fertility in plants with the C source of sterility-inducing cytoplasm
Source: J Appl Genet. 2016 Apr 16;57(4):439–51. doi: 10.1007/s13353-016-0347-4 (PMC5061839; doi:10.1007/s13353-016-0347-4)
Supplement: Supplementary file 2 — (XLSX 271 kb) [file 13353_2016_347_MOESM2_ESM.xlsx]

## Sheet: Markers for 1R
Table S2. Distribution of markers within BINs
Lp	Rescaled position	Nr of markers in BIN	Markers 1R
1	0	1	3748483
2	0.661131	1	3354561
3	1.06356	4	3362445_26:T>C	3744861_55:C>T	3750891_32:G>A	3362922_32:T>C
4	1.43724	1	3360265
5	1.83967	16	3345583	3730960	3749913	3585185	3592966	3343659	3577018	3356879	3590106	3600586	3583579	3582710	3588844	3580565	3576326	3582778
6	2.21335	2	3595226	3344800
7	2.58703	1	3345811
8	2.78825	3	3737874	3747321	3343864
9	3.19068	1	XrPt389608
10	3.82306	1	XrPt400456
11	3.82306	1	XrPt402530
12	3.82306	1	XrPt399487
13	4.02428	11	3739231	3734870	3732179	3731891	3351235	3358916	3577657	3341796	3592108	3599348	3343992
14	4.19675	1	XrPt390735
15	5.0016	1	XrPt400898
16	5.60524	1	XrPt399978
17	5.97892	1	XrPt390318
18	6.35261	1	XrPt506878
19	6.55382	1	XrPt508726
20	6.72629	3	3745115_60:G>A	3362485_60:C>G	3362508_29:C>G
21	6.9275	1	3351082
22	7.12872	19	3746680	3750749	3736294	3742664	3736288	3741304	3735287	3361308	3601936	3601848	3602486	3599130	3586648	3583635	3344737	3356701	3598976	3585771	3590417
23	7.30119	1	3745039_7:T>G
24	7.73236	1	3589216
25	8.36475	5	3589465	3739779	3749110	3737558	3357252
26	8.56596	2	3736083	3602352
27	8.96839	1	3358983
28	9.4283	2	3737520	3738881
29	9.62952	1	3582946_59:C>A
30	9.62952	1	3748094
31	9.80199	1	3363405_5:A>G
32	9.80199	1	3358979
33	10.0032	6	3344172	3737992	3734930	3575849	3588500	3359158
34	10.1757	2	3363749	3355853
35	10.5781	1	3344960
36	10.9805	1	3742577
37	11.5842	1	3358296
38	12.389	2	3748135	3342591
39	12.9639	6	3345469	3732913	3737912	3738070	3349276	3343844
40	12.9639	1	3342466_7:G>C
41	13.1651	1	3347623
42	13.3663	20	3346173	3749286	3738677	3733025	3738908	3730392	3743820	3733116	3749826	3731539	3737157	3750856	3598308	3346652	3355586	3351757	3356239	3353424	3359185	3342871
43	13.5388	6	3747253	3740120	3742117	3741460	3740418	3732449
44	14.6024	1	3578371
45	15.8959	1	XrPt402007
46	15.8959	1	XrPt506340
47	16.2983	1	3360041
48	16.4995	1	XrPt508523
49	16.4995	1	XrPt398841
50	16.672	1	XrPt402228
51	16.8732	1	XrPt506276
52	17.2756	1	XrPt402628
53	18.3967	1	3734941
54	19.2015	2	3347291	3737363
55	19.604	8	3344440	3741832	3733944	3747389	3750202	3353347	3342638	3358773
56	20.0064	1	XrPt390549
57	20.61	3	3350793	3345372	3352780
58	20.7825	1	3354960_52:C>T
59	20.9837	1	3592435_17:C>G
60	21.1849	1	3344706
61	21.5874	1	XrPt400290
62	21.5874	1	XrPt506299
63	22.1623	16	3343784	3739209	3734564	3740053	3731918	3732803	3731349	3742121	3747706	3735278	3359661	3355288	3579047	3342814	3365158	3342655
64	22.9671	1	3365096
65	23.5708	1	3363925
66	23.772	3	3359052	3730525	3359511
67	23.9732	1	3749721
68	24.3756	1	3741625
69	24.8068	1	3592677
70	25.1805	3	3363574_14:A>G	3364577_21:C>G	3595851_53:T>C
71	25.5542	2	3576464	3598952
72	25.7554	4	3748654	3733730	3735356	3353955
73	26.3878	1	XrPt402042
74	26.3878	1	XrPt411188
75	26.589	1	XrPt509109
76	26.8189	1	XrPt400956
77	27.0201	1	XrPt401595
78	27.6525	1	XrPt506493
79	27.8537	1	XrPt399662
80	28.8598	3	3581120	3584795	3577947
81	29.6647	1	3740339
82	30.4983	3	3578998	3603234	3342445
83	30.8719	7	3359825	3733316	3350288	3343769	3584351	3357533	3355640
84	31.4468	6	3748810	3742287	3736761	3345750	3593431	3361638
85	31.6193	1	3346994
86	31.993	3	3731955	3362431	3359603
87	32.3954	1	3356416
88	33.229	1	3577763
89	34.2638	6	3344624	3343281	3344034	3353553	3349258	3348764
90	34.6375	1	3359320
91	35.5286	1	XrPt509704
92	36.1323	8	3351679	3750220	3733981	3736922	3343253	3589780	3351480	3346786
93	36.3335	1	3342416
94	36.7071	3	3591954	3737614	3359555
95	36.9084	1	3730291
96	37.1096	2	3597650	3363227
97	37.512	1	3356898
98	37.8857	1	3578681
99	38.6618	16	3748828	3740824	3735712	3734723	3734088	3351157	3577163	3598746	3356248	3343180	3342330	3356256	3342745	3582705	3593707	3357131
100	38.863	2	3353826	3343601
101	38.863	1	3596741_66:T>G
102	39.2654	1	3748006
103	39.6966	6	3749767	3749616	3740494	3743970	3729918	3748309
104	39.8691	1	3744310_44:A>G
105	40.0703	4	3342383	3344574	3342336	3346607
106	40.444	4	3343938	3749195	3588624	3348339
107	40.444	1	3590902_29:G>A
108	40.8177	1	3596547
109	41.2201	1	3580815
110	41.565	2	3364400_48:G>T	3733163_49:C>T
111	41.7662	1	3587051
112	42.1687	1	3740236
113	42.5711	4	3355150_64:C>T	3597689_32:T>C	3739539_15:C>T	3364906_32:A>G
114	42.9735	1	3731236
115	43.3759	1	3353513
116	43.7784	1	3732670
117	44.2095	1	3736325
118	44.6407	1	3599224
119	45.5031	1	3747612
120	46.5666	1	3750791
121	46.7678	2	3735456	3594001
122	46.9691	3	3750364	3747163	3363174
123	46.9691	2	3745987_29:G>A	3748391_68:G>T
124	47.1703	1	XrPt346872
125	47.1703	1	XrPt399696
126	47.1703	1	XrPt390321
127	47.1703	1	XrPt390654
128	47.1703	1	XrPt402026
129	47.1703	1	XrPt372720
130	47.1703	1	XrPt398729
131	47.1703	1	XrPt389952
132	47.5439	1	Xscsz429L950
133	47.7452	1	XrPt505199
134	47.9176	1	3359169
135	48.7512	1	3349660
136	49.4124	79	3732749	3741656	3746731	3740788	3731863	3738866	3733921	3742466	3748357	3740245	3750269	3742534	3747972	3731913	3741105	3748215	3731319	3732182	3736697	3740849	3748316	3748725	3738623	3749372	3750971	3737069	3729892	3740243	3733883	3734360	3735065	3741145	3741641	3741345	3743011	3735194	3750329	3750738	3750034	3746833	3731654	3741799	3733226	3738244	3734580	3740290	3731823
137	49.6136	3	3737349	3735617	3730064
138	49.8148	1	3738848
139	50.2172	1	3356214
140	50.6484	1	3353791
141	51.0508	1	3364610_8:A>G
142	51.4245	1	3731579
143	51.597	8	3357735	3737663	3730903	3600789	3342178	3345554	3589407	3356281
144	51.7982	1	3579488
145	52.0281	2	3738938	3358993
146	52.4593	1	3746560
147	52.8905	1	3346983
148	53.6953	1	XrPt400458
149	54.1265	1	XrPt389616
150	54.1265	1	XrPt402145
151	54.5577	2	3344641_33:A>G	3735273_57:G>A
152	54.5577	1	3740657
153	54.7589	8	3577716	3731963	3746778	3741805	3597725	3358723	3582610	3585955
154	55.3338	1	3729876
155	55.7362	3	3581867	3744061	3735380
156	56.1099	2	3353746	3750262
157	56.2824	30	3601345	3743362	3734190	3738859	3739785	3749184	3748339	3734812	3746451	3730222	3357985	3343440	3350671	3347989	3342256	3598877	3602142	3582753	3351230	3342207	3361809	3359229	3350199	3346037	3364768	3593120	3597601	3345269	3360269	3349890
158	56.6848	1	3746873
159	57.7484	1	XrPt506360
160	58.3233	1	XrPt348373
161	58.4957	1	Xscsz71L700fr2
162	58.6682	1	XrPt398796
163	59.2431	1	XrPt347223
164	59.7892	1	3601856
165	59.9905	6	3347757	3738893	3745307	3731879	3356287	3348583
166	60.1629	8	3342473	3734238	3589155	3592179	3584764	3362636	3354317	3363739
167	60.5654	1	3343447
168	61.169	1	3730046
169	61.5714	2	3347226	3358214
170	61.5714	1	3342999_67:G>A
171	61.9739	1	3737075
172	62.6637	1	XrPt505254
173	63.5836	1	3734970
174	64.4459	1	3749528
175	64.8483	1	3738615
176	65.2795	1	3346917
177	65.6819	24	3730979	3731356	3730919	3750304	3734663	3738493	3738062	3730249	3735872	3746820	3741092	3741203	3360925	3354195	3350318	3360470	3344694	3361196	3363602	3342055	3349566	3354931	3355998	3345113
178	65.6819	4	3592895_20:C>G	3584357_46:C>G	3576992_25:A>G	3362880_54:T>C
179	66.0844	1	XrPt505211
180	66.2568	1	XrPt401958
181	66.458	1	XrPt508039
182	66.6305	3	3735029	3349818	3353084
183	66.8317	1	3738126
184	67.0042	1	3732859
185	67.6078	1	3358861
186	68.0103	1	3737224
187	68.2115	1	3736595_39:A>C
188	68.2115	18	3344213	3740822	3748956	3730225	3731864	3731868	3737013	3732792	3730244	3730532	3736414	3347593	3598739	3349397	3358992	3578722	3601185	3352694
189	68.6139	1	3731032
190	69.4475	1	3348544
191	69.62	6	3344040_21:C>G	3742893_49:T>G	3362986_38:G>A	3343590_48:A>G	3349974_51:C>G	3591191_18:A>G
192	69.8212	37	3344495	3730630	3740948	3732167	3738066	3746790	3737600	3734836	3732413	3739605	3734694	3733169	3732950	3729956	3731946	3742177	3357476	3603179	3356193	3350870	3356738	3597317	3358479	3342469	3588777	3348352	3352497	3353581	3351047	3343401	3586087	3356553	3344791	3355050	3353958	3348942	3598956
193	70.4536	1	3738486
194	70.856	12	3342785	3737088	3744555	3731544	3737525	3359371	3344351	3356110	3594426	3351816	3353025	3360630
195	70.856	1	336447242:T>G
196	71.9196	1	3735070
197	72.7819	1	3595352_41:C>G
198	73.1843	3	3740911	3737165	3598018
199	73.558	5	3359340	3745306	3732227	3743581	3355624
200	73.9317	1	3588477
201	73.9317	1	3362448_31:T>C
202	74.1329	5	3734098	3749597	3745493	3341866	3354353
203	74.9953	1	3582998
204	75.8576	1	3357500
205	76.2313	1	3580151
206	76.605	1	3363655_36:C>T
207	77.2374	1	XrPt506796
208	77.6398	1	XrPt411062
209	78.2147	1	XrPt411155
210	78.4159	1	3738966
211	78.6171	1	XrPt505936
212	78.7896	1	3738683_11:T>C
213	78.9908	1	3597449_41:C>T
214	79.192	6	3592928	3730028	3733133	3344465	3583201	3356434
215	80.1693	1	3599183_13:G>T
216	80.3705	1	3364556_39:G>C
217	80.3705	2	3739641	3352175
218	81.1754	16	3345778	3737368	3738301	3747087	3750160	3747431	3737543	3740157	3356552	3354150	3596543	3594622	3353765	3361894	3349572	3354516
219	81.1754	3	3350166_16:T>C	3743977_15:A>G	3364099_18:C>T
220	81.5491	2	3739807	3361490
221	81.7503	1	3354361
222	82.1815	1	3742839_14:A>C
223	82.3827	2	3737167	3739200
224	82.5839	3	3347116	3739251	3350270
225	82.7564	3	3584967	3739263	3346583
226	82.9576	2	3597410	3363316
227	83.36	3	3742459_10:T>G	3746148_40:T>C	3345994_12:G>T
228	83.7337	1	3732346
229	83.9349	25	3596783	3741435	3740544	3730749	3738643	3731205	3731632	3730142	3748100	3585605	3362842	3344819	3588507	3358423	3346833	3598931	3586632	3357278	3354932	3582424	3346586	3357894	3362858	3357884	3359757
230	84.1074	3	3577011_23:C>G	3742353_23:C>G	3743527_15:G>A
231	84.6823	1	3735741
232	84.8547	2	3355441	3750115
233	85.2284	4	3348429	3729948	3341860	3348177
234	85.6021	2	3362738_51:C>G	3745235_51:G>C
235	85.9758	2	3362732_20:C>A	3745578_16:A>G
236	86.3495	4	3585324_66:G>C	3364356_62:C>T	3364066_33:C>G	3365069_57:G>C
237	86.3495	3	3739937	3747739	3355895
238	86.5219	2	3363524_53:T>A	3595439_15:G>C
239	86.5219	3	3592337	3596033	3588979
240	87.0968	19	3342133	3742016	3739758	3734308	3738844	3750118	3749739	3738183	3342327	3351611	3347489	3346336	3596747	3361324	3358231	3349332	3350632	3350084	3349412
241	87.7005	1	XrPt506623
242	88.1029	1	XrPt509241
243	88.1029	1	XrPt506364
244	88.6778	11	3347947	3749129	3739183	3736319	3730085	3358065	3355590	3352257	3591362	3346545	3354850
245	89.0227	1	3358976
246	89.224	1	3350475
247	89.6264	1	3732378
248	89.8276	1	3734791
249	90.6612	1	3734982
250	91.4948	1	3364000_31:A>G
251	91.696	1	3742565_11:G>T
252	92.1272	47	3732417	3747527	3732387	3749577	3732270	3747852	3741510	3748083	3733955	3733220	3748945	3747898	3747686	3733874	3733472	3740707	3593873	3342695	3346634	3353771	3355142	3344052	3350813	3359035	3343392	3346038	3356019	3348143	3352712	3579337	3595185	3585333	3345126	3345359	3360065	3590264	3348560	3362167	3347544	3351179	3353169	3353346	3365133	3353118	3365284	3597075	3350372
253	92.3284	8	3363066_31:A>G	3586079_30:T>C	3597643_19:T>C	3365312_19:C>T	3344355_37:T>C	3365190_31:G>A	3362489_62:A>C	3595583_65:T>G
254	92.5296	1	3598793_46:G>C
255	92.5296	5	3342111	3746894	3351649	3586302	3583372
256	93.0758	12	3358876	3749568	3733720	3731698	3359457	3594527	3343825	3584389	3595021	3357747	3354236	3594273
257	93.277	36	3743655_62:G>A	3743663_11:A>G	3743090_26:G>T	3587469_40:C>T	3363814_16:C>T	3364260_32:G>A	3745131_27:A>T	3589714_16:C>G	3365345_64:C>G	3738350_61:G>A	3744759_52:G>A	3363601_33:A>T	3364130_58:T>G	3588061_43:C>T	3341870_22:A>G	3350693_34:G>C	3364934_13:A>G	3590392_12:A>G	3596279_53:T>C	3744352_25:A>G	3360286_28:T>C	3362078_60:C>G	3362101_33:A>T	3362113_50:C>T	3364190_29:T>C	3362469_64:C>T	3362543_59:C>T	3363611_66:C>G	3365013_61:C>G	3584046_64:C>T	3596327_15:G>T	3596488_36:G>A	3596640_46:A>G	3743046_50:G>A	3744961_41:C>G	3748435_68:A>G
258	93.6794	1	3734771
259	94.0818	1	3345089
260	94.4843	1	3352323
261	95.0879	1	3348832
262	96.1515	1	3739877
263	97.4162	1	3732874
264	98.0486	1	3354323
265	98.451	1	3362982
266	99.2846	15	3737889	3735097	3348332	3346918	3358747	3357511	3742146	3736675	3741202	3344165	3739782	3584028	3589346	3732518	3731739
267	100.118	2	3737044	3746236
268	100.981	1	3742862
269	101.555	1	3354823
270	101.958	1	3350858
271	102.792	1	3355543
272	103.826	1	3729934
273	104.2	10	3740107	3346749	3600549	3746840	3734947	3358333	3596120	3349836	3735563	3749163
274	104.602	18	3344956	3347854	3740646	3577458	3358898	3346140	3738250	3591402	3348082	3591572	3732740	3342506	3747241	3349212	3587329	3358897	3586934	3734670
275	104.775	150	3364325_22:G>C	3744035_41:A>C	3745542_19:G>A	3734884_26:G>T	3749691_17:T>A	3742251_32:C>T	3744585_13:G>C	3344328_20:G>C	3737528_50:C>G	3741163_52:C>G	3743243_37:A>T	3742613_67:A>G	3745969_26:A>G	3750136_65:T>C	3582858_61:G>A	3746095_59:G>T	3363780_61:C>T	3364548_53:A>G	3734263_16:A>G	3736151_29:A>G	3355827_20:G>A	3744594_51:G>A	3576049_32:T>G	3597323_40:C>T	3743691_56:C>T	3576458_25:A>G	3597289_22:A>G	3738017_37:A>G	3744019_19:T>C	3744708_41:T>C	3348492_41:C>T	3742837_63:T>C	3743000_65:T>C	3743363_19:C>T	3342706_13:C>T	3362205_38:A>C	3363995_45:G>A	3364884_48:C>G	3364956_28:T>A	3587940_13:G>A	3593392_30:G>A	3596610_23:G>A	3739895_11:G>A	3742336_68:G>A	3743943_52:T>C	3746703_45:G>A	3343489_60:T>C
276	105.379	1	3739831
277	105.838	1	XrPt411471
278	105.838	1	XrPt401008
279	106.04	1	XrPt401531
280	106.04	1	XrPt346752
281	106.241	1	XrPt390008
282	106.471	1	XrPt508122
283	106.471	1	XrPt506136
284	106.845	1	XrPt506649
285	106.845	1	XrPt400866
286	106.845	1	XrPt400399
287	107.276	1	XrPt401858
288	107.448	1	XrPt505204
289	107.448	1	XrPt399580
290	107.649	1	XrPt372637
291	107.649	1	XrPt401076
292	107.649	1	Xscm001
293	107.649	1	XrPt507414
294	108.311	1	3358357
295	109.202	1	3747150
296	109.604	1	XrPt505260
297	109.604	1	XrPt508198
298	110.208	1	XrPt390587
299	110.208	1	XrPt402365
300	110.811	1	XrPt508306
301	110.811	1	XrPt507450
302	110.811	1	XrPt505185
303	110.811	1	XrPt346893
304	111.185	1	XrPt119594
305	111.789	1	XrPt401935
306	111.99	1	XrPt509474
307	111.99	1	XrPt401024
308	112.421	1	XrPt389887
309	112.421	1	XrPt399769
310	112.421	1	XrPt505853
311	112.421	1	XrPt400287
312	112.421	1	XrPt398669
313	112.421	1	XrPt347246
314	112.421	1	XrPt509221
315	112.421	1	XrPt401334
316	112.421	1	XrPt398651
317	112.421	1	XrPt401292
318	112.823	2	3362587_30:A>G	3364181_27:T>C
319	113.801	1	3734849
320	114.663	1	3741366
321	115.784	1	3731002
322	117.106	1	3747459
323	117.538	1	XrPt507332
324	117.71	1	XrPt398768
325	118.113	1	XrPt506644
326	118.687	1	XrPt411098
327	118.687	1	XrPt400087
328	119.693	1	Xscsz732L530
329	120.268	7	3585033_40:G>C	3364685_23:T>C	3746384_57:T>A	3745247_34:C>T	3365338_52:A>G		3362291_53:C>T	3744179_50:G>A
330	120.441	1	3592529
331	121.044	1	3345063
332	121.217	1	3749872
333	121.849	1	3734402
334	123.258	1	3750475
335	124.436	1	3748611
336	125.644	1	3745026
337	125.845	8	3750558_18:C>A	3745876_51:T>C	3583780_16:A>G	3731684_17:G>A	3735496_33:C>A	3576299_27:G>A	3346853_40:A>G	3362695_42:T>C
338	125.845	4	3345752	3733423	3581170	3356081
339	126.449	1	3345815
340	126.822	16	3346851	3741773	3748706	3748217	3735853	3749033	3341981	3342200	3599697	3600308	3362332	3346646	3583939	3349390	3598385	3589820
341	126.995	9	3352950	3735495	3354910	3342220	3343639	3349483	3350170	3587018	3362164
342	126.995	1	3363152_45:A>G
343	127.196	2	3595544_23:G>C	3344914_25:G>A
344	127.196	22	3345719	3750123	3749035	3750308	3748798	3750224	3734679	3750918	3747002	3735612	3741772	3350080	3343044	3345233	3603175	3603117	3353340	3342984	3359751	3361082	3593393	3578452
345	127.57	4	3345127	3747511	3739695	3598346
346	127.57	1	3743449_38:A>G
347	127.771	2	3731720	3344553
348	128.144	40	3359852	3739823	3730421	3739153	3738382	3731639	3741766	3738585	3737687	3740183	3747942	3732702	3747039	3343589	3354497	3345177	3349441	3357292	3347278	3593705	3357414	3351967	3348303	3578940	3352843	3575855	3600160	3344993	3347067	3582297	3357253	3352159	3592434	3355473	3357403	3350976	3355097	3352648	3578670	3353976
349	128.576	1	3343627
350	129.266	1	3576278
351	130.157	1	3730325
352	130.358	1	3348020
353	130.703	7	3737567	3735889	3353418	3598012	3358058	3347144	3359971
354	131.134	1	3746809
355	131.996	1	3735370
356	133.089	1	3744391
357	133.922	81	3740502	3732845	3734127	3734545	3738275	3737397	3750616	3737456	3746495	3731234	3730469	3733578	3735417	3737102	3744255	3731384	3747929	3746571	3737095	3745128	3743088	3746632	3740305	3747086	3741763	3747030	3731950	3746044	3735719	3746887	3737160	3749902	3736302	3744420	3736649	3730662	3750976	3734869	3733392	3731852	3732510	3729924	3741178	3738369	3731084	3739155	3749716
358	134.095	1	3361163
359	134.296	10	3342588	3733541	3738410	3740847	3748845	3737759	3733416	3584042	3583844	3579770
360	134.296	6	3342094_19:C>G	3362031_24:G>T	3601560_20:A>C	3364498_28:G>C	3585496_11:G>T	3742777_27:T>A
361	134.641	1	3588081_25:C>G
362	134.842	7	3596046	3738855	3579942	3582128	3602417	3601908	3356308
363	135.014	9	3737840	3738627	3741199	3739281	3734748	3592297	3598949	3583909	3592146
364	135.589	14	3341964	3748690	3748608	3741854	3750731	3748734	3741358	3742316	3344249	3592351	3587200	3343794	3588840	3593026
365	135.589	9	3734840_29:C>T	3744094_56:G>C	3730196_60:A>C	3345666_48:T>C	3362006_19:A>G	3737250_67:C>G	3741762_60:T>C	3344289_22:A>G	3578571_10:G>C
366	135.963	1	3598755
367	136.136	2	3739952	3342622
368	136.538	1	3585692
369	136.71	1	3354143
370	136.912	2	3358055	3358905
371	137.257	6	3597695	3748559	3593734	3358713	3359312	3342830
372	138.033	1	XrPt411063
373	138.033	1	XrPt400239
374	138.636	1	3602580_13:C>T
375	139.039	1	3599657
376	139.24	1	3591215_52:A>G
377	139.441	7	3733459	3734957	3598787	3589867	3583621	3577850	3576239
378	139.614	1	3735765
379	139.815	6	3365195_58:T>G	3595274_41:A>G	3743479_44:T>C	3581739_47:G>C	3596382_41:A>G	3743982_57:A>T
380	140.217	1	3738185
381	140.62	1	3349179
382	141.252	1	3750472
383	142.143	2	3738447	3594011
384	142.316	15	3358546	3750414	3731728	3736681	3746456	3732810	3738187	3735167	3583442	3583510	3584091	3345640	3582541	3596015	3355477
385	142.517	4	3602638_46:C>T	3364850_39:G>C	3365147_10:C>A	3596435_36:C>A
386	142.517	10	3348690	3747646	3735564	3750474	3354094	3345509	3358497	3345103	3596817	3350036
387	142.689	1	3363065
388	143.121	1	3742057
389	144.242	1	XrPt505309
390	144.414	1	XrPt506506
391	144.615	1	XrPt505839
392	144.816	1	XrPt400138
393	145.018	1	XrPt389668
394	145.018	1	XrPt389667
395	145.219	1	XrPt401773
396	146.024	1	XrPt401730
397	146.225	1	XrPt400987
398	146.225	1	XrPt402069
399	146.426	1	XrPt390091
400	146.829	6	3599515	3744779	3748763	3348913	3347153	3355843
401	147.001	4	3353605	3748160	3355521	3354188
402	147.605	1	3733103
403	147.806	2	3356327	3348070
404	148.007	2	3359076	3350035
405	148.381	14	3342127	3744362	3748378	3741930	3353675	3353233	3344439	3344113	3357263	3346751	3359812	3347520	3355023	3595191
406	148.582	1	3349487
407	149.013	1	3349650
408	149.416	1	3355627_9:T>C
409	149.416	10	3343667	3733875	3587382	3345270	3595241	3358297	3352743	3349274	3358753	3348888
410	149.991	1	XrPt506629
411	150.853	1	XrPt402270
412	151.543	1	XrPt508283
413	152.405	3	3352375_45:C>T	3745421_25:T>C	3356948_32:T>C
414	152.578	1	3355107
415	153.009	1	3581665
416	153.21	2	3358765	3750751
417	153.382	7	3345531	3740943	3738624	3731033	3730048	3348992	3354947
418	153.785	1	3748519
419	153.986	1	3737728
420	153.986	1	3746087_64:T>C
421	154.618	1	XrPt507632
422	154.791	1	XrPt410836
423	155.193	1	3580213
424	155.395	28	3738324	3747718	3734047	3735325	3738182	3730538	3731243	3734336	3733841	3740161	3750053	3737956	3737829	3746751	3742056	3354016	3579747	3351753	3359820	3349999	3601221	3592704	3348076	3589041	3346973	3348375	3354901	3345879
425	156.199	1	3351641
426	156.774	1	3362323_8:G>C
427	156.976	1	3344703
428	157.349	4	3344214	3360387	3347252	3358390
429	157.953	2	3739964	3734508
430	158.786	1	3594108
431	159.62	2	3577069	3732970
432	160.022	1	XrPt507636
433	160.396	1	XrPt410988
434	161.431	1	3350168
435	162.236	63	3341792	3735986	3750909	3736676	3734674	3740501	3735856	3731576	3740748	3736910	3729907	3739459	3731931	3734792	3730417	3735021	3740605	3750142	3736972	3730003	3735035	3734192	3732737	3739894	3738074	3735059	3750144	3584545	3357613	3342632	3346485	3352860	3348461	3343059	3352011	3351946	3345996	3355990	3343862	3355276	3589814	3600548	3351221	3599692	3351006	3346992	3345924
436	162.408	1	3745393_7:C>G
437	162.811	1	3576295
438	163.012	1	3602420
439	163.213	1	3361007
440	163.587	4	3750378	3736211	3733108	3350983
441	163.961	5	3735084	3594072	3591084	3350409	3345271
442	164.162	2	3364520_22:A>G	3588775_22:G>A
443	164.765	1	3741257
444	164.967	1	3345930
445	165.168	1	3585246
446	165.57	1	3741164
447	165.771	3	3750543	3575931	3583724
448	165.973	1	3593073
449	166.145	2	3347823_56:T>C	3750524_44:C>G
450	166.519	38	3359167	3730812	3737643	3736425	3744823	3739104	3737918	3732187	3741315	3735503	3730572	3748870	3736916	3735054	3736099	3748973	3730125	3741716	3734925	3597500	3360887	3577553	3354310	3594437	3602882	3351174	3344526	3357117	3357259	3358957	3595321	3364990	3351572	3585462	3347209	3349293	3592047	3358822
451	166.72	1	3347951
452	167.122	3	3343495	3348158	3345120
453	167.295	1	3746677
454	167.927	1	3581747
455	168.129	17	3739653	3733959	3734825	3739482	3743674	3738166	3733690	3737974	3737944	3738210	3734392	3731206	3738552	3588538	3587606	3592672	3342373
456	168.732	1	3343542
457	168.933	9	3345294_54:G>T	3742956_46:G>T	3742574_59:A>G	3746436_43:T>C	3735139_47:A>C	3575848_40:G>C	3743283_13:A>G	3743283_31:A>C	3576414_22:C>T
458	169.307	30	3740320	3729968	3742175	3750565	3731477	3730746	3733569	3748117	3739971	3747677	3737642	3730727	3740615	3358857	3359422	3602906	3355608	3584954	3591055	3349490	3342782	3352217	3365252	3357302	3345047	3353506	3364707	3354959	3582444	3344509
459	169.48	4	3735744	3732838	3735027	3582582
460	170.141	1	3739945
461	170.773	2	3347976	3590457
462	170.974	1	3742275_53:A>G
463	171.348	1	3730168
464	172.124	1	3353808_7:G>A
465	172.124	8	3732523	3736959	3740353	3739735	3738831	3731897	3602868	3342842
466	172.325	1	3750945
467	172.555	1	3597041_65:T>C
468	172.728	1	3345596
469	173.101	1	3345079
470	173.303	2	3351496	3358660
471	173.676	5	3343736	3741198	3747177	3739074	3351020
472	173.877	7	3354590	3736037	3599861	3578375	3575965	3580243	3602752
473	173.877	2	3600865_10:C>T	3600374_19:T>C
474	174.28	2	3740505	3579819
475	174.654	2	3747483	3736764
476	174.826	2	3750876	3600096
477	175.027	4	3343568	3749164	3357582	3601421
478	175.027	1	3363346_8:G>A
479	175.228	1	3741176
480	175.631	1	3359848
481	176.005	19	3343934	3736548	3749555	3730494	3736854	3342543	3591790	3342779	3347649	3581204	3345817	3576581	3576944	3358167	3590550	3591720	3351345	3593704	3601402
482	176.608	1	3730514
483	177.413	1	3735179
484	177.614	1	3730310
485	178.707	1	3598600
486	179.31	1	3363751_5:A>C
487	179.943	3	3744058	3739292	3599640
488	181.236	3	3361925	3732069	3742045
489	181.61	5	3733724	3748759	3748865	3733198	3359464
490	181.811	1	3749934
491	182.213	10	3735327	3740280	3733393	3739381	3358260	3354079	3355858	3349252	3357791	3353933
492	182.415	6	3342896	3735391	3342143	3356385	3577689	3358241
493	182.616	1	3362114
494	183.047	1	3364822_58:C>T
495	183.047	5	3750122	3750296	3748467	3734013	3730444
496	183.651	1	3739657
497	183.852	1	3750789
498	184.254	1	3587314
499	184.456	1	3593555
500	184.829	2	3358501	3738362
501	185.232	3	3730510	3749919	3730976
502	185.605	1	3576329
503	186.008	2	3746791	3739166
504	186.238	4	3740525	3741503	3731772	3583131
505	187.388	1	XrPt506519
506	188.537	1	3356889
507	188.739	1	3363107_21:C>T
508	188.94	2	3348481	3352051
509	189.141	1	3349494
510	189.342	1	3736714
511	189.543	3	3738358	3346986	3578869
512	189.745	13	3342547	3744515	3731144	3344772	3587413	3356271	3346757	3352027	3360965	3593647	3590554	3589634	3345432
513	190.118	1	3591491_50:C>T
514	190.521	1	3585481
515	190.923	2	3351462	3581627
516	190.923	2	3362728_45:A>C	3364447_33:A>G
517	191.096	3	3356858	3734681	3357521
518	191.498	1	3358864
519	191.699	2	3747197	3359881
520	191.872	1	3362303
521	192.073	1	3729994
522	192.274	5	3354486	3739488	3596897	3355284	3362765
523	192.475	3	3743951_33:T>G	3362582_63:T>C	3363319_64:C>A
524	192.648	2	3596302	3359283
525	192.648	1	3348090_22:T>C
526	192.849	1	3739803
527	193.654	1	3347948
528	194.258	8	3345282	3737559	3736840	3358527	3361905	3352120	3355739	3354060
529	194.631	3	3732110	3732786	3593610
530	194.804	1	3737129
531	195.005	1	3582647
532	195.206	6	3746912	3347127	3351527	3346930	3353173	3360600
533	195.407	5	3592715	3739434	3732457	3350479	3348960
534	195.407	1	3744340_53:C>T
535	195.407	1	3348803
536	195.58	3	3348399	3750445	3732908
537	195.781	1	3347511
538	195.781	1	3364918_62:G>A
539	195.982	1	3345003
540	196.183	2	3581916	3744326
541	196.385	1	3730503
542	197.218	1	3602860
543	197.391	2	3596171	3355240
544	197.793	1	3750812
545	198.167	1	3347535
546	198.742	1	3344966
547	199.403	1	3353096
548	199.805	1	3362981_8:G>C
549	200.007	1	3730017
550	200.409	1	3748288
551	201.214	1	XrPt400845
552	201.415	1	XrPt401180
553	201.99	1	XrPt411392
554	202.364	1	XrPt390590
555	202.364	1	XrPt508678
556	202.364	1	XrPt349281
557	202.364	1	XrPt389953
558	202.364	1	XrPt506957
559	202.565	1	XrPt505564
560	202.996	1	XrPt506561
561	203.686	1	XrPt505967
562	204.088	1	Xscm126
563	204.088	1	XrPt389514
564	204.663	399	3347790	3747555	3743178	3741701	3739519	3736776	3750149	3747505	3750029	3738536	3736621	3747272	3736821	3749414	3738266	3734756	3741404	3746895	3732696	3740785	3748022	3739424	3730912	3740754	3740403	3737133	3734618	3748481	3737790	3740673	3739497	3739142	3750453	3738194	3738538	3747539	3734193	3731290	3737037	3735482	3731009	3735959	3733635	3733956	3739737	3741514	3750081
565	204.864	1	3735083
566	205.497	1	3735763
567	206.675	1	3730717
568	207.854	1	3578117
569	208.285	1	3357457
570	208.86	1	3585565
571	209.262	1	3737764
572	209.665	1	3354864
573	210.527	1	3743190_34:T>C
574	210.901	5	3739273_14:G>A	3742568_55:T>C	3746293_14:G>A	3745223_28:C>T	3746803_19:C>G
575	211.907	1	3735334
576	213.028	1	3359715
577	213.459	1	3747121
578	214.063	59	3363382_54:A>C	3743722_34:C>G	3744275_27:T>C	3736128_68:C>G	3362454_66:T>G	3364323_24:A>G	3741107_46:C>G	3736483_23:A>G	3742280_10:T>C	3596194_29:C>G	3743794_38:T>G	3746381_30:T>C	3742404_52:G>C	3745099_64:A>G	3745178_54:A>G	3742439_50:G>A	3744622_62:A>G	3743893_58:G>A	3747836_27:A>T	3742647_19:C>T	3744002_22:C>G	3580263_40:T>C	3362161_67:A>C	3579880_58:G>T	3596411_22:G>A	3354156_43:T>C	3358248_38:C>T	3579057_12:G>C	3364153_18:T>A	3364336_43:A>G	3364942_55:G>A	3582845_42:C>T	3596025_42:T>A	3746447_63:A>T	3343014_27:T>C	3363965_58:C>G	3732929_65:A>G	3342744_33:G>C	3357055_66:C>G	3358084_61:G>A	3358885_33:G>C	3360319_41:T>C	3343133_42:A>C	3352272_20:C>G	3364266_61:G>T	3364412_46:T>G	3364737_66:A>G
579	214.436	1	3744693_41:T>C
580	214.638	1	3342248
581	215.5	1	3740119
[truncated: 352 more columns]

## Sheet: Markers for 2R
Lp	Rescaled position	Nr of markers in BIN	Markers 2R
1	0	1	3734755
2	1.36016	1	3584395
3	2.72032	1	3749109
4	4.03661	7	3357247_68:T>C	3745146_10:T>A	3745489_40:G>A	3745917_58:C>T	3586857_51:C>A	3362970_29:C>A	3599594_25:T>G
5	4.65088	1	3730911
6	5.30902	2	3741570	3359203
7	7.15182	4	3740329	3738946	3352238	3360650
8	7.45895	2	3359331	3365132
9	7.76609	1	3591136
10	8.77524	1	3747359
11	9.0385	1	3745854_53:C>G
12	10.267	1	3347408
13	10.5742	1	3579440
14	11.2323	6	3750551	3738759	3742049	3357108	3581550	3362331
15	11.8905	1	3747888
16	12.8996	1	3733243
17	13.2067	2	3346176_52:C>A	3364213_68:C>T
18	14.2159	1	3740514
19	14.5669	1	3600797
20	15.1812	1	3589113_18:C>A
21	15.1812	3	3740969	3739946	3740562
22	15.7077	11	3732694	3748375	3736935	3733689	3741649	3749648	3735399	3734207	3748265	3732253	3593241
23	16.0148	1	3353098
24	16.2781	3	3343306_17:T>A	3358447_22:G>A	3350414_55:C>T
25	16.5852	1	3747994
26	16.8485	7	3343459	3732435	3737878	3739449	3590539	3356040	3354923
27	18.5158	1	3587528
28	18.8668	1	3746813
29	19.481	2	3733964	3731190
30	20.7096	20	3750861	3737391	3741069	3731722	3750730	3735501	3731774	3748548	3739246	3735688	3737094	3736602	3735345	3749396	3601015	3361114	3583169	3356731	3349706	3595347
31	20.9728	1	3731369
32	21.8503	3	3359053	3576779	3345981
33	22.5085	1	3734800
34	23.1228	1	3742306_17:G>C
35	23.386	2	3342103	3750274
36	24.0003	1	3349914
37	24.9656	5	3747162	3734655	3749586	3592511	3352978
38	25.2288	8	3746802	3750206	3745845	3750188	3750425	3345437	3361043	3349998
39	26.8522	1	3734289
40	27.1594	8	3347714	3749564	3739913	3730882	3733858	3593339	3360516	3351507
41	29.0899	1	3356152
42	30.3623	1	3749236
43	31.2837	22	3590113_23:C>G	3363350_36:C>G	3743238_10:G>C	3732906_50:T>C	3743867_20:G>C	3744300_67:A>T	3744200_63:C>T	3363312_52:C>T	3364011_16:A>C	3363259_63:G>T	3742323_23:C>G	3744042_11:G>A	3745722_36:T>G	3745869_23:C>G	3361825_29:C>T	3363210_53:A>G	3584251_26:C>T	3343908_49:A>G	3354123_10:A>C	3357400_52:T>A	3362107_24:A>T	3590728_18:T>C
44	32.249	1	3356922
45	33.2582	1	3740953
46	34.6183	1	3349552
47	35.9785	1	3358184
48	36.9876	1	3730157
49	37.8652	178	3350843	3732942	3738892	3740527	3748020	3730087	3730427	3746551	3737946	3730400	3749843	3739565	3738022	3739977	3734985	3748504	3736473	3737758	3737609	3733764	3740568	3733346	3731284	3750194	3750893	3736890	3745025	3748482	3739033	3741950	3731074	3750213	3736224	3740604	3732598	3734277	3740021	3749055	3749159	3732764	3741610	3742101	3748917	3747349	3736770	3747192	3739832
50	39.1376	1	3350099
51	39.7518	1	3345679
52	40.3661	1	3343703
53	41.5946	1	3363437_49:G>A
54	41.5946	3	3740891	3350854	3736567
55	41.9018	9	3597159_45:C>G	3595526_49:C>T	3742028_13:C>G	3601977_22:C>T	3595849_13:G>C	3746316_14:C>G	3576501_14:G>C	3363449_57:G>C	3584935_20:C>G
56	42.165	6	3731800	3738386	3585840	3359183	3359438	3582241
57	43.0426	1	3355758
58	44.9292	1	3736556
59	45.2364	24	3601950	3731261	3737964	3747367	3732233	3739980	3746724	3737606	3742935	3736804	3730713	3732317	3737712	3732062	3365346	3358431	3359616	3359125	3593390	3361546	3356710	3357504	3357041	3355726
60	45.5435	1	3363036
61	46.5965	1	3730301
62	47.6057	1	3346058
63	48.2199	4	3347360	3589376	3347805	3589091
64	48.5271	1	3736320
65	49.1413	2	3363075_34:G>C	3364618_67:T>C
66	49.4046	7	3346201	3746127	3736976	3348050	3344191	3576378	3591106
67	50.0189	12	3343290	3746115	3729861	3739814	3350524	3348984	3343651	3352667	3347685	3363680	3343324	3347318
68	50.0189	5	3347502_16:C>T	3743632_24:C>T	3740472_55:G>A	3578225_42:A>G	3743890_16:C>T
69	50.0189	2	3734780	3748966
70	51.8178	6	3731397	3750774	3744073	3749381	3735161	3351377
71	52.3882	2	3584365	3345338
72	53.0024	4	3353057_31:T>A	3743140_41:G>A	3351622_19:C>A	3353124_30:G>A
73	53.2657	9	3348937	3738220	3731154	3747912	3345295	3345424	3358459	3342529	3353195
74	53.5728	2	3344950	3347255
75	55.1963	1	3750433
76	56.2054	1	3738103
77	56.5125	43	3749376	3748595	3735311	3731434	3748342	3735324	3735691	3731919	3747775	3742769	3750379	3746893	3743235	3737010	3343299	3352188	3357471	3589413	3346342	3342797	3344166	3602355	3352999	3357925	3347243	3348584	3345786	3353146	3343761	3348831	3362723	3350552	3348083	3350504	3352478	3602309	3585736	3362011	3358785	3348167	3576937	3356237	3358629
78	56.5125	1	3362272_62:A>T
79	57.1268	3	3577692	3740867	3599274
80	58.3992	1	3739579
81	58.7064	2	3349631	3350389
82	59.0574	1	3348906
83	60.0226	1	3583947_26:C>G
84	60.0226	1	3747399
85	60.2859	1	3745768_27:A>G
86	60.2859	6	3599592	3734787	3583147	3343805	3349961	3357472
87	60.593	3	3730874	3733993	3362100
88	61.2073	1	3355985
89	61.5144	69	3744137	3733582	3750442	3736427	3750758	3745592	3747478	3739013	3749993	3736230	3739627	3750763	3732312	3736905	3738597	3750070	3731435	3738834	3741604	3746564	3740591	3731522	3732603	3750401	3741110	3736571	3733513	3741725	3735604	3739833	3730586	3733716	3738839	3738833	3598129	3359170	3359415	3343011	3588111	3344797	3347873	3577630	3346627	3589349	3343707	3359491	3353566
90	63.3572	1	3354616_58:T>C
91	63.9276	7	3730988	3740913	3734543	3742023	3342906	3580583	3356359
92	64.5419	1	3601569
93	65.4633	3	3596089_42:T>C	3732706_55:A>G	3737607_30:T>C
94	65.7704	1	3351468
95	66.6479	3	3358518	3731314	3742113
96	67.2622	10	3603159	3740764	3347170	3343737	3598360	3362613	3596043	3579433	3359191	3362428
97	67.8326	1	XrPt402027
98	68.4469	1	3596823_41:G>A
99	69.456	1	3750301
100	70.4652	1	3365185_35:T>G
101	70.4652	3	3584604	3733381	3745644
102	70.7284	49	3598236	3731346	3749671	3742212	3737401	3731164	3730075	3737727	3739955	3729984	3747817	3750804	3741966	3730366	3358749	3591876	3343342	3349546	3357934	3342117	3593113	3361430	3587518	3354436	3597035	3359637	3576363	3602879	3581365	3577994	3579750	3344346	3359348	3359807	3345716	3349795	3351888	3358795	3579010	3588754	3599087	3359139	3583178	3595196	3360140	3361717	3357495
103	70.7284	1	3362934_9:C>T
104	71.6498	7	3364925_68:G>C	3745073_34:T>C	3364420_19:T>C	3600000_12:C>T	3743087_19:G>A	3588723_54:T>G	3744642_31:C>T
105	71.9131	10	3363113	3738440	3738988	3741054	3356908	3588113	3345618	3358226	3355641	3359061
106	72.2202	18	3588537	3746227	3734897	3747027	3742188	3739956	3735752	3735914	3577990	3600534	3601311	3581935	3343004	3592659	3593093	3584564	3579395	3365146
107	72.2202	1	3746298_34:T>A
108	72.4835	1	3364257_62:T>G
109	73.0977	1	3746395
110	74.414	1	3359470
111	75.7303	1	3599011
112	76.6517	2	3342853	3350888
113	77.2221	10	3749539	3738779	3735832	3740662	3738822	3741306	3362456	3355047	3596971	3362952
114	77.5292	1	3735829_50:T>C
115	77.5292	10	3737121	3357428	3739205	3729945	3748033	3739468	3343899	3353327	3343038	3354095
116	77.7925	7	3736782	3749746	3750777	3733383	3737535	3747034	3364825
117	77.7925	2	3585896_29:C>T	3742418_48:A>T
118	78.0996	1	3747524_63:G>A
119	78.4068	6	3577064	3602492	3352862	3595131	3345243	3350342
120	78.7139	2	3353069	3348550
121	78.9772	1	3750366
122	79.5476	8	3742303_32:C>T	3748980_25:C>A	3596112_41:A>T	3742809_44:C>T	3346440_43:G>C	3748369_39:A>G	3595364_12:G>A	3581946_60:C>T
123	79.5476	8	3342986	3731178	3739537	3732026	3748786	3352761	3579199	3361599
124	79.8547	1	3730952_42:A>G
125	81.1271	1	3744841
126	82.7066	1	3355902
127	83.5842	6	3742911_43:T>C	3596290_46:A>G	3734473_45:A>G	3362177_21:A>G	3364607_19:T>C	3583154_23:C>T
128	83.5842	265	3342764	3352946	3351519	3344282	3593727	3749827	3736637	3749900	3736296	3360199	3589080	3749410	3736527	3584085	3736315	3581531	3747005	3347707	3353977	3584603	3748831	3741710	3737478	3350554	3579115	3357499	3736501	3600952	3350570	3732784	3346721	3735589	3739375	3733783	3741348	3747786	3580720	3737240	3737215	3750452	3733601	3740601	3731241	3750840	3359302	3364744	3348786
129	84.5494	1	3733494
130	85.9535	1	3733965
131	87.0065	1	3744609
132	87.6208	5	3731355	3730487	3734837	3742937	3360493
133	88.5422	2	3583847	3357858
134	88.8493	1	XrPt411377
135	88.8493	1	XrPt508514
136	88.8493	1	XrPt411369
137	88.8493	1	XrPt390789
138	88.8493	1	XrPt411261
139	88.8493	1	XrPt508567
140	88.8493	1	XrPt505886
141	89.1126	1	XrPt389602
142	89.1126	1	XrPt505226
143	89.1126	1	XrPt401744
144	89.1126	1	XrPt401315
145	89.1126	1	XrPt401994
146	89.1126	1	3742065
147	89.4197	1	XrPt506319
148	89.4197	1	XrPt402203
149	89.4197	1	XrPt401329
150	89.4197	1	XrPt400417
151	89.4197	1	XrPt390536
152	89.7268	1	3748324_5:G>A
153	90.2972	1	3579229
154	90.8676	1	XrPt398731
155	91.5258	1	XrPt505274
156	92.9737	1	3733561
157	94.4216	1	3746793
158	95.8256	1	3732047
159	96.747	1	3740112
160	98.7214	1	3739786
161	100.433	1	3746879
162	101.047	11	3579476	3736952	3731855	3739125	3739886	3729879	3734049	3750659	3733515	3732332	3742022
163	101.968	1	3730171
164	102.539	1	3352726
165	103.899	1	3348632
166	105.215	1	XrPt506758
167	105.786	1	XrPt507446
168	106.4	1	XrPt399529
169	107.365	1	XrPt506791
170	107.716	1	XrPt402433
171	108.023	1	XrPt402680
172	108.023	1	XrPt507141
173	108.374	1	XrPt506026
174	108.945	1	XrPt411226
175	108.945	1	XrPt402612
176	108.945	1	XrPt400565
177	109.252	1	XrPt506254
178	109.252	1	XrPt347074
179	109.252	1	XrPt399821
180	110.305	1	XrPt507432
181	111.753	1	XrPt400731
182	112.674	1	XrPt345424
183	113.552	1	XrPt401997
184	113.552	1	XrPt508470
185	113.552	1	XrPt399828
186	113.552	1	XrPt399706
187	114.517	1	3733681
188	115.833	1	3344161
189	116.798	1	3743731_38:C>G
190	117.413	1	3596987
191	118.334	1	3594316
192	118.948	3	3343556_15:C>G	3590058_44:A>G	3743889_59:G>A
193	119.519	2	3578950	3351824
194	119.826	29	3596352_66:C>A	3743227_41:A>G	3745852_51:G>A	3743064_52:G>T	3364735_40:A>G	3363793_12:T>C	3365279_10:A>G	3743276_26:G>C	3745376_19:G>T	3362301_25:T>C	3364285_18:A>C	3583614_31:T>C	3597143_66:T>C	3600677_29:G>A	3742587_52:G>C	3362851_29:C>G	3363163_23:G>A	3363998_27:C>G	3364566_31:T>C	3596826_16:C>G	3351632_54:A>G	3362794_58:T>A	3364193_30:C>T	3364237_34:G>A	3364755_46:C>G	3364847_34:A>G	3365101_60:A>T	3365215_67:T>G	3591514_20:C>T
195	120.133	1	XrPt506893
196	120.791	177	3594264	3353843	3347118	3358128	3346796	3735130	3739088	3745821	3360445	3596521	3364182	3350009	3347296	3601333	3349953	3356120	3351121	3738436	3358186	3341941	3598655	3347040	3348662	3358323	3580634	3748490	3733821	3746696	3354144	3741626	3586865	3590813	3345191	3358915	3597454	3730940	3734582	3343962	3740915	3352814	3732567	3739973	3730993	3736205	3741861	3595989	3361668
197	121.8	1	3732215
198	122.809	1	3741034
199	123.117	1	XrPt509669
200	123.117	1	XrPt400224
201	123.687	1	XrPt401533
202	123.994	1	XrPt347325
203	124.301	1	XrPt347195
204	124.301	1	XrPt400538
205	124.916	1	3734678
206	125.837	1	3741936
207	126.758	1	3733320
208	127.109	1	XrPt507714
209	127.109	1	XrPt399800
210	127.109	1	XrPt402421
211	127.109	1	XrPt402547
212	127.68	1	XrPt390292
213	128.952	1	3736830
214	129.917	1	XrPt347183
215	130.225	1	XrPt506926
216	130.488	1	XrPt508735
217	130.839	1	XrPt411165
218	131.146	1	XrPt389441
219	132.374	1	3346880
220	133.34	53	3353820	3591008	3576620	3358914	3584776	3731877	3358118	3599513	3357293	3352263	3591388	3599524	3352762	3341880	3360162	3345703	3731622	3733611	3348735	3361157	3342763	3348392	3352900	3346292	3343997	3350209	3344883	3351363	3355077	3358345	3582328	3353144	3356655	3357833	3355562	3342760	3351576	3348043	3355593	3360020	3355124	3361911	3347912	3354527	3354824	3584190	3358157
221	133.954	1	XrPt402102
222	133.954	1	XrPt401256
223	134.568	1	3745031
224	136.236	1	3737544
225	137.596	1	3731724
226	138.956	1	3355222
227	139.263	1	3600196
228	139.57	1	3360337
229	140.228	1	3747932
230	141.237	1	3732716
231	142.291	1	3349320
232	142.905	1	3362951_10:T>C
233	143.212	17	3747247_18:C>T	3742985_66:A>G	3744675_54:A>C	3596850_42:G>A	3359911_55:G>A	3742495_44:C>T	3744070_67:C>G	3362026_50:T>C	3362062_43:A>G	3364670_38:G>A	3595915_38:C>T	3743857_15:A>T	3362480_36:G>A	3365207_49:T>A	3364756_44:G>C	3365248_38:A>G	3744371_51:T>C
234	143.212	65	3351780	3734971	3730102	3731139	3750699	3739557	3735737	3735423	3736269	3740455	3750370	3735897	3739393	3745787	3737864	3739974	3738601	3749212	3741478	3750816	3730434	3746549	3347213	3576836	3356012	3601821	3600224	3342368	3342774	3356324	3350783	3602405	3357564	3362937	3344796	3347461	3356056	3353297	3358784	3359512	3343873	3343491	3362438	3590699	3342772	3359892	3346643
235	143.782	5	3364494_41:A>C	3745966_68:C>G	3348935_39:T>A	3584224_41:C>G	3597054_65:G>C
236	144.046	1	3734466
237	144.616	5	3355321_46:C>G	3744716_47:T>G	3746360_25:A>C	3742678_60:C>A	3595541_28:C>T
238	145.274	1	3736460
239	145.888	8	3747292	3750243	3735210	3740480	3582431	3588651	3357952	3346923
240	146.766	1	3598295_37:T>A
241	147.994	2	3358607	3359510
242	148.258	1	3576524
243	148.565	1	3749663
244	148.828	33	3749432	3749404	3749222	3741188	3739841	3734644	3740028	3739422	3748253	3739377	3734348	3747218	3738711	3351917	3345395	3349523	3583649	3597101	3346084	3343304	3589379	3350381	3354464	3362383	3356155	3356841	3355131	3361005	3343078	3349295	3346585	3359393	3359980
245	150.627	1	XrPt506760
246	150.89	1	XrPt506241
247	152.909	1	XrPt505566
248	152.909	1	XrPt401233
249	154.795	1	Xscsz131L400fr2
250	155.98	1	XrPt411506
251	156.287	1	XrPt411521
252	156.901	1	XrPt508204
253	157.208	1	XrPt506761
254	158.876	4	3362536_60:A>G	3363298_46:T>G	3742312_30:T>C	3596888_30:G>C
255	159.183	32	3359452	3748644	3735957	3739479	3746935	3742038	3748782	3749040	3737290	3576689	3597085	3348521	3350792	3593389	3359200	3349136	3345893	3348051	3602351	3595533	3356276	3344299	3352660	3357098	3347325	3346934	3580407	3587756	3584589	3351022	3363860	3582355
256	159.753	2	3587014_10:G>T	3364014_36:G>A
257	160.06	1	3345945
258	160.324	6	3343518	3352136	3360189	3342273	3349314	3586590
259	160.631	2	3361209	3359339
260	160.894	2	3356466	3358540
261	161.815	1	3741415
262	163.219	1	3348272
263	164.229	5	3731727	3731537	3350155	3348162	3360990
264	164.229	1	3748336_31:G>C
265	165.062	2	3735795_18:G>A	3595477_68:A>T
266	165.369	21	3601532	3730286	3734923	3731482	3737304	3740921	3750457	3749622	3738033	3741774	3750200	3732098	3348057	3346949	3353709	3591324	3352997	3364480	3600851	3357936	3351591
267	165.984	1	3737860
268	166.905	5	3600591_11:G>A	3362838_61:T>A	3364612_10:T>C	3598205_27:T>C	3596752_10:G>A
269	167.519	1	3731415
270	169.538	1	3577670
271	170.415	13	3342301	3741244	3361417	3353510	3348061	3579108	3359355	3600902	3352988	3351502	3349100	3350212	3358026
272	170.986	2	3352699_59:C>G	3595332_28:G>A
273	170.986	3	3344388	3355636	3358893
274	171.249	8	3582960	3738931	3736360	3730420	3736246	3747022	3738196	3740298
275	171.863	1	3356612
276	172.126	5	3581036	3746675	3592937	3348402	3353729
277	172.126	3	3745920_53:T>G	3744119_59:C>A	3342769_61:C>T
278	172.433	6	3732816	3747690	3741361	3737659	3595381	3580611
279	173.618	19	3345259	3740197	3739212	3738722	3733238	3742083	3739766	3746965	3350558	3353701	3344720	3350545	3359962	3359953	3355792	3356535	3350023	3349830	3348672
280	173.925	10	3359963	3731583	3361452	3343594	3352394	3598001	3348194	3353395	3361204	3355069
281	174.189	3	3356323	3576157	3345712
282	174.759	28	3736643	3736185	3748666	3739685	3736370	3737311	3730858	3736570	3741334	3731798	3733245	3741204	3746655	3741157	3584060	3352784	3359958	3341960	3355487	3356013	3350584	3358064	3347860	3354316	3359943	3350987	3353630	3341782
283	175.373	2	3747003_37:C>G	3364225_19:T>C
284	175.373	1	3354748
285	175.68	3	3359630	3732474	3346276
286	175.987	2	3364147_68:C>G	3578009_13:G>A
287	176.295	1	3352577
288	176.558	2	3357785	3358031
289	176.558	1	3600925_57:C>T
290	178.225	1	3734310
291	180.243	1	3748850
292	180.551	1	3346135_30:T>A
293	180.814	2	3746353_67:A>C	3745620_22:A>G
294	180.814	12	3345133	3739435	3730275	3731892	3739781	3735978	3351055	3603229	3362119	3598248	3583970	3585601
295	181.121	1	3365258_6:A>T
296	181.735	1	3350542
297	182.788	1	3344164
298	183.095	6	3737011	3731311	3599485	3583816	3602926	3349876
299	184.675	1	XrPt508253
300	186.518	14	3731867	3733881	3342934	3354885	3343367	3351624	3343305	3342868	3597287	3358121	3361919	3355830	3581552	3361627
301	187.088	2	3581473_25:C>T	3364786_50:C>T
302	187.088	1	3749070
303	187.395	9	3341943	3730144	3734805	3351734	3589901	3594407	3355887	3345447	3348790
304	187.659	7	3348540	3730138	3737756	3734394	3735382	3342254	3350033
305	187.659	3	3362881_68:C>A	3365318_11:T>C	3353776_67:G>A
306	187.966	2	3363311_38:G>A	3746240_49:C>T
307	188.229	7	3734973	3735346	3730527	3741509	3354777	3349764	3352319
308	188.799	3	3735614	3740077	3740815
309	188.799	6	3596863_12:C>G	3743267_44:C>G	3362319_43:G>A	3597726_60:C>A	3744162_58:C>T	3356550_58:A>T
310	189.37	3	3343524	3742181	3589551
311	190.291	2	3349712	3737041
312	191.914	1	3346478
313	192.222	17	3358474	3748018	3732058	3741761	3737638	3750623	3345967	3345369	3357341	3348925	3347259	3347012	3346595	3359886	3351674	3353877	3359974
314	192.485	2	3352045	3347877
315	192.792	2	3358054	3354549
316	193.055	3	3342007	3743755	3736638
317	193.977	9	3747067	3749860	3736356	3747848	3735120	3739352	3354692	3359925	3343571
318	193.977	1	3745418_20:T>C
319	195.732	4	3343162	3747728	3739654	3359837
320	196.785	1	3586434
321	198.145	1	3586095_9:A>G
322	199.9	1	XrPt401405
[truncated: 218 more columns]

## Sheet: Markers for 3R
Lp	Rescaled position	Nr of markers in BIN	Markers 3R
1	0	1	XrPt399379
2	0	1	XrPt507157
3	0.897449	1	XrPt401430
4	0.897449	1	XrPt506986
5	0.897449	1	XrPt401352
6	1.10685	1	XrPt507113
7	1.10685	1	XrPt411037
8	1.10685	1	XrPt507764
9	1.10685	1	XrPt508929
10	1.10685	1	XrPt507768
11	1.10685	1	XrPt507207
12	1.10685	1	XrPt507594
13	1.28634	1	XrPt508572
14	1.49575	1	XrPt389640
15	2.12396	1	3737029
16	2.78209	1	3600285
17	3.44022	1	3349648
18	4.09835	1	3740232
19	4.30776	1	3348213
20	4.51716	3	3345304	3349932	3594315
21	5.62402	2	3356662	3363779
22	5.62402	1	3359898_6:C>T
23	5.62402	227	3349111	3736760	3738741	3734426	3746031	3731102	3748142	3747364	3749333	3730117	3750082	3730755	3733355	3740492	3750098	3741631	3730016	3743130	3747748	3738148	3735885	3736480	3735899	3747647	3735788	3749276	3747802	3731138	3742394	3737859	3743071	3733170	3748311	3731857	3748284	3738733	3735600	3744479	3732901	3731652	3749409	3744530	3731428	3738057	3747530	3732865	3742162
24	5.80351	1	3342848_18:G>C
25	5.80351	1	3352176
26	6.1924	9	3343723	3736017	3730471	3749305	3749869	3732195	3353227	3343881	3579468
27	6.1924	3	3596565_63:A>T	3582280_51:C>T	3596781_43:T>C
28	6.43172	1	3597316
29	6.64113	1	3577046
30	7.53857	1	3734852
31	8.37619	1	3595465
32	8.97449	1	3602097_33:T>G
33	9.15398	1	3355804
34	9.36339	14	3587356	3740246	3734531	3741526	3740174	3356679	3589453	3581386	3584399	3352000	3588834	3600787	3575888	3589746
35	9.54288	20	3351408	3750932	3736090	3731752	3736889	3733837	3735266	3749241	3345872	3600890	3342346	3358074	3358689	3345199	3591334	3353480	3358559	3351942	3357306	3361044
36	9.72237	1	3747564
37	9.93177	1	3742996_65:C>A
38	10.1412	4	3354804	3730021	3356048	3361550
39	11.2181	1	3341978
40	11.8463	2	3343807	3742451
41	12.2352	1	3735129
42	12.4147	2	3343676	3739901
43	12.8335	1	3579280
44	14.0301	1	3590568
45	14.9276	1	3357114
46	15.5857	1	3749433
47	16.2438	44	3747477	3730316	3739660	3743484	3732324	3737800	3742748	3750196	3738113	3736375	3740072	3734390	3731606	3743786	3732242	3750678	3733697	3730295	3746569	3730199	3740534	3357337	3585994	3598579	3342681	3600225	3355154	3357498	3342950	3585063	3346738	3350476	3602280	3354643	3344991	3351442	3603127	3591598	3584249	3356477	3364576	3361740	3356246	3359841
48	16.6926	1	3584877
49	17.0815	1	3735295
50	18.2182	1	3734597
51	19.1157	1	3738058
52	19.8037	1	3343921
53	20.7012	1	3739848
54	21.12	1	XrPt506221
55	21.3294	1	XrPt508407
56	21.5388	1	XrPt400475
57	22.167	1	3586846_36:G>C
58	22.4063	1	3348810
59	22.6157	2	3358560	3360405
60	22.7952	3	3343121	3737612	3357439
61	23.1841	6	3356243_39:C>G	3599094_58:G>A	3364578_11:G>C	3354852_54:T>C	3363788_37:C>T	3342746_38:G>A
62	23.1841	18	3348282	3734753	3744781	3741777	3347160	3344476	3343470	3361381	3352128	3348294	3355300	3357980	3346405	3589949	3583699	3593814	3364952	3361341
63	24.0217	1	3359931
64	24.62	7	3347879	3747714	3730715	3349319	3351500	3356117	3579364
65	25.0089	2	3597019	3595708
66	25.2183	1	3363600_29:C>T
67	25.4277	2	3364405_34:A>C	3363489_50:C>A
68	25.4277	1	3355277
69	25.8166	19	3343173	3740555	3731267	3746586	3743964	3360908	3354260	3589014	3591723	3349378	3586737	3343993	3345078	3586594	3599774	3341969	3356352	3361123	3578686
70	26.2055	4	3730872	3577823	3599815	3347332
71	27.4021	1	XrPt349319
72	28.2098	1	XrPt400550
73	28.2098	1	XrPt400450
74	28.5987	1	XrPt400741
75	28.9876	6	3596736_38:A>G	3597535_62:C>G	3343001_28:C>T	3354340_22:A>G	3350644_34:G>C	3359086_68:C>G
76	28.9876	20	3354575	3747215	3749216	3731874	3733147	3734472	3741053	3738360	3738770	3743912	3359849	3351972	3347604	3341841	3359074	3350664	3349181	3586976	3587156	3578213
77	29.5859	5	3348192	3740986	3344366	3361918	3348702
78	29.7953	1	3357844
79	31.0817	1	3343259_5:T>C
80	31.0817	3	3343879	3591513	3586325
81	31.4706	2	3344233	3746924
82	31.8295	2	3350993	3601113
83	32.0389	2	3349411	3355156
84	32.2483	1	3582792
85	32.4578	1	3737188
86	33.086	19	3730540	3749561	3747883	3736218	3741905	3735657	3747092	3740034	3749290	3735628	3591707	3586866	3354765	3591925	3592058	3357729	3355285	3343614	3342937
87	33.4749	1	3345651
88	33.8638	7	3355501_21:T>G	3744615_12:C>T	3745190_28:G>C	3741951_30:A>G	3350760_45:C>G	3362089_49:A>G	3586619_68:G>A
89	34.0732	1	3344028
90	34.9407	1	3745533
91	35.3894	1	3353917
92	36.257	1	3739132
93	37.3339	2	3588787	3583723
94	37.7527	1	3576934
95	38.4108	1	XrPt401768
96	39.8767	4	3741270	3744540	3748347	3342732
97	40.0562	1	3580959
98	40.475	5	3349423	3749715	3738383	3588319	3345755
99	40.6545	1	3731237
100	41.4622	1	3351432
101	41.6716	1	3737288
102	42.8383	1	3750819
103	43.646	1	3342817
104	44.0648	1	3359739
105	44.2742	1	3596938_43:A>G
106	44.7229	1	3730864
107	45.1417	1	3732600
108	45.3511	30	3592280	3747089	3749893	3740694	3746701	3737110	3730398	3740220	3749392	3740516	3747752	3738919	3736780	3733972	3732774	3749487	3731035	3734412	3740344	3362336	3343234	3593269	3577894	3592728	3586048	3602995	3349421	3598869	3581059	3596653
109	46.3682	1	XrPt398622
110	47.3853	5	3343814	3598324	3602500	3355479	3357079
111	47.5947	2	3342925	3747141
112	48.5819	29	3362817_60:A>T	3742984_66:T>G	3744327_65:G>A	3363785_11:A>G	3740117_38:G>T	3595182_41:C>T	3595450_66:T>C	3744289_44:C>T	3596409_37:T>C	3593583_57:T>C	3349005_30:C>T	3593669_60:G>A	3362362_28:C>T	3365384_65:G>A	3599819_37:A>C	3734040_33:T>C	3745734_56:A>G	3576946_63:G>T	3586099_29:C>G	3596937_63:A>G	3745253_38:A>T	3746535_46:C>T	3344240_24:A>C	3362262_51:G>T	3362848_35:C>A	3364338_22:T>G	3744289_14:G>A	3362146_20:C>G	3364102_46:C>T
113	49.6589	1	3345116
114	50.4965	1	3599951
115	50.8854	13	3600036	3731804	3741883	3748615	3736902	3732759	3737691	3342976	3359622	3342539	3353386	3358891	3355148
116	51.0649	3	3740656	3747610	3576170
117	51.2743	1	3593282
118	52.0521	1	3739170
119	52.9495	20	3744649	3736993	3746508	3739412	3749446	3738602	3736667	3729875	3739517	3735126	3739997	3740299	3749206	3577626	3577382	3576022	3587111	3587130	3598240	3358811
120	54.1461	1	XrPt506680
121	55.6119	1	XrPt402463
122	56.0906	1	XrPt506853
123	57.347	1	XrPt401138
124	57.5863	1	XrPt401143
125	58.065	1	3344108
126	58.4539	1	3356942
127	58.8727	1	3601050_23:T>C
128	58.8727	2	3360279	3579457
129	59.0821	3	3591773_53:A>G	3364366_21:A>G	3363114_44:A>G
130	59.2915	1	3358283
131	59.471	1	3749187
132	59.8898	1	3361589
133	60.2787	2	3742572	3590173
134	60.6676	13	3591752	3734113	3749057	3732326	3731078	3740966	3739442	3739824	3590414	3346236	3590428	3590433	3356029
135	60.877	7	3597345	3343303	3346345	3359070	3357949	3342016	3596776
136	62.0138	1	XrPt115727
137	62.4326	1	XrPt344780
138	62.4326	1	XrPt344906
139	62.4326	1	XrPt349249
140	62.4326	1	XrPt345565
141	62.4326	1	XrPt347831
142	62.4326	1	XrPt349063
143	62.4326	1	XrPt345544
144	62.4326	1	XrPt344792
145	62.6719	1	XrPt505544
146	63.1505	1	XrPt505325
147	63.6591	1	XrPt507739
148	63.8984	1	XrPt505227
149	64.407	1	XrPt507749
150	65.4839	1	XrPt506607
151	66.2019	1	XrPt400319
152	66.4113	1	XrPt506147
153	66.4113	1	XrPt345439
154	66.4113	1	XrPt117252
155	66.9796	1	XrPt347371
156	67.219	1	XrPt508426
157	67.219	1	XrPt509035
158	67.9668	1	XrPt505879
159	69.1634	1	XrPt389268
160	69.4028	1	XrPt390500
161	69.4028	1	XrPt507055
162	69.4028	1	XrPt509040
163	69.4028	1	XrPt509148
164	69.4028	1	XrPt507400
165	69.4028	1	XrPt346685
166	69.4028	1	XrPt115806
167	69.4028	1	XrPt402286
168	69.4028	1	XrPt119649
169	69.4028	1	XrPt115783
170	69.6122	1	XrPt509013
171	69.7916	1	XrPt121172
172	69.9711	1	XrPt508331
173	70.36	1	XrPt507705
174	70.36	1	XrPt344284
175	70.36	1	XrPt344420
176	70.36	1	XrPt399549
177	70.36	1	XrPt389471
178	70.36	1	XrPt509385
179	70.5994	1	XrPt508236
180	70.8387	1	XrPt401783
181	71.1079	1	XrPt400848
182	71.3173	1	XrPt505980
183	71.7361	1	XrPt398726
184	71.9156	1	XrPt121473
185	71.9156	1	XrPt400411
186	71.9156	1	XrPt390101
187	71.9156	1	XrPt507897
188	72.7532	1	XrPt402626
189	72.7532	1	XrPt389708
190	73.5609	1	XrPt507052
191	74.1592	1	XrPt410818
192	74.1592	1	XrPt507655
193	74.3986	1	XrPt505727
194	75.4157	1	XrPt505453
195	75.4157	1	XrPt506224
196	75.8943	1	XrPt389428
197	75.8943	1	XrPt390476
198	76.3729	1	XrPt508234
199	76.7618	1	XrPt349181
200	77.3601	1	XrPt390359
201	77.5695	1	XrPt402190
202	77.5695	1	XrPt401759
203	77.8089	1	XrPt509522
204	78.0482	1	XrPt509639
205	78.2875	1	XrPt389396
206	78.2875	1	XrPt389377
207	78.5268	1	XrPt390626
208	79.3345	1	3356835
209	79.7234	1	3731723
210	80.3816	1	3343983
211	80.8602	1	3352969
212	81.0397	2	3748872	3742067
213	81.2491	1	3745514_11:T>C
214	81.2491	12	3742724	3750689	3737667	3745948	3750182	3734383	3588555	3359135	3359500	3593514	3358781	3587707
215	81.4286	49	3357670	3748398	3741916	3739359	3749420	3747783	3735790	3748239	3738850	3737399	3745076	3741336	3732305	3736899	3746990	3731367	3746716	3743095	3739328	3733216	3733675	3750531	3739131	3738141	3344265	3350629	3343562	3355139	3351288	3352839	3353580	3353751	3352346	3359878	3352032	3347258	3342921	3352256	3350599	3357694	3348329	3345086	3349154	3357072	3364005	3344592	3588239
216	81.4286	3	3362633_56:C>A	3363890_33:G>A	3362384_23:C>T
217	81.638	1	3345860
218	82.0269	1	3730013
219	82.8645	1	XrPt509371
220	83.044	1	XrPt507374
221	83.2534	1	XrPt411243
222	83.4329	1	XrPt399386
223	84.1508	1	XrPt402260
224	85.2278	26	3344886	3750010	3749105	3742982	3740436	3739425	3737993	3735554	3730779	3595978	3592633	3584511	3582587	3581785	3357123	3356543	3356372	3355453	3353995	3352304	3350151	3349083	3348404	3348006	3346969	3344913
225	85.4372	125	3356023	3750875	3750834	3750134	3749939	3749720	3748908	3748854	3748194	3747662	3747295	3746797	3746648	3746446	3743846	3741260	3741232	3740994	3739935	3739486	3739271	3738903	3738664	3738270	3738212	3737124	3737100	3736986	3736971	3736531	3736126	3736104	3735680	3734839	3734270	3734166	3734010	3733899	3733648	3733057	3732025	3732024	3731911	3730459	3730124	3729908	3602586
226	86.2748	1	3353745
227	87.4714	1	3750882
228	88.9672	1	3730481
229	90.433	1	3343064
230	91.1809	1	3732841
231	91.6595	1	3734056
232	92.6168	125	3731646	3750981	3749575	3748649	3748059	3747484	3747408	3746593	3742758	3741886	3741254	3741012	3741010	3740621	3740491	3738619	3738349	3738265	3737844	3737579	3737553	3737472	3737468	3737444	3735514	3735192	3734467	3734446	3733579	3732370	3731686	3731417	3730838	3730216	3730060	3602154	3601275	3599789	3599757	3599726	3599501	3599387	3598587	3598525	3598224	3598145	3593795
233	93.2749	1	3746741
234	94.3818	1	3587568
235	94.9801	1	3352531
236	96.057	1	3738460
237	96.9245	88	3352795	3750727	3750036	3750032	3749135	3748788	3748572	3747534	3747385	3746853	3746407	3746200	3745967	3741439	3741216	3740935	3740370	3739416	3739309	3739196	3739159	3738577	3737529	3736955	3736528	3736168	3732797	3732381	3732254	3731788	3731327	3730943	3730596	3602153	3600033	3596064	3594154	3593448	3592033	3587023	3586277	3586000	3585879	3584863	3581212	3580594	3363594
238	97.5228	1	3744723
239	98.3904	1	3739121
240	99.5271	1	3349663
241	100.155	1	3744227
242	100.544	56	3733712	3740383	3729826	3737719	3747934	3741556	3748528	3739270	3747605	3739370	3741582	3750528	3738437	3733825	3730956	3740578	3746753	3739609	3735607	3735418	3732231	3742605	3730359	3738996	3740947	3736991	3362891	3359430	3349021	3357170	3360029	3345787	3351107	3352685	3581187	3358524	3348587	3355817	3352378	3343257	3345921	3342697	3360176	3345637	3354790	3347706	3346980
243	100.724	11	3748656	3344985	3601937	3344878	3350828	3597623	3358688	3349458	3347513	3352066	3352228
244	100.724	7	3363951_28:A>C	3349619_27:A>G	3577713_39:C>T	3739617_41:A>G	3749780_27:G>A	3364838_51:G>C	3363606_67:C>T
245	101.143	1	3747523
246	101.531	16	3589003	3746016	3742173	3733695	3749646	3732037	3737114	3747779	3346852	3350732	3601913	3357772	3356174	3355740	3587921	3594637
247	101.95	1	3736490
248	102.399	1	3361768
249	103.057	1	3740961
250	103.267	1	3352655
251	103.446	8	3750270	3735837	3748860	3733010	3739073	3738498	3348602	3355359
252	104.553	1	3343628
253	105.809	1	3594456
254	106.767	1	3746673
255	107.155	283	3580942	3750828	3750798	3750518	3750496	3749910	3749148	3749097	3748965	3748926	3748717	3748543	3748392	3748092	3747443	3747352	3747019	3747008	3746983	3746982	3746953	3746839	3746492	3744900	3743929	3743643	3743498	3742734	3742556	3742193	3742158	3742015	3741845	3741698	3741682	3741559	3741356	3741080	3740919	3740678	3740324	3740095	3740059	3739800	3739795	3739731	3739356
256	107.754	1	3732923
257	108.442	1	3734324
258	108.891	1	3343132
259	109.489	4	3362623_16:A>G	3742532_65:T>C	3742490_22:T>C	3363903_49:G>C
260	109.668	1	3583938
261	109.878	4	3580691_29:T>G	3597551_29:T>G	3743777_54:C>T	3577891_29:T>G
262	109.878	43	3737991	3748911	3748013	3747859	3747509	3746578	3746275	3741320	3740755	3740726	3739080	3738979	3738418	3737785	3734721	3734082	3731008	3599635	3594089	3593468	3591328	3590277	3590116	3587110	3582267	3581508	3580270	3576203	3364599	3362467	3358573	3356107	3355690	3354046	3351830	3349500	3348870	3348307	3347525	3346766	3343232	3343213	3343070
263	110.536	1	3733011
264	111.493	1	3345576
265	112.929	1	3737372
266	114.365	1	3578273
267	115.023	1	3349851
268	116.429	1	3731939
269	117.117	10	3748671	3361288	3361056	3348157	3351398	3351996	3749178	3747031	3590966	3595010
270	117.297	12	3351271_45:C>T	3746185_49:G>A	3362278_12:C>G	3343583_57:A>G	3363149_67:C>T	3592180_65:C>G	3362660_64:T>C	3358265_33:C>T	3365122_32:A>C	3743151_67:T>G	3364748_15:G>T	3603149_59:G>C
271	117.955	1	3343607
272	119.062	4	3741051	3749185	3353406	3345576
273	119.899	42	3346527	3351858	3351900	3601828	3360255	3343453	3360881	3600143	3349450	3602637	3350271	3602790	3359693	3746715	3593480	3600095	3354818	3363762	3742135	3738246	3738911	3749987	3586360	3735960	3594100	3741045	3349285	3736235	3741168	3360335	3345658	3346747	3348434	3357486	3350300	3349925	3346510	3347204	3359147	3746622	3581808	3356220
274	120.527	1	3747073
275	121.335	36	3349211	3748356	3748348	3748233	3747568	3746906	3740111	3737615	3733181	3732985	3732578	3731076	3730894	3730734	3730305	3594941	3594285	3590287	3589803	3587777	3576423	3576089	3362142	3361665	3360509	3360164	3357603	3354635	3354393	3351752	3350005	3348462	3347858	3347355	3345889	3342621
276	121.545	29	3350754	3740447	3749536	3748403	3741999	3735316	3733178	3748219	3750497	3732883	3730857	3741487	3343222	3360486	3595860	3353964	3343705	3343905	3343669	3357423	3590857	3359398	3362650	3342758	3348987	3588570	3345232	3354967	3345477
277	121.724	1	3733430
278	121.933	2	3359184	3359440
279	122.143	6	3586698	3750733	3747933	3732646	3358772	3352756
280	122.532	3	3357153_43:G>C	3363586_61:C>T	3349061_42:C>T
281	122.532	10	3576285	3730221	3348859	3343174	3357610	3344814	3347715	3347005	3353639	3354012
282	122.711	3	3364726_11:C>T	3733607_28:C>T	3354102_11:T>C
283	122.921	6	3744118_18:C>G	3736028_53:A>C	3744224_25:A>G	3745549_33:T>C	3361901_40:A>G	3365046_38:C>G
284	123.13	68	3730474	3731148	3742875	3742131	3743939	3732508	3737204	3739402	3735448	3731650	3737809	3742381	3732827	3738214	3738004	3735859	3748368	3732921	3740409	3749111	3742858	3750627	3734631	3731247	3748623	3750950	3354607	3350515	3591975	3600729	3602047	3602973	3347119	3352148	3341906	3356565	3365320	3589527	3600795	3358636	3599963	3601990	3351294	3344182	3602435	3597746	3362157
285	123.519	1	3736522
286	124.147	1	3353216
287	124.566	5	3588858_64:G>C	3365139_64:A>G	3743937_65:G>A	3364125_58:A>G	3362876_57:C>A
288	124.566	38	3343599	3736672	3739865	3740820	3735560	3735909	3733024	3740743	3735234	3741788	3749452	3736791	3748581	3750043	3577554	3353653	3342047	3348714	3356279	3356469	3343677	3602683	3347488	3343417	3342712	3584428	3343462	3346094	3581521	3350950	3581238	3346022	3349383	3357082	3364470	3344523	3348809	3578842
289	124.955	12	3344941	3749378	3744378	3749733	3740026	3735650	3740806	3356490	3582916	3360488	3354047	3351112
290	124.955	3	3744559_11:G>C	3744157_14:C>T	3596629_30:A>G
291	125.553	4	3347426	3747732	3742137	3343217
292	126.331	18	3741734	3749296	3731932	3738837	3736242	3748529	3747789	3740427	3746882	3738521	3594861	3582418	3343381	3593237	3581506	3597804	3351276	3587566
293	127.169	1	3348719
294	127.378	4	3738217_29:C>T	3745621_62:A>G	3354578_24:G>A	3594723_22:A>C
295	127.557	1	3601970
296	127.767	1	3741913
297	128.604	1	XrPt401738
298	128.993	1	XrPt505579
299	130.399	1	XrPt508228
300	131.925	1	XrPt389303
301	131.925	1	XrPt402294
302	132.344	1	XrPt505278
303	132.344	1	XrPt509281
304	133.241	1	XrPt390199
305	133.87	1	XrPt115695
306	134.677	1	3748447_68:C>T
307	134.887	1	3747597
308	135.066	8	3357974	3741515	3739253	3748667	3750411	3737771	3343857	3344029
309	135.246	2	3358336	3738860
310	135.455	5	3737180	3739187	3353897	3578728	3348739
311	135.664	1	3577930
312	136.083	10	3741769	3739337	3748444	3343660	3349240	3357481	3580746	3351828	3348995	3356283
313	136.083	1	3576541_38:A>G
314	136.502	1	3733525
315	137.818	1	3348723
316	138.237	20	3354588	3748898	3735528	3734683	3352186	3349842	3356398	3589941	3350626	3575943	3347354	3346230	3580743	3351291	3360768	3346160	3352832	3357621	3355213	3350958
317	138.237	5	3365191_16:G>C	3730762_41:T>C	3365191_36:A>G	3596750_36:G>A	3364946_11:G>T
318	139.224	2	3364091_20:T>G	3730773_40:G>C
319	139.434	1	3740812
320	139.853	33	3750359	3749708	3736125	3740476	3734525	3740311	3737192	3741172	3731597	3732183	3750951	3738211	3732003	3344250	3577653	3345937	3358395	3583706	3341993	3344514	3346395	3358301	3358872	3342792	3591425	3352654	3351347	3582698	3601172	3598699	3354208	3347656	3579808
321	140.241	2	3594947_36:G>C	3595885_53:C>G
322	140.421	10	3579459_16:T>G	3745850_19:T>C	3580180_16:T>G	3596596_22:T>C	3342540_56:A>G	3364564_15:T>A	3365010_33:C>G	3593917_40:C>A	3597319_41:G>C	3364463_36:A>C
323	141.019	1	3365061
324	141.438	24	3735805	3736280	3739687	3748209	3738096	3735915	3735369	3731907	3735756	3738229	3737023	3354257	3342773	3582690	3354234	3347579	3348733	3342973	3345526	3593557	3598352	3348806	3590057	3578987
325	142.784	1	3344859
326	143.921	1	3747043
327	144.549	1	3740623
328	144.729	19	3596892	3734122	3738598	3732564	3735438	3740922	3738327	3739616	3730676	3346021	3602504	3586129	3595218	3358392	3353804	3598489	3576914	3347234	3588627
329	145.118	1	XrPt346947
330	146.075	1	XrPt506173
331	147.242	1	XrPt505821
332	147.242	1	XrPt506653
333	147.242	1	XrPt400585
334	147.451	1	XrPt389353
335	148.289	5	3363286_45:G>C	3746396_61:G>C	3596958_65:C>G	3363980_16:G>T	3592681_14:C>G
336	148.707	1	3731366
337	148.917	45	3749641	3734129	3736386	3746625	3738348	3743451	3748967	3733872	3734070	3740347	3737348	3738314	3730077	3738451	3750507	3748389	3734810	3747085	3730455	3735332	3735742	3730132	3346218	3599647	3584038	3354604	3583230	3591165	3361383	3343902	3356809	3588093	3354541	3357984	3359708	3361662	3586438	3347619	3352269	3346481	3362831	3364418	3342569	3577019	3587573
338	149.156	1	3360667
339	149.365	1	3352758
340	149.575	2	3597140_27:C>G	3743208_39:G>A
341	149.964	2	3734463	3742228
342	150.143	1	3746132
343	150.951	1	3353362
344	150.951	1	3587902_30:A>G
345	151.37	1	3744087_48:C>T
346	151.37	13	3359598	3749444	3736316	3733879	3731672	3747410	3741021	3352551	3344123	3352994	3357874	3353206	3353680
347	152.178	2	3731568	3360098
348	152.596	5	3578759	3739903	3588615	3354880	3587335
349	153.254	1	XrPt411245
350	154.601	1	XrPt505214
351	154.99	1	XrPt508012
352	155.588	7	3579767	3747428	3746971	3733439	3356502	3343664	3348704
353	155.767	8	3588289	3343991	3356894	3590150	3353018	3599030	3349899	3346124
354	155.947	1	3747879
355	156.156	5	3364666_49:C>A	3351520_48:T>C	3361963_64:A>G	3363571_10:T>G	3364968_22:C>G
356	157.203	5	3344426	3737163	3358388	3354458	3357963
357	157.622	1	3362064_45:A>G
358	158.968	1	3343834
359	159.806	25	3736026	3748226	3750212	3738932	3730616	3736227	3741268	3737014	3730039	3343758	3358189	3346882	3359779	3361461	3597529	3596206	3359194	3584876	3357933	3595256	3353736	3349544	3349232	3358089	3356322
360	160.195	9	3354290_25:T>G	3743653_17:C>T	3345692_61:C>T	3363802_43:A>C	3746077_55:A>G	3743133_58:A>G	3358303_25:T>G	3364050_28:A>G	3730096_21:C>T
361	160.584	5	3348607_11:A>T	3742802_45:A>G	3733318_68:A>G	3363190_56:A>C	3362296_44:C>A
362	161.152	1	XrPt410793
363	162.349	1	XrPt509121
364	162.827	1	XrPt509482
365	163.276	1	XrPt66584
366	163.276	1	XrPt66656
367	163.515	1	XrPt505256
368	163.515	1	XrPt401562
369	163.515	1	XrPt390276
370	163.725	1	XrPt509305
371	164.981	1	3739564
372	165.908	1	3575865
373	166.597	1	3730869
374	167.314	1	3343510
375	168.631	1	3601424
376	170.037	20	3349532	3733835	3738226	3748401	3735838	3731604	3749181	3731175	3587145	3346526	3344620	3350565	3355101	3349554	3345080	3343245	3361257	3357008	3600512	3591662
377	170.246	1	3354689
378	170.426	4	3744916_55:T>C	3742129_55:C>T	3746502_42:A>G	3730917_13:C>G
379	170.635	2	3345639	3354408
380	170.815	30	3738669	3732502	3746537	3750884	3748484	3734074	3737562	3738732	3739778	3750272	3739107	3750625	3748055	3580981	3362828	3602972	3350747	3361175	3348037	3359699	3581664	3359803	3596759	3352233	3349166	3583946	3345450	3345485	3349076	3352548
381	170.815	1	3744124_20:G>T
382	171.712	1	3360012
383	172.699	1	3578147
384	173.567	7	3743257_50:G>C	3745524_48:C>G	3743204_36:T>G	3743370_68:C>T	3365151_37:C>G	3591091_27:C>T	3745193_66:C>G
385	173.567	111	3359218	3750770	3749156	3748120	3747637	3747322	3747097	3741508	3740470	3740379	3740327	3738824	3738812	3738713	3738564	3737533	3736277	3736222	3736204	3736102	3735160	3734958	3734820	3734494	3733844	3733745	3733691	3732855	3732835	3731419	3731203	3731081	3730803	3729942	3729917	3602212	3600167	3597402	3596966	3594538	3593708	3592643	3592202	3591951	3591239	3590323	3588206
386	173.776	1	3349216_7:C>T
387	173.956	6	3737143	3741219	3731859	3749208	3730368	3730597
388	174.614	1	3738084
389	175.272	1	3358441
390	175.9	1	3749959
391	176.349	2	3342112	3343609
392	176.947	1	3738006
393	177.605	1	3346807
394	178.054	1	3353815
395	179.251	1	3742051
396	179.699	1	3748557
397	180.148	1	3347276
398	181.016	4	3347868	3353306	3357168	3361644
399	181.434	1	3345234
400	181.614	1	3359660
401	182.242	1	3733210
402	182.631	20	3345518	3732105	3738317	3739567	3735988	3352593	3357446	3601140	3348534	3351479	3346916	3347572	3354702	3342728	3357049	3588732	3352119	3355667	3342157	3350374
403	184.127	1	3739354
404	185.593	9	3589678	3740903	3737376	3601504	3357538	3361453	3359935	3357366	3591002
405	185.772	16	3356474_27:G>T	3579304_23:G>T	3595345_50:T>C	3597233_55:C>G	3745176_51:T>C	3745420_12:T>G	3585466_47:A>G	3589718_61:G>T	3362253_67:C>A	3365054_39:A>G	3584102_44:G>A	3577457_17:C>T	3362257_16:A>G	3587403_41:G>A	3743909_59:G>A	3745563_10:A>G
406	185.772	52	3344773	3737115	3750257	3750293	3732637	3741338	3734903	3732852	3732303	3732085	3747440	3740355	3731172	3745982	3740307	3748637	3739611	3359249	3576824	3347300	3354445	3357583	3344021	3344518	3347245	3354034	3358377	3356675	3358093	3354311	3347938	3352520	3356569	3346623	3348053	3343951	3597086	3344933	3353699	3346217	3354498	3348509	3354991	3349515	3349833	3352001	3355400
407	186.64	1	3345592
408	187.956	3	3750386	3357843	3348969
409	189.242	4	3349512	3736828	3745778	3343341
410	189.661	1	3730423
411	190.738	1	3348465
412	192.174	1	3730645
413	193.341	1	3352922
414	194.238	3	3360426	3748170	3349730
415	195.105	1	3359149
416	195.554	2	3345225	3349096
417	195.764	30	3591775	3749029	3740715	3730546	3748171	3740208	3749024	3730663	3353909	3360197	3347056	3349568	3346810	3344080	3346121	3357237	3346147	3359236	3359823	3353626	3342694	3358700	3345460	3344193	3355882	3357572	3358350	3348071	3356215	3352084
418	195.973	3	3745060_26:G>C	3365212_31:T>C	3596549_32:G>C
419	196.571	1	3579916
420	197.229	1	3732339
421	197.828	9	3578076	3750205	3588850	3357792	3353891	3343917	3360207	3355318	3343228
422	198.007	1	3600660_29:T>G
423	198.426	5	3578279	3349668	3349956	3361270	3360992
424	198.606	1	3354587_31:T>C
425	198.815	1	3738541
426	199.024	1	3733310
427	199.653	1	XrPt389413
428	200.49	1	XrPt401497
429	201.178	1	XrPt508860
430	201.657	1	XrPt505696
431	202.345	1	XrPt506943
432	203.332	1	XrPt506425
433	203.332	1	XrPt505423
434	204.2	1	3735451_47:G>C
435	204.2	2	3735570	3739574
436	204.379	1	3749650
437	204.589	21	3736291	3733042	3731920	3750387	3749483	3732353	3738191	3342887	3343116	3343142	3344389	3592246	3351079	3356766	3342502	3361360	3356935	3351305	3344297	3345410	3349088
438	204.589	1	3358133_16:G>C
439	204.798	1	3591626
440	205.007	1	3594294
441	205.965	1	XrPt507914
442	206.383	1	XrPt347352
443	206.383	1	XrPt505640
444	206.832	1	XrPt410786
445	206.832	1	XrPt390710
446	207.221	1	XrPt346697
447	207.43	1	XrPt389421
448	207.819	1	XrPt505542
449	207.819	11	3732824	3748754	3738361	3748412	3738614	3745645	3600264	3585478	3581786	3363705	3360040
450	208.029	1	3343325_32:A>G
451	208.029	24	3733584	3730785	3735710	3749301	3750439	3740697	3741427	3736446	3746634	3730314	3363636	3350376	3350503	3342329	3342970	3343210	3347732	3344195	3352079	3346219	3350429	3347151	3344018	3352418
452	208.238	1	XrPt507069
453	208.866	1	XrPt505896
454	208.866	1	XrPt399498
455	209.106	1	XrPt509215
456	209.584	1	XrPt509462
457	209.584	1	XrPt506366
458	209.584	1	XrPt508091
459	209.764	1	XrPt400264
460	210.242	1	XrPt411014
461	210.751	1	XrPt411317
462	210.99	1	XrPt402398
463	210.99	1	XrPt402303
464	211.948	1	XrPt507271
465	212.127	1	XrPt505556
466	212.127	1	XrPt389403
467	212.127	1	XrPt390006
468	212.127	1	XrPt506961
469	212.546	1	3734863
470	213.683	1	3601788
471	214.281	1	3733120
472	215.119	1	3735685
473	215.777	1	3747355
474	216.225	19	3352357	3748526	3747799	3744168	3740168	3738445	3737888	3735878	3732543	3362628	3362364	3355689	3353829	3350017	3349339	3347052	3346759	3345918	3343446
475	216.884	1	3740020
476	217.751	1	3736500
477	217.961	1	3579449
478	218.858	1	3591462
479	219.037	51	3355306	3749619	3749526	3748359	3747908	3744979	3743638	3741914	3741233	3740904	3738414	3738377	3738332	3737208	3732364	3732322	3731894	3729838	3601477	3597223	3596808	3596336	3590118	3587957	3584275	3581013	3580297	3580127	3577342	3359832	3359717	3358450	3358354	3357601	3356891	3356603	3356424	3355018	3353595	3351965	3351033	3350879	3350791	3350074	3349057	3348804	3348412
480	219.696	1	3732135
481	220.563	1	3731183
482	220.952	12	3359800	3734034	3741689	3733487	3748383	3733150	3746991	3733426	3360527	3359157	3344298	3602727
483	221.55	1	3357304
484	222.717	1	3346289
485	223.196	1	3342189
486	223.405	1	XrPt508618
487	223.644	1	3344435
488	224.332	2	3737233	3744899
489	224.542	1	3733575
490	225.2	1	3741108
[truncated: 236 more columns]

## Sheet: Markers for 4R
Lp	Rescaled position	Nr of markers in BIN	Markers 4R
1	0	10	3748707	3352565	3355826	3347633	3730184	3736936	3350322	3344155	3357460	3348899
2	0.184079	1	3742732_31:G>C
3	0.341862	3	3345035	3730937	3350823
4	0.683724	1	3747698
5	0.867803	1	3343640
6	1.07818	2	3584818	3733810
7	1.23596	2	3582325	3749471
8	1.60412	5	3584134	3593310	3360858	3352237	3359364
9	1.94598	2	3363850_34:C>G	3362811_28:C>G
10	2.49822	1	3738055
11	2.6823	2	3357104	3358359
12	3.36603	1	3735592
13	3.52381	13	3361411	3740686	3585937	3734685	3347904	3350173	3351382	3735913	3344907	3356330	3731017	3354006	3344948
14	3.89197	1	3354979
15	4.07605	3	3364294_64:G>A	3743358_62:G>A	3348726_32:G>A
16	4.44421	36	3344456	3746503	3748388	3736908	3578655	3733911	3343425	3355551	3354078	3358953	3346889	3354809	3342150	3741897	3343084	3355337	3343473	3353822	3358411	3350051	3597137	3734911	3731716	3363859	3344823	3360373	3361909	3345288	3590509	3343030	3342413	3355672	3589423	3357343	3352098	3734568
17	5.04904	1	3735839
18	6.07462	1	3341887
19	6.99502	2	3353457_21:G>C	3362268_63:C>T
20	7.1791	1	3357401
21	7.73134	1	3735734
22	7.91542	1	3352386
23	8.0995	1	3362710_47:G>A
24	8.46766	9	3341850	3730583	3750845	3341745	3353431	3343534	3588382	3358500	3596933
25	8.62544	1	3739406_20:G>A
26	9.04619	1	XrPt400510
27	9.04619	1	XrPt507774
28	9.04619	1	XrPt507378
29	9.41435	1	XrPt390612
30	9.94029	3	3743750_54:G>A	3745878_12:A>T	3356546_22:G>A
31	10.1244	6	3730435	3345021	3352673	3356783	3357879	3354853
32	10.2822	1	3353551
33	10.8344	1	3743578_68:A>G
34	11.2026	1	3730866
35	11.3866	2	3731413	3361744
36	11.5707	4	3600758	3735183	3354363	3353664
37	11.5707	1	XrPt508639
38	12.5174	1	3341798
39	13.1222	1	XrPt506928
40	13.1222	1	XrPt400301
41	13.28	1	XrPt399906
42	13.28	1	XrPt389466
43	13.4641	1	XrPt389772
44	13.6482	1	3357121
45	13.99	5	3745864_53:A>G	3744213_34:C>A	3596689_62:G>C	3364747_61:G>T	3740985_52:G>T
46	14.3845	1	3585657
47	15.1997	94	3749084	3739722	3736147	3748113	3746588	3732770	3750340	3739996	3748141	3740856	3738489	3730688	3750261	3735580	3750714	3731082	3748685	3737649	3747268	3731813	3748015	3747653	3740626	3745293	3748551	3749429	3732907	3748178	3745488	3737592	3748999	3730953	3740811	3731400	3750822	3738826	3740449	3342005	3342575	3344484	3348975	3599638	3344091	3352570	3595479	3355915	3345385
48	15.5416	1	3356704
49	15.6994	3	3343638	3739098	3742157
50	16.0675	1	3591963
51	16.2253	1	3357850
52	16.4094	2	3732159	3351250
53	16.5935	3	3739249	3737389	3576950
54	16.7512	22	3734441	3748640	3731483	3730726	3733119	3737897	3730656	3739852	3739602	3735770	3737481	3346727	3341794	3342308	3348875	3357004	3353661	3348526	3599345	3362172	3352615	3343333
55	17.1194	1	XrPt508547
56	17.8557	2	3576135	3585683
57	18.0398	1	3362759
58	18.3817	6	3741443	3735141	3734860	3343964	3591211	3353335
59	18.7235	1	3593579
60	19.3021	1	3730784_21:C>T
61	19.3021	1	3741101
62	19.4861	2	3592755	3349468
63	20.0121	1	3600950
64	20.1962	4	3345743	3351839	3345028	3594397
65	20.538	1	3344811
66	20.7221	1	3748002
67	20.9325	3	3745916	3731923	3360466
68	20.9325	2	3743819_54:T>C	3743819_40:G>C
69	21.1165	1	3732314
70	21.3269	1	3749127
71	21.4847	1	3736721
72	21.6688	2	3362567	3734722
73	21.8529	9	3748430	3360437	3734119	3354990	3350249	3747813	3739279	3735697	3344550
74	22.3525	5	3364770_26:C>A	3744096_22:A>G	3594894_44:C>T	3594980_15:C>T	3596388_35:C>A
75	22.5366	3	3360124	3597864	3362573
76	22.747	8	3601597	3350948	3355768	3351878	3735663	3344520	3602157	3358930
77	23.1414	1	3743102_40:C>G
78	23.3255	1	XrPt402061
79	23.6937	1	XrPt400363
80	24.0618	1	XrPt509687
81	24.43	1	XrPt402182
82	24.43	1	XrPt399246
83	24.43	1	XrPt401870
84	24.43	1	XrPt400488
85	24.9559	1	XrPt506689
86	25.5345	1	3743805
87	25.9552	1	3741186
88	26.7704	1	3342679
89	26.9545	1	3357326
90	27.349	2	3735520	3347717
91	28.1905	1	3346213
92	28.7427	1	3351492
93	29.0846	30	3731869	3731808	3748206	3742348	3740275	3748565	3732041	3748216	3738225	3750093	3750818	3734882	3741974	3735337	3575898	3344027	3345808	3343953	3363300	3348603	3347883	3581938	3354206	3346929	3354845	3348585	3344032	3348885	3349846	3344219
94	29.4264	1	3747808
95	29.7946	1	3362527
96	29.9524	16	3733567	3737420	3750310	3731645	3749347	3747982	3735631	3748533	3734798	3749794	3576983	3587526	3353080	3589516	3357134	3349165
97	30.3205	1	XrPt507218
98	30.6887	1	XrPt346745
99	31.2146	1	XrPt506914
100	31.3987	1	XrPt506918
101	31.7932	1	XrPt506458
102	31.9772	1	XrPt411093
103	32.9765	7	3736627	3746204	3750833	3740431	3733771	3748354	3348013
104	33.5814	7	3737623	3743217	3737625	3342152	3348102	3591274	3730728
105	33.7391	13	3741792	3355940	3363248	3590652	3732181	3362730	3577703	3736716	3598912	3579590	3737419	3362752	3734704
106	34.2914	1	3359106
107	34.6332	3	3740377	3731393	3346215
108	34.8173	2	3581024	3591984
109	35.0014	1	3735407_5:A>C
110	35.1592	1	XrPt410976
111	35.9481	1	3346506
112	36.737	1	3347375
113	37.8941	2	3749231	3737645
114	38.683	1	XrPt509321
115	39.0512	1	XrPt398816
116	39.0512	1	XrPt506606
117	39.2352	1	XrPt399748
118	39.6034	2	3750686	3731755
119	39.9453	9	3363139_45:C>G	3594091_14:T>C	3748158_24:T>C	3362063_10:G>A	3362135_56:T>C	3602283_41:A>C	3363461_62:C>A	3364157_20:A>G	3602381_41:C>G
120	40.3397	2	3601579	3362223
121	40.5238	1	XrPt508604
122	40.8656	1	XrPt390107
123	40.8656	1	XrPt508992
124	41.2338	1	XrPt505613
125	41.3916	1	3737186
126	41.3916	1	XrPt398501
127	41.5757	1	XrPt402630
128	41.7335	28	3744928_52:G>A	3744715_34:G>C	3743237_34:C>T	3597127_32:C>T	3597639_11:A>G	3601949_64:A>G	3746386_52:C>T	3746980_10:A>G	3364055_23:G>A	3595763_28:C>G	3742415_12:T>G	3729852_53:C>T	3743137_32:C>G	3362212_19:G>A	3362588_44:C>T	3585834_59:A>C	3587070_59:T>A	3596180_65:C>T	3596511_55:T>G	3600283_34:C>G	3600936_38:G>T	3731484_21:A>G	3742476_18:C>T	3746040_14:C>A	3363022_62:T>C	3363160_33:C>T	3365361_14:C>A	3578813_58:G>C
129	41.9175	1	3357778
130	42.2857	1	3729871
131	42.8905	1	3740229
132	43.9424	1	3346752
133	44.7839	1	3599239
134	45.8358	1	3349881
135	47.0981	1	3578298
136	47.5188	5	3750983	3730914	3346294	3348482	3600728
137	47.5188	1	3580568_19:G>C
138	47.6766	6	3745030_55:G>A	3586446_37:A>T	3357706_62:C>T	3596204_48:A>G	3596295_32:C>A	3745601_22:G>A
139	48.0447	1	3596014_27:G>A
140	48.3866	2	3363543_16:C>G	3344670_23:T>G
141	48.5707	1	3743299_8:A>G
142	48.7548	3	3348770	3342765	3343914
143	49.1229	1	3735813
144	49.307	11	3349871	3345541	3739700	3344057	3733400	3737770	3362894	3737082	3594996	3749553	3361080
145	49.4648	6	3364718_35:C>A	3350413_37:A>G	3362769_60:G>T	3350654_35:C>G	3346268_33:G>A	3343426_47:G>A
146	49.6489	2	3360769	3734133
147	50.017	2	3730796	3734014
148	50.1748	35	3580015	3741412	3735804	3739499	3730005	3730311	3748159	3732703	3750668	3730534	3750251	3735031	3581995	3342156	3580260	3588222	3361755	3580241	3351719	3345125	3344807	3579204	3589303	3352884	3342823	3350739	3346577	3358445	3364911	3344681	3364868	3357551	3363919	3342901	3361399
149	50.1748	6	3345747_44:C>T	3345732_56:T>C	3591702_33:T>C	3364888_55:G>A	3598170_31:T>G	3363547_56:A>T
150	50.3589	1	3736711
151	51.1478	1	XrPt402117
152	51.1478	1	XrPt401806
153	51.3319	1	XrPt401399
154	52.0419	1	XrPt348082
155	52.0419	1	XrPt507092
156	52.226	1	XrPt506530
157	52.5941	1	XrPt398636
158	52.5941	1	XrPt411525
159	52.5941	1	Xscm047
160	52.5941	1	XrPt402515
161	52.936	1	XrPt399525
162	52.936	1	XrPt508070
163	52.936	1	XrPt505596
164	53.6723	1	XrPt508114
165	54.8031	1	3737540
166	55.5657	2	3585535	3732725
167	55.7235	11	3360231	3749515	3741828	3746686	3740577	3742103	3736365	3737005	3586059	3352681	3350240
168	55.7235	1	3743789_37:C>G
169	55.9076	1	3362907_46:C>G
170	56.0654	15	3346518	3750299	3735923	3745855	3735623	3737101	3345657	3586372	3349673	3354653	3350922	3353246	3355261	3349071	3351095
171	56.4335	1	3359618
172	57.2224	1	3597093
173	58.4058	1	3733738
174	59.1947	1	3352091
175	59.3788	1	3590717
176	59.7206	3	3342504_50:C>G	3365073_49:T>C	3364350_22:A>C
177	60.0625	2	3603217	3354008
178	60.7725	1	3735064
179	61.1144	46	3739680	3738158	3737813	3741926	3738879	3730913	3738562	3749522	3733280	3748617	3748507	3737332	3750752	3737156	3749763	3732292	3749521	3739321	3749907	3734658	3734020	3737463	3344036	3357731	3357554	3353659	3353027	3586641	3586525	3341950	3347626	3362066	3578323	3579332	3343361	3579381	3351855	3360703	3347003	3589499	3348259	3361822	3347312	3343547	3350259	3352364
180	61.6666	1	3733926
181	62.0348	7	3363020_50:T>C	3748858_40:G>C	3743515_62:C>G	3748591_18:C>G	3743515_19:C>G	3742515_32:A>G	3363020_57:C>T
182	62.9552	1	3356936
183	63.3233	3	3745419_52:T>G	3734128_26:A>G	3591636_20:A>C
184	63.5074	1	3731036
185	63.6915	13	3748093	3747541	3732102	3736424	3741678	3731359	3735610	3742037	3343925	3346360	3599004	3351060	3349152
186	64.0597	1	3598244
187	64.4804	2	3596588	3353782
188	64.8486	1	3749278
189	65.0327	14	3600536	3742036	3738090	3746884	3739015	3733829	3736462	3342221	3350641	3347084	3356651	3577092	3364291	3345647
190	65.5849	1	3342885
191	66.1634	1	3738934
192	66.8997	33	3730568	3734620	3732132	3736603	3744382	3737416	3750562	3734474	3735420	3748293	3729899	3731094	3733090	3731819	3355701	3342177	3342762	3595051	3351590	3342778	3350924	3354180	3364226	3594667	3346511	3355334	3351325	3352475	3355141	3352216	3352103	3347189	3342985
193	67.4783	1	XrPt509570
194	67.8464	1	XrPt507906
195	68.9772	1	XrPt402300
196	68.9772	1	XrPt507179
197	69.5558	1	XrPt509144
198	71.0547	1	XrPt507431
199	71.4228	1	XrPt509173
200	71.4228	1	XrPt505329
201	71.9488	1	XrPt507981
202	72.9481	1	3732808
203	73.1322	8	3741388	3738202	3729976	3343154	3588963	3586442	3361348	3356476
204	73.2899	1	3356585
205	73.474	1	3589568_61:C>G
206	73.8159	4	3591843	3741753	3748140	3350550
207	74.1577	2	3586030	3358156
208	74.9467	1	3733036
209	75.3148	13	3594401	3730555	3748151	3743339	3736616	3347459	3343143	3345248	3355465	3351876	3355372	3598462	3347179
210	75.8408	1	3738628_29:T>C
211	76.4456	1	3355320
212	77.3134	1	3364859
213	77.5238	9	3364985_38:G>C	3745024_68:G>A	3746792_33:C>T	3362211_29:G>C	3744263_50:G>T	3744998_32:G>A	3364002_56:A>C	3595366_55:G>C	3364458_19:T>G
214	77.8656	1	3731564
215	78.4179	1	3600064
216	78.8123	1	3737371
217	79.1805	103	3737635	3741675	3741555	3739754	3586136	3357043	3577726	3590922	3357545	3576001	3734068	3750599	3741019	3577056	3359572	3748884	3359111	3749754	3344989	3589433	3739674	3579262	3593007	3740830	3347053	3583389	3750426	3357245	3746458	3737112	3736136	3739092	3735508	3743478	3748099	3578006	3577560	3744918	3738819	3353615	3358022	3341874	3748077	3598161	3343176	3346613	3750332
218	79.5486	22	3730014	3739030	3733814	3747290	3735605	3741480	3343492	3734952	3733836	3739920	3739268	3746862	3345206	3342358	3734330	3353550	3344093	3734552	3353584	3341926	3360285	3746957
219	80.2324	1	XrPt411103
220	80.4164	1	Xscsz605L870
221	80.7583	1	XrPt506710
222	80.9424	1	XrPt389776
223	81.4683	27	3577215	3750978	3731700	3743635	3734443	3736388	3731025	3737547	3746158	3748962	3341975	3353650	3583114	3593796	3582622	3347950	3602620	3351533	3593848	3581677	3351180	3350142	3346712	3579227	3342494	3588567	3579442
224	81.9943	2	3588189	3595756
225	82.4939	5	3595249_22:T>G	3742695_25:G>T	3344704_24:A>G	3363287_22:T>C	3743031_48:A>G
226	83.2828	1	3350287
227	83.8877	1	3346391
228	85.2025	1	3731676
229	85.9651	89	3344795	3735548	3733287	3730167	3733176	3737056	3740009	3734108	3739004	3733002	3748804	3737193	3730352	3736852	3739688	3749527	3737230	3732012	3745269	3747445	3741002	3741258	3730681	3732948	3734750	3733382	3739736	3738344	3746774	3737280	3732032	3734732	3733266	3740996	3741032	3733523	3750248	3731039	3733360	3359573	3354700	3351633	3348186	3359815	3355450	3351257	3342166
230	86.1229	1	3347970
231	86.8855	1	3580880
232	87.4904	1	3745130_9:G>A
233	87.6744	20	3734819	3747227	3741638	3738845	3738494	3736031	3734675	3738665	3748396	3734453	3750139	3735128	3740963	3580685	3343153	3584381	3352826	3578786	3354796	3342098
234	88.0163	1	3362576_36:C>G
235	88.1741	1	3745392_68:C>G
236	88.3319	1	3343175
237	88.8841	1	XrPt402625
238	89.0419	1	XrPt389858
239	89.226	1	XrPt346499
240	89.41	1	XrPt507832
241	89.41	1	XrPt505669
242	89.6204	1	XrPt401426
243	89.6204	1	XrPt507976
244	89.6204	1	XrPt507448
245	89.8045	1	XrPt401629
246	90.7512	1	XrPt400746
247	90.7512	1	XrPt509560
248	91.8294	1	XrPt389610
249	92.4342	1	XrPt389872
250	93.4861	1	XrPt399893
251	94.0909	1	XrPt400965
252	95.5373	1	3750005
253	96.3788	1	3734372
254	96.9836	1	3749272
255	97.1414	3	3594317_16:T>C	3745315_16:T>C	3742923_60:G>A
256	97.6673	2	3736074	3730798
257	98.0092	1	3351339
258	98.5614	1	3347509
259	99.14	1	3737696
260	99.2977	1	3595311_40:G>A
261	99.4818	3	3738830	3588619	3581027
262	99.8237	19	3355769	3745430	3734015	3746174	3749223	3748409	3344474	3581870	3353383	3347943	3342439	3347587	3342903	3348445	3579640	3357855	3351147	3581707	3362707
263	99.9815	1	3749737
264	100.797	1	3729845
265	101.375	1	3362423_6:T>A
266	102.269	1	3600924
267	102.848	1	3365365
268	103.242	1	3344132
269	103.637	1	3344226
270	103.821	4	3357503	3348086	3736287	3748456
271	104.189	1	3737285
272	104.347	14	3358051	3740736	3740884	3747203	3747868	3736389	3737501	3349763	3355486	3590824	3598063	3590896	3349971	3577875
273	104.689	2	3346136	3737624
274	105.399	1	XrPt344778
275	106.161	1	XrPt401518
276	106.161	1	XrPt399272
277	106.161	1	XrPt402198
278	106.924	1	3747123
279	107.108	1	3596910_67:G>T
280	108.318	1	3734235
281	109.317	1	3348822
282	109.659	21	3746530	3748906	3739552	3749343	3748066	3738394	3737034	3746765	3354235	3730710	3359928	3358695	3741371	3363569	3350750	3738647	3738243	3577159	3342332	3347583	3356804
283	109.843	1	3349726
284	110.185	13	3588862	3748832	3750409	3731904	3733722	3747641	3736820	3730716	3360569	3594816	3352336	3358457	3348327
285	110.553	1	3343179_9:G>C
286	110.711	1	3357588_29:T>G
287	110.895	1	3359862_41:T>C
288	111.053	17	3584975	3735041	3729839	3580224	3349609	3360880	3345467	3345267	3351388	3734196	3353967	3739257	3591006	3359142	3356022	3587764	3582213
289	111.605	1	XrPt401071
290	112.341	1	3352398
291	112.709	3	3576084	3342442	3347334
292	112.867	3	3344833	3737131	3350687
293	113.235	2	3590754	3742052
294	113.577	1	3592708
295	113.761	4	3739472_19:G>C	3746198_41:T>C	3738962_10:A>G	3593902_35:C>G
296	114.287	1	3351353
297	114.892	8	3600905	3741241	3748812	3601087	3359887	3731256	3589483	3734351
298	115.313	1	3360902
299	115.497	3	3737530	3748485	3346507
300	116.259	1	Xscsz728L950sn
301	116.628	1	XrPt505925
302	116.628	1	XrPt411515
303	116.969	1	XrPt507901
304	117.338	1	XrPt399870
305	117.706	1	XrPt347395
306	117.89	1	XrPt115379
307	118.232	1	XrPt401010
308	118.81	1	3737605
309	118.994	1	3357960
310	119.389	1	3352575
311	119.994	7	3351688_40:C>A	3364886_52:A>G	3743487_43:A>G	3743214_21:C>G	3597701_35:A>G	3743743_37:A>C	3364883_21:C>G
312	120.362	1	3742092
313	120.914	1	3745495
314	121.44	1	3745637
315	122.518	3	3346769_21:G>C	3602438_36:C>G	3365405_28:T>G
316	122.702	1	3737994
317	122.886	38	3347451	3737054	3737081	3739392	3736472	3734974	3736497	3747132	3732614	3351417	3596113	3347417	3582253	3354867	3599591	3581601	3585923	3356098	3345728	3341955	3351274	3358686	3348537	3342398	3349652	3353040	3593605	3351833	3352106	3350667	3346357	3347667	3359081	3352400	3344252	3595928	3347394	3576205
318	123.228	1	3342360
319	123.991	1	3730607
320	124.806	1	3748511
321	125.016	1	3737085
322	126.252	1	3739615
323	127.252	1	3750607
324	127.672	1	3740314
325	128.908	1	3351071
326	129.092	1	3355143
327	129.25	2	3346158	3355718
328	129.776	2	3741780	3738438
329	129.96	1	3747956
330	130.565	1	3600492
331	131.17	2	3740908	3740731
332	131.512	9	3734161	3737551	3729966	3739510	3733276	3739055	3361185	3343965	3357510
333	132.064	1	3734908
334	132.248	2	3746181_49:A>G	3743091_32:C>T
335	132.8	1	XrPt509566
336	133.642	1	XrPt505571
337	134.431	1	XrPt411290
338	135.377	1	3749078
339	135.745	7	3737721	3732832	3747548	3732073	3749983	3356882	3589010
340	137.297	1	3346576_7:C>G
341	137.297	2	3354976	3360394
342	137.639	2	3347887	3747057
343	137.823	1	3358438
344	138.165	9	3592903	3747745	3732261	3345615	3579275	3357656	3347321	3364716	3358304
345	138.349	1	3348558
346	138.954	5	3349093	3740737	3361603	3345859	3356791
347	139.138	3	3740081	3742711	3364044
348	139.532	1	3592074
349	140.321	1	3741314
350	140.873	8	3347015	3740653	3350787	3343584	3359653	3591868	3360469	3593018
351	141.057	2	3365084_34:C>T	3362663_20:A>T
352	141.057	9	3745001	3739568	3730614	3748571	3589781	3354421	3362258	3587062	3342428
353	141.242	1	3734550
354	141.794	1	XrPt508199
355	142.346	1	XrPt508686
356	143.608	1	XrPt400270
357	143.792	1	XrPt390125
358	143.976	1	XrPt400130
359	144.476	1	XrPt399432
360	145.002	3	3748037	3749609	3594236
361	145.002	1	3744859_14:G>T
362	145.37	1	3741816
363	145.712	14	3341826	3750415	3737836	3731506	3747900	3348300	3359640	3352540	3349748	3345575	3344963	3598821	3588593	3357166
364	145.87	1	3749384
365	146.659	1	3355235
366	147.448	1	3740131
367	148.053	1	3732978
368	149.052	1	3346259
369	149.867	1	3750577
370	150.261	1	3358183
371	150.63	1	3354469
372	151.208	1	3354021
373	151.603	1	3734332
374	151.971	1	3595117
375	152.339	1	3735649
376	153.338	1	3355647
377	154.153	1	3731910
378	154.548	1	3741091
379	155.153	1	3348347
380	155.337	1	3362001
381	156.073	1	3748419
382	156.257	1	3747363
383	156.652	1	3748477
384	157.467	1	3749182
385	157.835	1	3586519
386	158.414	1	3357223
387	158.624	1	3346254
388	159.65	1	3741406
389	160.36	40	3344570	3734309	3738935	3737555	3730195	3736415	3739597	3737574	3735739	3749696	3735158	3730127	3747886	3734361	3733345	3734589	3738309	3742433	3730044	3746902	3357834	3352668	3355042	3350471	3355173	3361700	3342526	3349840	3349245	3352810	3351911	3592767	3576585	3586758	3360002	3580891	3578058	3347616	3343258	3601482
390	160.36	2	3364477_43:C>G	3746340_22:A>C
391	161.175	1	3592879
392	162.2	1	3750483
393	162.963	1	3363429
394	163.305	1	3734257
395	163.673	1	3747702
396	164.488	1	3584568
397	165.067	2	3603093_25:G>C	3585958_42:C>T
398	165.251	1	3737521
399	165.409	20	3355553_67:C>G	3743962_48:A>T	3742340_50:A>G	3744417_63:G>A	3597561_58:A>G	3746659_30:C>T	3745145_57:C>A	3349905_19:C>A	3578114_45:A>C	3742454_51:C>G	3748969_45:A>C	3342909_13:T>G	3342914_38:T>A	3356915_16:C>T	3597488_61:A>T	3343021_42:G>C	3744243_14:G>C	3744318_29:A>C	3364785_52:G>C	3596501_31:G>C
400	166.487	1	Xpsr119f2r2
401	167.355	1	XrPt505620
402	167.723	1	XrPt508722
403	168.091	1	XrPt399783
404	168.091	1	XrPt347390
405	168.275	1	XrPt399667
406	168.617	1	XrPt398534
407	168.801	1	XrPt507200
408	168.801	1	XrPt116809
409	168.985	1	XrPt509244
410	169.143	1	XrPt347702
411	169.853	39	3598097	3348214	3358716	3348706	3741993	3740634	3342450	3731833	3750201	3343499	3749394	3355949	3347699	3750881	3348815	3594443	3587028	3602943	3576141	3596073	3587432	3737880	3735057	3601957	3587815	3579725	3748910	3585437	3583905	3590440	3602880	3738178	3359946	3344019	3354964	3732061	3589749	3739531	3343549
412	170.405	1	3345827
413	170.773	1	3584312
414	171.115	1	3342289
415	171.457	1	3348140
416	171.799	1	3591161
417	171.983	1	3602027
418	172.982	1	3348203
419	173.955	1	3738692
420	175.165	1	3736956
421	176.269	1	3738257
422	177.058	2	3363731_15:C>T	3595257_32:A>G
423	177.242	1	3750831
424	178.031	1	3732247
425	178.873	34	3600208	3741944	3747191	3351932	3357605	3590700	3359428	3355745	3740833	3343762	3734749	3342601	3349155	3344675	3732741	3342997	3349580	3360946	3734592	3598030	3347698	3343419	3749603	3345330	3359503	3749743	3355680	3359517	3358969	3731053	3360571	3729922	3731192	3749777
426	179.057	50	3735782	3737097	3601663	3361377	3592498	3599384	3361791	3347960	3352579	3347955	3356605	3343885	3351248	3346237	3741927	3355926	3351580	3750267	3750083	3744106	3587161	3355652	3354252	3747153	3344652	3355790	3596907	3745012	3343751	3345723	3738582	3590510	3599713	3348358	3594442	3342799	3352586	3750589	3746163	3744409	3351031	3342053	3744541	3353495	3600295		3342485
427	179.399	6	3747941	3737757	3733215	3734479	3729961	3360712
428	179.583	1	3577901
429	180.135	3	3587334	3748073	3585907
430	180.661	12	3591076	3739600	3750640	3730441	3598556	3350205	3581453	3579351	3583241	3342754	3350816	3353627
431	181.213	1	3736100
432	181.765	1	3345193
433	181.949	1	3353448
434	182.107	6	3351419	3354002	3749510	3750618	3350284	3732920
435	182.475	1	3737067
436	182.844	1	3750285
437	183.212	23	3361301	3739612	3747650	3583853	3731835	3352273	3749764	3597622	3342197	3359414	3738143	3359248	3586980	3364971	3582857	3344583	3582244	3744477	3344744	3742032	3343655	3343131	3345547
438	183.58	1	3735371
439	183.764	2	3351289	3602708
440	184.474	1	XrPt505900
441	184.632	1	XrPt410824
442	184.816	1	XrPt506933
443	185	1	XrPt505295
444	185.158	1	XrPt507997
445	185.342	1	XrPt346643
446	185.5	1	XrPt507738
447	185.684	1	XrPt344425
448	185.684	1	XrPt400747
449	185.684	1	XrPt505492
450	185.868	1	XrPt400864
451	186.052	1	XrPt401451
452	186.052	1	XrPt401447
453	186.394	1	XrPt402392
454	187.288	39	3344771	3737729	3741749	3730149	3748549	3737669	3741201	3739878	3747124	3746963	3747823	3747115	3730774	3357295	3594436	3363701	3360297	3592065	3584730	3342513	3348063	3358173	3591089	3354315	3577129	3356309	3589223	3349653	3344102	3354860	3598414	3347741	3353479	3601252	3599149	3588576	3578381	3357808	3586618
455	187.63	1	3740843
456	187.971	44	3748552	3736255	3589972	3743616	3732900	3749847	3749799	3749599	3733488	3741596	3737902	3737320	3739059	3749643	3736691	3738990	3732287	3347303	3350380	3343755	3599693	3579666	3586887	3357455	3349237	3342279	3349345	3589186	3590283	3600329	3601656	3581642	3347576	3346102	3599570	3599898	3344369	3602939	3601198	3342474	3360496	3587894	3355607	3348852
457	188.366	1	3749314
458	188.55	1	3737887
459	189.786	1	XrPt505720
460	190.364	1	XrPt508028
461	190.549	1	XrPt506134
462	190.549	1	XrPt507026
463	190.733	1	XrPt411289
464	190.917	1	XrPt411080
465	191.101	1	XrPt506939
466	191.101	1	XrPt389763
467	191.101	1	XrPt402590
468	191.259	1	XrPt507549
469	191.259	1	XrPt509448
470	191.259	1	XrPt505229
471	191.443	1	XrPt401491
472	192.153	1	XrPt344295
473	192.679	1	XrPt508026
474	192.836	1	XrPt506948
475	193.573	1	XrPt401183
476	194.756	1	3741958
477	195.124	12	3359897	3739900	3735786	3740312	3734080	3746697	3343251	3345742	3345769	3594610	3582176	3587761
478	195.492	1	3745003
479	196.781	1	3748177
480	197.754	45	3353241	3731089	3731220	3730318	3735521	3738169	3733678	3737355	3735348	3750586	3736047	3734534	3746013	3739548	3747232	3750461	3356950	3343557	3600720	3588475	3343283	3578702	3596191	3590503	3356752	3600972	3354392	3352598	3349465	3363534	3356547	3343554	3351761	3352818	3591673	3590517	3347131	3363288	3359481	3350679	3360842	3360356	3351455	3603072	3350778
481	198.858	1	3742814
482	200.173	5	3352163	3738455	3596705	3576584	3353932
483	201.251	1	XrPt505550
484	201.251	1	XrPt401544
485	201.593	1	Xscy09d
486	201.962	1	XrPt399482
487	202.33	1	XrPt508607
488	202.514	1	XrPt507507
489	203.092	2	3602507	3730541
490	204.013	1	3345578
491	205.091	8	3341825	3747120	3740757	3346655	3350741	3354225	3353956	3358111
492	205.249	1	3743892
493	205.617	1	3738955
494	205.959	1	3749327
495	206.327	1	3348500
496	206.879	1	3732395
497	207.694	1	3737415
498	208.247	1	3731142
499	208.983	1	3749611
500	209.351	1	3731688
501	210.324	1	3584885
502	210.876	1	3740585
503	211.218	3	3361731	3749150	3739133
504	211.402	1	3730697
505	212.112	24	3356887_58:T>G	3746397_64:G>A	3596587_38:G>C	3750169_54:A>G	3354165_47:C>T	3345917_61:G>C	3744984_51:A>G	3742855_53:C>T	3743996_47:C>T	3731607_34:T>C	3731929_11:G>A	3341774_33:C>T	3345820_11:G>A	3342333_16:G>C	3344253_49:T>C	3363829_51:A>G	3341752_18:C>T	3734718_45:T>G	3362071_22:G>A	3363355_27:G>A	3578092_23:A>C	3362325_25:G>C	3743013_33:C>T	3743891_45:G>C
506	212.638	1	3342852
507	213.006	1	3358620
508	213.795	1	3750398
509	213.953	1	3733449
510	214.321	1	3739105
511	216.057	1	3741513
512	216.846	1	3749456
513	217.003	24	3341762	3734272	3749819	3740103	3732723	3730802	3736098	3349722	3348480	3354951	3352428	3346006	3346523	3345459	3357771	3581338	3343159	3349718	3350656	3591141	3588954	3346855	3354984	3354998
514	217.188	8	3731353	3732674	3746516	3734094	3353666	3345200	3359722	3347787
515	217.503	60	3364519_58:C>A	3363363_65:C>T	3745827_55:C>T	3733917_57:G>A	3749214_64:C>A	3743015_40:G>A	3743211_11:C>T	3363180_57:G>A	3592501_35:G>C	3593379_11:G>A	3737818_54:A>T	3364307_13:G>C	3742805_41:A>C	3744093_34:C>G	3735317_33:T>A	3744393_33:G>A	3746073_67:G>T	3341900_33:A>G	3731862_10:T>C	3744075_63:G>A	3364367_15:C>G	3743072_25:G>A	3363911_20:C>T	3601004_54:C>A	3736450_51:G>C	3745028_30:T>C	3745730_35:T>G	3743314_39:C>T	3743723_61:G>C	3743845_60:C>A	3346720_58:C>T	3350419_16:T>C	3352495_57:C>G	3356041_41:G>A	3363740_14:C>T	3746033_53:C>G	3577291_48:C>T	3733128_19:C>G	3745688_47:C>T	3356845_65:C>G	3364305_32:T>C	3364382_39:T>C	3576185_67:G>A	3581611_37:T>C	3582662_31:A>G	3599316_44:G>A	3345675_30:A>T
516	217.687	1	3730883
517	218.213	1	XrPt398695
518	218.581	1	XrPt507668
519	218.765	1	XrPt508878
520	218.765	1	XrPt508318
521	218.765	1	XrPt401308
522	218.765	1	XrPt400382
523	218.949	1	XrPt508305
524	219.133	1	XrPt505373
525	219.659	1	XrPt410883
526	220.369	1	XrPt509323
527	220.711	1	XrPt389928
528	220.895	1	XrPt120194
529	221.053	1	XrPt120306
530	221.237	1	XrPt399841
531	221.237	1	XrPt400708
532	221.237	1	Rfc1
533	221.816	1	3355996
534	222.158	1	3749936
535	222.71	1	3732825
536	223.288	1	3734605
537	224.288	1	3732790
538	225.313	1	3745822
539	226.786	1	3730619
540	227.838	1	3741057
541	228.679	2	3747562	3736305
542	229.074	1	3732541
543	229.679	1	3748089
544	229.863	18	3586211	3729978	3749334	3744780	3343602	3580442	3359713	3590135	3344362	3353940	3346686	3359031	3579437	3595966	3343321	3359483	3585446	3597372
545	229.863	3	3364154_38:A>T	3364877_23:G>A	3731151_67:T>C
546	230.415	1	3346159
547	231.914	1	3748074
548	232.939	1	3740696
549	233.702	1	3591522
550	234.123	1	3742594
551	234.964	1	3731087
552	235.517	1	3342362
553	235.701	1	3358277
554	236.069	2	3344870	3735723
555	236.963	1	Xscsz670L900
556	237.673	1	XrPt508638
557	237.673	1	XrPt401508
558	237.673	1	XrPt505207
559	237.831	1	XrPt117100
560	238.725	1	XrPt400433
561	238.883	1	XrPt348507
562	239.067	1	XrPt398798
563	239.593	1	XrPt508276
564	240.776	1	3585749
565	241.355	3	3746035_37:A>G	3745676_27:A>T	3745398_58:G>A
566	241.355	22	3734438	3740780	3744305	3748920	3733865	3733165	3733148	3740912	3738162	3738458	3345478	3343472	3358021	3595545	3344158	3350897	3345305	3358239	3600368	3349894	3343056	3578952
567	241.723	2	3347430	3360555
568	241.907	1	3347034
569	242.485	4	3595301	3737407	3732492	3749864
570	242.669	1	3365301_26:G>A
571	242.853	1	3742159
572	243.458	1	3732172
573	244.011	7	3356508	3748257	3592341	3341784	3601841	3343650	3358347
574	244.352	1	3355292
575	245.062	7	3362184	3747519	3738034	3352015	3343859	3346455	3363787
576	245.246	1	3732283
577	245.957	1	3365315
578	246.877	1	XrPt509548
579	247.245	1	XrPt509165
580	247.613	1	3740079
581	247.955	1	3348516
582	248.665	34	3749423	3738970	3732660	3738459	3749972	3740186	3731181	3733504	3741267	3748452	3731051	3736177	3743129	3734458	3746754	3748801	3740587	3733233	3345122	3354019	3361612	3577428	3601963	3352065	3344837	3585831	3593718	3359743	3593410	3356792	3346178	3581510	3354846	3350560
583	248.823	1	3342870_9:C>T
584	249.191	4	3342296	3735865	3738915	3351439
585	249.559	1	3354560
586	249.927	5	3355893	3731130	3342750	3359581	3348319
587	250.085	2	3601500	3591128
588	250.085	1	3597615_38:T>C
589	250.48	1	3602990
590	250.637	10	3346068	3731108	3356112	3343748	3353979	3355198	3350353	3601816	3349110	3347307
591	250.637	2	3365363_14:G>T	3595871_10:C>G
592	250.821	2	3747710	3748237
593	251.4	1	3592769
[truncated: 56 more columns]

## Sheet: Markers for 5R
Lp	Rescaled position	Nr of markers in BIN	Markers 5R
1	0	1	3743336
2	0.789392	11	3587611	3735546	3730110	3735466	3354713	3358658	3346716	3344631	3357257	3594511	3364963
3	1.05252	1	XrPt401500
4	1.84191	1	3578295
5	2.36817	8	3733106_35:G>C	3738384_16:G>A	3742644_31:A>G	3743115_15:G>T	3362869_54:A>G	3743514_29:T>C	3362694_42:A>T	3595901_36:T>C
6	2.36817	12	3356218	3341935	3355516	3354983	3347141	3342900	3582788	3579548	3364339	3346970	3345039	3345806
7	2.85685	25	3582948	3749006	3737001	3747257	3737736	3741363	3735235	3736158	3733467	3732733	3733618	3750523	3344336	3584572	3575906	3353759	3346013	3346312	3577968	3598764	3580622	3347416	3596440	3342854	3355000
8	3.57106	2	3364742_16:A>G	3598588_38:G>A
9	3.57106	1	3356722
10	3.83419	9	3581474	3734154	3749551	3359384	3342193	3579380	3581654	3345006	3354192
11	4.05973	5	3356126_68:C>T	3746101_28:T>C	3595508_34:A>G	3745933_55:G>C	3363846_44:T>C
12	4.05973	5	3747515	3732893	3353887	3356507	3350067
13	4.5484	2	3365302_59:A>G	3743459_68:G>A
14	4.81153	5	3730174_18:C>T	3586449_13:T>C	3363684_38:T>C	3743836_13:A>G	3743055_28:C>G
15	4.81153	26	3347051	3746550	3747017	3577963	3360242	3345041	3576705	3347342	3342003	3343287	3352003	3602140	3350065	3350286	3594965	3349288	3360634	3361757	3352723	3349303	3357372	3360391	3348612	3355605	3362488	3347856
16	5.07466	2	3351626	3348030
17	5.90164	1	XrPt119858
18	6.72862	1	XrPt508895
19	6.72862	1	XrPt390586
20	7.29248	30	3346168	3729850	3750350	3746966	3731159	3750216	3735134	3729990	3730084	3733869	3743056	3594302	3587743	3357111	3581055	3590887	3350219	3587087	3602113	3599428	3352232	3591956	3596434	3346707	3600191	3357928	3359509	3600609	3362782	3593065
21	7.55561	5	3580291	3736692	3599463	3579264	3579082
22	8.08187	1	3361245
23	8.345	8	3745616_30:T>G	3741629_21:T>G	3732429_24:A>G	3736562_67:G>A	3741018_10:T>C	3363799_47:T>C	3588880_38:A>G	3749302_68:G>C
24	8.87126	1	3344899
25	9.99896	8	3599375	3361195	3588988	3589943	3351318	3586218	3362346	3355797
26	10.2621	20	3581850	3733987	3735231	3741747	3740116	3750121	3747856	3746105	3746441	3741768	3730598	3739222	3746945	3738347	3733347	3343522	3356388	3594972	3584409	3351756
27	11.277	1	XrPt401037
28	12.0664	1	XrPt401067
29	12.3295	1	XrPt505276
30	12.3295	1	XrPt401074
31	12.5927	1	XrPt508565
32	13.6452	3	3736988	3733755	3579893
33	14.4346	1	3353405
34	14.7353	1	3343310
35	15.9006	1	3731802
36	16.4645	1	3596236_29:T>C
37	16.4645	10	3732657	3736857	3741382	3734828	3749267	3344157	3359055	3357224	3589994	3349199
38	16.9531	2	3365134_33:C>G	3740439_60:A>T
39	17.1787	1	3362103_9:C>T
40	17.4418	2	3356195	3575951
41	17.6673	6	3344546	3729923	3735009	3361131	3578894	3353954
42	18.9078	1	XrPt505835
43	20.7121	1	XrPt506172
44	21.276	1	XrPt348431
45	21.276	1	XrPt402393
46	21.276	1	XrPt507678
47	21.276	1	XrPt120605
48	21.7647	1	XrPt508460
49	22.8924	1	3750050
50	24.6215	1	XrPt506457
51	24.8846	1	XrPt347750
52	26.2755	1	3346709
53	27.3656	1	3357394
54	28.4933	1	3732561
55	29.3579	11	3748622	3735594	3738525	3741297	3746913	3733146	3733868	3737488	3346540	3345878	3578740
56	29.8841	2	3363427	3733725
57	30.6359	31	3736545	3747468	3344905	3594457	3341881	3356753	3597718	3343785	3342137	3341976	3351615	3346998	3355357	3357374	3603105	3581961	3595161	3585440	3582463	3349742	3587839	3342737	3346369	3594544	3601104	3348225	3598465	3592237	3590498	3592729	3355789
58	30.899	1	3582246_48:G>T
59	31.3877	26	3748503	3750383	3746796	3732401	3735193	3749475	3738286	3733574	3731787	3733272	3732526	3738456	3729893	3738625	3750219	3750937	3730252	3739614	3733481	3747489	3741557	3738635	3731347	3749664	3750190	3730973
60	32.2147	1	3594395
61	33.38	1	3741660
62	33.9063	1	3360330
63	34.1694	35	3342936	3738097	3741250	3731972	3749565	3736488	3731486	3730888	3738319	3731165	3748078	3747531	3739441	3737957	3733589	3748643	3577520	3595791	3583577	3352283	3344446	3350028	3342627	3600819	3351073	3350724	3588000	3357863	3358263	3360841	3355533	3354207	3585660	3350416	3355871
64	34.4325	1	3745432_22:A>C
65	34.6956	1	3580315
66	35.4474	1	3352035
67	36.0113	2	3739454	3735358
68	36.2744	40	3362618_44:A>C	3742608_35:A>G	3352650_44:A>G	3363250_11:T>C	3596975_38:C>T	3587866_48:T>A	3743854_53:A>G	3743097_20:T>C	3743749_32:C>A	3742140_60:G>A	3742844_51:G>A	3363172_12:A>G	3736006_58:C>G	3593102_33:G>C	3595445_11:G>A	3746063_13:G>A	3746389_27:C>A	3580425_49:G>T	3361952_26:T>C	3364663_13:A>G	3743813_13:A>G	3356755_13:G>T	3600927_53:C>G	3743968_55:G>C	3345638_56:C>T	3363823_60:T>C	3578407_19:C>T	3592479_68:C>G	3597189_65:T>C	3344763_28:C>T	3362492_65:C>T	3596227_39:C>G	3596857_37:G>C	3600838_56:T>G	3745671_45:C>G	3357077_14:G>C	3597487_32:G>C	3734729_63:T>G	3737873_11:G>A	3362786_28:A>C
69	36.7631	1	3353219
70	37.5901	1	3359656
71	37.8532	1	3343344
72	38.4547	1	XrPt507099
73	39.3944	1	XrPt506108
74	40.2214	1	XrPt401463
75	40.2214	1	XrPt400606
76	40.5221	1	XrPt402461
77	40.5221	1	XrPt401944
78	41.2739	1	XrPt399606
79	42.0257	1	XrPt400368
80	42.0257	1	XrPt508097
81	42.0257	1	XrPt508190
82	42.0257	1	XrPt402087
83	42.0257	1	XrPt389969
84	43.0406	1	3363820_20:C>G
85	43.83	1	3344037
86	45.296	1	3747378
87	46.1606	34	3346307	3741353	3346731	3343517	3344636	3343448	3344865	3734622	3352742	3729822	3730381	3736178	3580631	3736708	3350676	3349558	3587209	3349903	3585797	3344251	3579739	3598767	3354057	3344379	3358070	3344686	3748101	3731961	3345511	3734502	3343826	3749771	3730868	3745610
88	46.4237	1	3734816
89	47.2507	54	3593681	3730347	3352550	3749674	3343742	3748067	3595299	3361666	3750729	3355872	3747741	3738843	3747035	3737801	3743066	3357362	3358676	3359073	3353403	3732858	3347928	3740118	3351740	3746883	3354443	3737823	3743383	3735934	3342784	3733166	3578458	3741225	3749200	3348964	3745258	3748664	3361488	3344981	3354442	3353640	3356656	3347701	3351051	3354069	3360024	3592803	3345540
90	47.8522	16	3602038	3342602	3584583	3747375	3736520	3750508	3735654	3736960	3737079	3737150	3585518	3349553	3740493	3343402	3355993	3576680
91	48.4536	7	3729909	3578129	3580515	3731651	3748084	3736367	3734386
92	49.243	8	3731736	3735368	3730036	3731016	3350683	3343365	3360067	3356361
93	49.7317	8	3745425_29:C>T	3742240_47:A>C	3364263_13:C>G	3742934_51:A>G	3365193_46:A>G	3596739_41:C>T	3364788_14:C>G	3343248_10:G>C
94	50.5211	2	3736941	3359150
95	51.7615	1	3749589
96	52.2878	27	3342375	3594961	3342149	3359745	3349044	3362464	3587437	3356736	3586343	3350657	3364766	3353665	3747551	3362731	3602380	3343211	3344368	3361293	3738427	3730049	3741948	3352114	3750135	3741889	3737305	3735746	3749946
97	52.8141	1	3742058
98	54.0169	1	3360432
99	55.1822	1	3739374
100	56.0468	1	XrPt389367
101	56.3475	1	XrPt505348
102	56.3475	1	XrPt400297
103	56.3475	1	XrPt390685
104	56.3475	1	XrPt410977
105	56.3475	1	XrPt509163
106	56.3475	1	XrPt401093
107	56.3475	1	XrPt401710
108	56.3475	1	XrPt400771
109	56.3475	1	XrPt401688
110	56.3475	1	XrPt505220
111	56.3475	1	XrPt389495
112	56.5731	1	XrPt402391
113	56.8362	1	XrPt346454
114	56.8362	1	XrPt505205
115	56.8362	1	XrPt390740
116	56.8362	1	XrPt389427
117	56.8362	1	XrPt506729
118	56.8362	1	XrPt347593
119	56.8362	1	XrPt390088
120	58.4526	2	3750596	3354319
121	59.242	42	3348993	3349780	3347009	3353277	3344530	3594658	3351287	3352028	3348325	3342427	3354118	3357480	3352391	3357001	3342692	3739043	3738019	3736022	3750443	3750372	3742235	3354763	3357255	3582210	3346562	3343647	3358404	3746916	3740043	3733314	3353882	3603146	3595917	3598371	3733800	3591705	3732779	3582952	3737741	3732537	3750614	3742167
122	60.3321	1	3736381
123	61.3846	19	3351360	3342397	3599894	3344793	3359560	3345777	3342631	3351304	3349038	3579988	3600245	3355272	3737220	3350136	3747976	3595273	3733827	3738815	3738549
124	61.6101	40	3592002_17:G>C	3745388_33:A>G	3581335_27:A>T	3744815_23:G>A	3745797_14:G>C	3746086_66:G>T	3748768_51:A>G	3596606_20:G>A	3746357_42:T>C	3750546_68:T>C	3348320_11:C>T	3349578_48:A>G	3591278_18:G>A	3743489_26:A>G	3346305_15:G>A	3744992_14:G>A	3344382_12:G>T	3345838_53:A>C	3356930_62:T>C	3363303_39:C>T	3364835_24:G>A	3365040_22:C>A	3581080_20:C>G	3587192_22:G>A	3744512_11:A>G	3745960_59:G>T	3352429_37:G>C	3353777_28:C>T	3362533_26:T>C	3363341_56:C>A	3584843_62:T>G	3730706_17:A>T	3742848_32:G>T	3744274_50:C>G	3744695_60:G>A	3747213_52:C>G	3362377_53:G>C	3364481_18:C>T	3577858_52:A>C	3596274_65:C>G
125	61.8733	32	3360077	3736636	3734130	3598068	3348565	3731313	3349233	3593869	3346701	3364713	3746501	3588646	3746772	3749632	3740202	3738164	3741983	3738475	3740995	3740529	3354412	3346501	3344838	3587808	3350576	3735686	3733027	3731368	3735588	3738570	3344567	3342159
126	62.3619	3	3363154_31:G>C	3357209_23:G>T	3742429_23:G>T
127	62.3619	57	3343979	3748566	3359368	3736241	3352227	3353619	3750499	3583712	3737105	3360567	3353852	3741301	3733943	3343603	3352312	3345272	3594830	3342339	3353117	3354112	3347819	3343338	3343840	3746616	3359593	3346359	3741282	3359099	3746718	3355454	3344565	3341914	3582883	3740640	3353469	3730317	3350108	3352917	3342560	3351239	3594232	3356194	3732049	3354454	3748583	3748790	3747070
128	62.5875	4	3353607_49:A>C	3742988_24:A>G	3745074_37:T>C	3746331_23:G>C
129	62.5875	8	3361870	3731623	3733947	3737423	3731312	3734036	3359380	3579713
130	62.8506	4	3354218	3734492	3742130	3357591
131	63.3393	19	3748104	3349819	3341917	3350237	3343550	3580870	3360377	3342858	3344696	3733435	3734510	3730331	3734142	3586100	3345313	3348146	3355019	3357100	3582766
132	64.2039	1	3344220
133	64.5046	1	3350757
134	65.3316	1	3734329
135	66.76	1	3595894
136	67.6246	45	3595359	3353258	3355867	3733823	3346088	3739819	3732668	3578982	3361322	3353059	3735426	3750956	3349901	3348084	3341844	3346753	3589404	3358515	3740338	3343579	3581082	3343970	3352683	3342084	3360537	3346241	3346835	3362584	3742676	3598357	3736186	3595208	3582221	3344605	3601633	3742000	3343865	3735695	3348634	3349832	3354215	3738416	3741134	3356912	3583396
137	68.1884	1	3749071
138	68.7523	24	3351807	3736058	3355554	3349440	3363019	3345631	3587651	3357346	3344133	3348643	3576655	3360888	3360290	3585767	3356136	3343868	3592508	3344904	3749938	3599211	3747094	3746845	3582769		3344454
139	69.8424	1	3738463
140	71.346	1	XrPt505998
141	71.346	1	XrPt399999
142	71.346	1	XrPt401046
143	72.9999	1	XrPt401784
144	74.5035	8	3583065	3730535	3354733	3586772	3580027	3341818	3345543	3349408
145	74.7667	1	3741534
146	74.9922	1	3582202_51:T>A
147	75.4809	1	3349775
148	75.744	6	3597598_45:C>G	3577780_32:C>G	3597384_17:C>T	3583457_45:G>C	3588991_63:C>A	3576248_39:C>A
149	76.0071	1	3730253
150	76.2703	19	3343166	3750021	3741153	3749797	3747581	3746712	3737257	3359522	3599199	3343648	3355539	3600311	3347359	3357597	3354410	3351879	3355159	3360203	3360310
151	76.4958	14	3352058	3733363	3747762	3747666	3741931	3732949	3591108	3347788	3594761	3581501	3355483	3589871	3349691	3577419
152	76.4958	1	3746425_53:T>G
153	76.9845	4	3341764	3749935	3342472	3343010
154	77.4732	7	3733591	3746932	3736164	3586205	3580915	3344601	3359753
155	77.6987	13	3735824	3733109	3741001	3593774	3578660	3590945	3361851	3593050	3596023	3586630	3598580	3344632	3599352
156	78.8264	1	3350638
157	80.6307	1	XrPt509051
158	81.984	10	3357023	3729954	3731697	3732512	3737255	3741893	3362187	3342908	3363747	3343629
159	82.2095	22	3354049	3732308	3732064	3733978	3734039	3738484	3750786	3736299	3741628	3578382	3350906	3345438	3349087	3362805	3356562	3594278	3348289	3581658	3357336	3349965	3599716	3355964
160	82.4726	4	3747225_24:G>C	3743991_32:G>A	3362416_55:C>T	3580135_32:C>G
161	82.9613	1	3591661
162	83.2244	1	3358849
163	83.2244	1	3365119_55:T>C
164	84.2018	24	3578633	3747727	3731269	3737325	3748451	3734242	3600241	3354217	3352221	3347680	3579852	3343760	3353106	3359171	3359172	3351861	3342808	3362859	3362093	3349859	3593996	3345251	3577806	3344396
165	84.2018	2	3364423_31:C>A	3745217_47:A>T
166	84.4273	2	3361974_49:A>T	3595821_68:G>A
167	84.6904	1	3362821_10:G>A
168	84.6904	14	3591271	3341885	3590674	3358880	3360194	3351599	3584680	3347880	3354570	3350712	3355237	3360684	3352461	3584865
169	84.916	1	3350368_7:C>G
170	85.6678	1	XrPt410860
171	86.4572	7	3354157	3750498	3583414	3584347	3348626	3352746	3342276
172	87.021	1	3345256_26:G>C
173	87.2466	2	3351804	3347900
174	87.5097	3	3740185	3738511	3354420
175	87.7352	1	3352757
176	88.2615	4	3355561_15:T>C	3362145_32:G>A	3362186_52:G>C	3744552_11:G>A
177	89.2764	1	XrPt347128
178	89.502	1	XrPt346583
179	90.0282	1	XrPt402140
180	90.0282	1	XrPt399336
181	90.5169	1	XrPt401929
182	90.5169	1	XrPt390510
183	90.5169	1	XrPt119993
184	90.5169	1	XrPt398773
185	90.5169	1	XrPt344657
186	90.5169	1	XrPt121207
187	90.7425	1	XrPt402111
188	91.0056	1	XrPt398800
189	92.3212	1	XrPt506676
190	92.8851	1	XrPt505721
191	92.8851	1	XrPt347168
192	92.8851	1	XrPt505795
193	92.8851	1	XrPt347596
194	92.8851	1	XrPt507255
195	93.4489	5	3576519_22:C>G	3734362_39:G>A	3742829_46:A>G	3602349_41:C>T	3364351_54:G>A
196	93.4489	9	3742105	3350015	3359870	3355006	3356884	3360951	3354183	3354139	3342377
197	94.2007	1	3363555_11:C>T
198	94.2007	56	3352563	3347198	3596862	3597776	3345702	3344638	3344470	3590837	3592350	3346151	3360096	3345853	3356072	3594626	3354000	3344384	3579324	3358332	3345016	3360556	3359709	3350768	3357194	3360208	3346932	3354881	3352566	3343134	3348104	3345961	3352516	3357105	3361971	3598679	3351240	3356814	3354270	3584442	3357638	3347184	3351985	3352525	3350867	3360336	3348782	3352896	3345894
199	94.6894	1	3737655
200	94.9525	29	3354521	3747403	3738772	3746152	3733763	3730241	3739961	3749877	3750126	3736493	3739703	3748337	3747415	3743482	3731511	3737724	3732638	3745940	3736072	3736345	3748650	3747784	3748922	3750621	3732866	3730805	3748270	3741585	3734066
201	95.2157	1	3600274
202	95.4788	1	3354479
203	95.9675	15	3364667_29:G>A	3742992_17:G>A	3746266_64:A>G	3745901_17:A>G	3739217_28:C>T	3745893_20:C>T	3357593_51:G>T	3362944_41:T>C	3363141_31:C>G	3591549_57:T>G	3597166_19:G>A	3740606_18:G>T	3351476_67:A>G	3362624_17:T>G	3364094_22:T>C
204	96.4937	1	3744264
205	97.2455	2	3744493_52:T>A	3359821_30:G>T
206	98.0725	1	3597694
207	99.5761	1	3344453
208	100.666	1	3737036
209	101.832	1	XrPt402531
210	102.358	1	XrPt506852
211	102.358	1	XrPt398654
212	103.485	1	3349413
213	104.35	2	3598961	3750772
214	105.891	1	3746832
215	107.733	1	3363040
216	108.823	9	3363909_36:G>C	3739818_68:C>G	3742300_23:T>G	3602827_33:A>C	3364957_25:G>C	3746202_30:C>T	3364893_30:C>A	3364706_24:T>C	3742804_34:C>T
217	109.086	1	3354265
218	109.913	1	3745482
219	110.44	1	3362643_26:C>G
220	110.44	74	3350171	3742127	3738871	3741722	3735936	3732226	3739912	3747761	3734826	3736720	3746835	3750604	3740015	3736876	3735199	3735373	3730941	3747954	3740271	3747185	3737648	3731969	3738712	3734785	3738993	3735061	3736044	3741005	3352193	3348718	3357982	3342396	3351544	3351358	3355932	3349299	3350864	3344288	3347440	3343576	3345162	3351162	3357891	3365066	3343661	3354151	3360183
221	110.928	4	3590300	3738320	3738925	3365349
222	111.154	1	3362835_46:G>C
223	111.943	1	3734203
224	112.169	8	3350546	3740482	3730280	3748008	3732630	3357039	3345048	3341896
225	112.657	48	3363009	3738918	3734234	3743904	3743802	3734341	3733593	3750740	3749996	3750790	3743832	3746021	3731671	3740954	3750975	3731131	3734833	3740565	3746597	3736774	3750756	3750385	3739724	3741090	3734998	3588888	3353102	3351948	3346045	3345274	3347147	3362931	3363490	3354289	3357700	3357560	3576139	3342832	3576386	3346964	3581894	3359173	3577978	3359474	3343883	3353528	3586201
226	113.184	1	3748960
227	114.048	1	3365358
228	114.311	1	3595228
229	114.838	17	3580468	3734035	3732626	3736003	3747815	3735807	3734676	3749361	3747470	3739343	3746664	3344340	3360177	3353657	3348943	3348384	3356823
230	115.589	24	3732299	3737172	3739123	3747058	3731200	3744654	3584112	3584731	3362420	3579722	3352161	3358728	3342939	3347560	3593063	3360497	3354028	3343007	3356357	3576215	3361787	3351323	3347319	3355962
231	115.815	1	3342864
232	116.868	1	XrPt506718
233	117.131	1	XrPt399650
234	117.882	1	XrPt400498
235	119.273	1	3749654
236	120.1	4	3361466	3584374	3346782	3355259
237	120.326	1	3363096_64:C>T
238	120.589	1	3348680
239	120.589	1	3601427_14:C>T
240	121.416	1	3597521
241	121.98	4	3364917_56:T>G	3364108_25:T>C	3578836_60:T>C	3585279_47:G>A
242	123.671	1	3741473
243	125.1	2	3597673_50:G>T	3743371_51:C>G
244	125.1	21	3749077	3749049	3736869	3736055	3748842	3730777	3749911	3737026	3737793	3589253	3581197	3587887	3586520	3576690	3585491	3361385	3602242	3595269	3602362	3352022	3349177
245	126.152	1	XrPt508861
246	126.415	1	XrPt507939
247	127.769	1	3744967
248	127.994	1	3356787
249	128.52	1	3748072
250	130.174	1	3736748
251	131.189	8	3363053_29:G>A	3733274_13:A>G	3745862_39:A>G	3734095_55:G>A	3746178_67:A>G	3584133_19:T>C	3363678_67:C>T	3365026_47:G>C
252	131.189	15	3350834	3730206	3742024	3740920	3750829	3736790	3740745	3750467	3749774	3348828	3357527	3585051	3351091	3582350	3344768
253	131.941	1	3745285_61:A>G
254	132.467	2	3343930	3343052
255	132.956	3	3342355	3592831	3353136
256	133.219	1	3343831
257	134.309	1	3343503
258	135.399	1	3740704
259	135.963	5	3593035	3743641	3737043	3736324	3738138
260	136.226	1	3744491_8:C>G
261	136.226	17	3358328	3342584	3343923	3344203	3357462	3583696	3342960	3589089	3354544	3592234	3577490	3361306	3352173	3352716	3343487	3351096	3355527
262	136.452	1	3353596
263	136.941	1	3363609_61:C>T
264	136.941	3	3601243	3583263	3360756
265	137.204	4	3597807	3747506	3586818	3349406
266	137.429	1	3345663
267	137.692	3	3736392	3740870	3588503
268	138.482	1	XrPt401454
269	138.482	1	XrPt506001
270	138.745	1	XrPt506094
271	139.647	1	XrPt505645
272	140.512	1	XrPt508902
273	140.512	1	XrPt506982
274	141	1	XrPt508364
275	141.752	26	3353862	3746943	3730707	3732319	3737328	3750314	3750848	3740538	3734101	3748662	3355373	3344516	3352139	3591622	3350325	3576766	3593110	3358322	3358475	3355903	3592150	3348293	3360160	3582472	3344760	3343263
276	141.978	7	3356684_47:C>G	3735629_53:T>C	3742750_10:C>T	3362807_10:A>G	3363186_61:C>T	3595841_57:G>A	3363511_51:T>C
277	142.542	1	3344710
278	142.805	17	3356209	3749455	3740691	3750040	3750060	3747887	3581680	3342408	3356325	3359504	3363942	3600900	3596945	3346925	3594570	3356270	3345951
279	143.594	1	3344595
280	143.857	1	3738841
281	144.12	1	3362619_30:T>G
282	144.383	1	3347984
283	144.609	6	3577816	3738215	3586692	3358161	3355470	3342793
284	145.098	1	3587678
285	145.361	1	3742527
286	145.85	10	3740545	3745096	3345748	3344967	3580890	3359860	3349567	3354321	3360354	3350695
287	146.075	26	3587642	3731710	3748007	3748362	3735342	3730202	3343122	3589231	3351764	3344842	3355899	3355229	3358764	3586547	3344588	3599866	3352434	3345370	3352509	3343750	3353515	3355880	3599854	3354072	3351394	3360057
288	147.353	1	XrPt410783
289	148.594	8	3742764	3741448	3731014	3738188	3357848	3360557	3596391	3593684
290	148.819	6	3601222_11:G>C	3730440_14:C>G	3739284_23:C>G	3349484_43:T>C	3358733_25:G>C	3744078_50:G>A
291	149.383	1	3587510
292	149.646	1	3743882_35:G>T
293	149.646	6	3595227	3735877	3731371	3358400	3576792	3344986
294	150.435	1	3736967
295	151.601	1	3748254
296	152.089	1	3583362
297	152.578	2	3364653_52:A>G	3741818_63:A>T
298	152.841	3	3343212	3750622	3737315
299	153.894	1	3730099
300	154.42	27	3343833	3743112	3750076	3730639	3732654	3749072	3735171	3736502	3359613	3346044	3344466	3345296	3356777	3593925	3594344	3589656	3356733	3353336	3599730	3344114	3599648	3345422	3586148	3349365	3354018	3347639	3345083
301	154.909	2	3588132	3354835
302	155.134	1	3586741
303	155.397	3	3350440	3600037	3361652
304	155.623	11	3342847	3734339	3747839	3731664	3730672	3735603	3342037	3351077	3355265	3345471	3588397
305	156.149	7	3595640_68:C>T	3591910_47:G>A	3595645_28:C>T	3743086_19:A>G	3743545_57:C>A	3345798_15:T>C	3362557_37:C>T
306	156.412	2	3591219	3732647
307	156.638	2	3746683	3344373
308	156.901	2	3356255	3739418
309	157.39	2	3359382	3364992
310	157.653	3	3740599	3594759	3593493
311	158.141	8	3746463	3731322	3736318	3739830	3354879	3587925	3598980	3580571
312	158.141	1	3741496_28:G>C
313	158.668	1	3730023
314	159.232	2	3597177_10:G>C	3742717_53:T>C
315	159.232	25	3734248	3749620	3749960	3733535	3746719	3742801	3739808	3738428	3740460	3732345	3738941	3738329	3731121	3735201	3730736	3733587	3583955	3580478	3587803	3354847	3348394	3358046	3596514	3347723	3364121
316	159.946	2	3352670	3359746
317	160.209	5	3740489	3742221	3738104	3356593	3353502
318	160.472	1	3348766
319	162.239	2	3348489	3346475
320	162.803	1	3735798
321	164.006	1	3364069
322	165.472	1	3737716
323	165.96	4	3351378	3748495	3749623	3731709
324	165.96	1	3355491_19:G>T
325	166.524	2	3738318	3346056
326	167.088	10	3733871	3343237	3356645	3361127	3362724	3579018	3360471	3356577	3349188	3348742
327	167.614	3	3342833	3591518	3359436
328	168.14	6	3596789	3737898	3750693	3741386	3736626	3731023
329	168.704	1	3592990
330	168.967	2	3735457	3590370
331	169.231	4	3355245	3344906	3356511	3359424
332	169.494	1	3343149
333	169.982	5	3734588	3746734	3739989	3349839	3602869
334	170.208	2	3342670	3347985
335	170.697	24	3364905_42:G>T	3744812_38:A>G	3736062_67:G>A	3743069_68:A>G	3748958_65:C>A	3731329_47:A>G	3749624_31:A>G	3744319_16:T>A	3596779_61:G>A	3731285_14:G>C	3364219_66:A>T	3739084_12:C>A	3347140_29:T>A	3363991_16:G>A	3595369_37:A>C	3362076_31:C>A	3579216_31:G>T	3602416_22:G>C	3362971_57:G>A	3589569_17:C>T	3591291_26:C>T	3581880_20:C>T	3595831_56:G>A	3743858_40:T>A
336	170.96	1	3582255
337	171.223	24	3575984	3741838	3740242	3738466	3748259	3750046	3730076	3750799	3750042	3741143	3748061	3600926	3356865	3587616	3598163	3359146	3576926	3577955	3343277	3343483	3352403	3354292	3596140	3361397
338	171.448	1	3365262
339	171.711	1	3582224_14:T>C
340	171.975	1	3745278_44:A>C
341	172.238	1	3735475
342	172.501	9	3603102	3745674	3734671	3747749	3599350	3597711	3581407	3578771	3598929
343	173.553	1	XrPt398599
344	174.305	1	XrPt389338
345	175.959	1	XrPt411469
346	176.222	1	XrPt505693
347	178.027	1	XrPt505576
348	178.703	1	XrPt508925
349	179.981	1	XrPt505712
350	181.447	1	XrPt402377
351	181.673	1	XrPt390362
352	182.575	1	XrPt507500
353	184.229	1	3349605
354	186.033	1	3736289
355	186.296	1	3732533
356	187.65	1	3584546
357	188.665	1	3740836
358	189.642	3	3363089_41:G>A	3363976_41:A>G	3364823_31:G>C
359	189.905	1	3588491
360	190.168	17	3359528	3730700	3730735	3739874	3734960	3735319	3353784	3359045	3348201	3361913	3345361	3592440	3597139	3360512	3349602	3597071	3346638
361	190.431	1	3364117_22:T>C
362	190.657	3	3743963_13:G>C	3362185_63:C>T	3362808_39:A>T
363	191.146	10	3343103	3750284	3733752	3588266	3346443	3356728	3343114	3361545	3600785	3585636
364	191.409	2	3343100	3736610
365	191.634	1	3343771
366	192.461	1	3363294
367	192.987	5	3343523	3738378	3346409	3343404	3348996
368	193.814	1	XrPt507948
369	194.942	5	3356925	3735352	3739505	3350378	3343033
370	195.205	6	3592017	3578652	3342749	3346365	3584600	3352413
371	195.431	2	3354502	3352789
372	195.431	1	3344180_13:C>T
373	196.183	16	3358126	3734682	3732294	3740024	3741042	3741690	3359697	3598554	3353978	3596728	3358923	3344591	3578204	3594361	3342169	3577935
374	196.408	1	3349702
375	196.671	4	3363041_32:C>T	3575903_21:A>G	3344938_61:G>A	3357671_19:G>A
376	197.198	2	3350455	3354288
377	197.987	1	XrPt398619
378	198.25	1	XrPt390294
379	199.227	1	XrPt347362
380	199.227	1	XrPt506128
381	199.491	1	XrPt348577
382	199.979	15	3345045	3749128	3731065	3737297	3732804	3731882	3734524	3737830	3750020	3750065	3359112	3356596	3356316	3347682	3601449
383	200.468	1	3350633
384	200.731	1	3746112_5:G>A
385	201.52	1	3746309
386	202.611	5	3356693	3733303	3738147	3345512	3587991
387	203.062	4	3344301	3341852	3351530	3358302
388	203.325	13	3730210	3741296	3744691	3348119	3353009	3346563	3602005	3356863	3587251	3351621	3581192	3360429	3347653
389	203.851	1	3355845
390	204.377	2	3363895_37:T>C	3363150_22:T>C
391	204.603	2	3750016	3358722
392	204.603	1	3589580_24:A>G
393	204.866	1	3363939_10:C>A
394	205.091	25	3351731	3733734	3749652	3747049	3343031	3344603	3600829	3593982	3352387	3356692	3362629	3591648	3361242	3346252	3349995	3360653	3359067	3345856	3342953	3595632	3592211	3579756	3588696	3352157	3353064
395	205.618	1	3740187
396	206.37	1	3584563
397	207.159	1	3586856
398	207.648	5	3597117_14:T>G	3362540_68:G>C	3364160_47:A>G	3364324_65:C>T	3578569_19:T>C
399	207.873	5	3578905	3732588	3740075	3750510	3730226
400	207.873	1	3362989_5:A>C
401	208.888	4	3746948	3739765	3578865	3576828
402	209.151	1	3349172
403	210.429	9	3739742	3733063	3738897	3740800	3735299	3742210	3746878	3349130	3584455
404	210.655	2	3364473_41:G>C	3596997_39:C>T
405	211.933	1	XrPt505235
406	212.685	1	XrPt508692
407	213.436	1	XrPt390757
408	214.564	1	3747083
409	215.429	1	XrPt508680
410	216.82	1	XrPt348042
411	217.308	19	3361378	3741938	3738302	3741022	3732328	3737576	3731647	3733043	3595716	3361413	3359666	3356813	3585728	3354667	3577715	3355927	3349286	3346496	3348580
412	218.624	1	3748234
413	218.849	1	3593676
414	219.376	24	3346061	3736979	3732157	3736265	3747209	3736419	3733012	3734109	3351887	3586310	3344323	3600117	3361391	3576897	3351797	3594992	3350388	3359871	3590083	3600552	3362670	3586304	3346564	3349767
415	219.864	3	3344181	3730185	3353296
416	220.128	1	3593927
417	220.391	2	3364837_62:C>G	3598839_22:C>T
418	220.654	1	3729889
419	221.18	1	3356101
420	221.406	3	3592880	3748564	3749233
421	222.42	5	3356939	3747148	3735875	3357649	3359628
422	222.42	3	3743285_19:G>C	3744593_35:A>G	3595936_28:C>G
423	224.3	1	XrPt399984
[truncated: 27 more columns]

## Sheet: Markers for 6R
Lp	Rescaled position	Nr of markers in BIN	Markers 6R
1	0	1	3581741
2	0	1	3578780_11:A>G
3	0.447749	3	3351374	3729953	3351278
4	0.447749	1	3743715_48:C>G
5	1.13659	5	3344740	3741148	3355877	3586352	3347986
6	1.58434	1	3360938
7	2.58317	2	3342665	3595076
8	3.03091	42	3342884	3743012	3739777	3731030	3744752	3736659	3746767	3732798	3731187	3737636	3733224	3736297	3735684	3749153	3740300	3730436	3740675	3731692	3742082	3747154	3350596	3343892	3342199	3357060	3346185	3353466	3351726	3352265	3581957	3341795	3343191	3352578	3357839	3345764	3346777	3584813	3360390	3600670	3347229	3354138	3361887	3355084
9	3.03091	7	3584617_19:G>C	3745373_66:T>C	3746199_54:C>G	3364409_36:C>A	3597354_33:A>G	3365283_47:A>G	3365399_65:C>T
10	3.51311	1	3742021
11	4.30528	1	3353023
12	5.09745	1	3747021
13	5.3041	8	3359316	3734147	3733290	3347847	3583076	3599949	3586585	3598503
14	5.3041	1	3586324_24:T>G
15	6.54402	1	3740309
16	6.54402	2	3341903_38:A>G	3597129_21:A>C
17	7.5084	3	3750585	3730443	3737552
18	7.7495	1	3348533
19	8.71388	1	3349220_8:G>A
20	8.71388	6	3342585	3746526	3344072	3346010	3349282	3346867
21	9.88491	3	3347462	3730814	3353503
22	10.0916	1	3355380
23	11.0559	6	3740761	3749848	3749165	3730363	3730497	3346798
24	11.7104	1	Xscsz777L600
25	12.1925	1	XrPt389973
26	12.3992	3	3746491_36:C>T	3743706_30:C>T	3363364_53:T>C
27	12.3992	3	3734859	3736744	3351172
28	12.8814	1	3345713
29	13.8802	1	3742182
30	14.1213	1	3347384
31	15.7056	4	3597254_19:T>A	3743711_16:C>G	3749513_20:C>T	3342162_52:A>C
32	15.9123	4	3595498_53:C>G	3730695_57:C>A	3364830_68:A>T	3595742_29:A>G
33	15.9123	31	3344156	3747134	3736526	3748890	3740316	3730109	3740282	3750754	3733885	3749600	3735191	3736293	3355031	3342497	3350913	3347811	3345711	3350385	3345659	3358628	3350088	3350646	3583128	3343260	3342861	3353193	3577435	3345857	3360385	3354283	3352519
34	16.67	2	3748793	3734464
35	17.1522	4	3342391	3739193	3737004	3349168
36	18.0822	4	3358085	3743666	3347945	3357227
37	18.3233	3	3344023	3748326	3587143
38	18.771	8	3359314	3733952	3741949	3580940	3603032	3362736	3355901	3345829
39	18.771	1	3363392_45:C>T
40	19.2532	1	3738240
41	19.2532	1	3743429_23:T>A
42	19.942	2	3356624	3358896
43	20.5964	9	3359392	3734937	3735981	3358840	3346366	3585583	3346162	3589659	3592416
44	21.0786	1	3750164
45	22.0775	1	3587680_62:G>A
46	22.0775	3	3349163	3748081	3741504
47	22.2841	2	3364840_46:G>C	3362118_33:C>G
48	22.2841	1	3348618
49	23.0074	1	3348198
50	23.2485	2	3737618	3744299
51	23.4896	1	3737765
52	24.7639	1	XrPt506274
53	26.3827	1	XrPt400396
54	27.8637	1	XrPt401977
55	28.3459	1	XrPt508400
56	29.2414	1	XrPt509663
57	30.1714	1	3747061
58	30.6536	1	3743414_61:C>T
59	30.8947	2	3597465_39:C>T	3745166_40:C>T
60	31.6179	1	3746930
61	32.1001	3	3354621	3734021	3738804
62	32.3412	5	3731143	3738910	3356133	3349732	3355016
63	32.3412	3	3364093_57:A>C	3744304_26:A>T	3743058_22:T>G
64	32.5823	1	3599416
65	33.0301	1	3580124_8:T>G
66	33.0301	5	3601557	3736429	3342278	3354216	3599193
67	33.2367	1	3364222_67:T>G
68	33.4778	2	3350365_61:C>T	3364680_19:G>C
69	33.6845	8	3747616	3732388	3734072	3732595	3739407	3737925	3589330	3348510
70	33.9256	1	3346054
71	34.1322	6	3576436_61:G>A	3364621_67:C>T	3742322_58:C>T	3353660_29:T>C	3362003_13:G>A	3744450_11:G>C
72	34.8211	1	3747004
73	35.2344	1	3742468_8:G>C
74	35.4755	10	3346907	3746841	3731147	3355746	3586090	3361844	3355138	3583356	3354727	3348151
75	35.9232	227	3364051_25:G>A	3742975_22:C>G	3740728_23:T>C	3744902_56:T>A	3748225_58:T>C	3744396_45:G>A	3744858_25:G>A	3349418_21:A>T	3742969_19:A>G	3743667_60:A>G	3744105_31:T>A	3749658_57:T>C	3740461_27:T>C	3743320_16:A>G	3748402_16:A>G	3733229_14:C>T	3743834_14:C>T	3743351_22:T>A	3743688_19:C>A	3743841_52:T>A	3745100_34:G>T	3745687_61:C>G	3596109_15:C>G	3745871_25:G>A	3748280_67:C>G	3365331_59:A>G	3746191_53:G>A	3740450_32:G>A	3744149_58:T>C	3744261_31:C>T	3363224_39:T>C	3598427_68:G>C	3747047_43:A>T	3737784_16:T>A	3362060_16:A>G	3742452_60:T>A	3342348_52:T>C	3583601_35:C>T	3589557_42:A>G	3596856_16:C>G	3742611_34:G>A	3742906_23:C>T	3744308_16:C>G	3737862_26:G>A	3742311_28:C>T	3364651_23:C>T	3591058_39:T>A
76	36.1299	2	3742405_43:G>T	3739761_22:G>A
77	36.371	1	3351237_43:G>T
78	36.8532	1	XrPt508440
79	36.8532	1	XrPt411507
80	36.8532	1	XrPt400431
81	36.8532	1	XrPt402328
82	36.8532	1	XrPt402420
83	36.8532	1	XrPt399613
84	36.8532	1	XrPt400907
85	36.8532	1	XrPt398479
86	36.8532	1	XrPt347114
87	36.8532	1	XrPt390442
88	37.0943	1	XrPt410869
89	37.3354	1	XrPt402133
90	37.8175	1	XrPt508650
91	38.0586	1	XrPt401305
92	38.5753	1	XrPt507147
93	39.643	2	3749569	3738661
94	40.6418	68	3733776	3748346	3736352	3731227	3740543	3746974	3734877	3731815	3742640	3734373	3733336	3738069	3733939	3736148	3747139	3743780	3749239	3735601	3746464	3747398	3741072	3736412	3741997	3750841	3740541	3355980	3357167	3342058	3342018	3592101	3355010	3350387	3601099	3347086	3362486	3342501	3354275	3591127	3587011	3582673	3357825	3353184	3347193	3353922	3357764	3345013	3592192
95	41.0896	7	3749169	3748756	3734008	3741309	3736215	3582689	3586490
96	41.2962	4	3593266_18:T>G	3745467_26:G>A	3743434_33:G>C	3743434_38:A>G
97	41.744	2	3362940_54:A>C	3744056_59:T>C
98	41.9851	1	3597200_17:T>C
99	41.9851	33	3361930	3750153	3739385	3747773	3734022	3735819	3731775	3731470	3732306	3747015	3735066	3733785	3732081	3363122	3594246	3355621	3353103	3357516	3360323	3577421	3579828	3347338	3602039	3355281	3589006	3360645	3356143	3353138	3355290	3343223	3358154	3589667	3348484
100	42.4328	1	3738391
101	43.225	1	3741026
102	43.9483	3	3599806	3730517	3748855
103	44.1549	6	3736919	3735011	3735961	3741876	3748653	3602181
104	44.6027	332	3362363	3732560	3731789	3741278	3732302	3733811	3749443	3732190	3737236	3733232	3748299	3747333	3730520	3732504	3731445	3730367	3737869	3743748	3735643	3732452	3732511	3735443	3736251	3746500	3740609	3729831	3733555	3739283	3732155	3739445	3741852	3730590	3729878	3732495	3746783	3749713	3750947	3750223	3750417	3735413	3735586	3738781	3746730	3741104	3739429	3738588	3746997
105	44.8438	1	3363946_35:G>A
106	45.3259	1	3352260
107	46.7036	1	3733769
108	47.2203	14	3353787_53:T>G	3746422_28:C>A	3363621_54:C>T	3362749_15:G>A	3744126_10:A>G	3585894_22:G>C	3596908_42:G>T	3597339_65:G>C	3746282_52:A>G	3362617_17:T>C	3364609_21:C>G	3365256_51:G>T	3590191_35:T>G	3735361_56:T>C
109	47.6336	23	3597109_34:C>G	3745830_61:C>T	3733740_35:A>G	3742346_46:T>A	3364569_20:A>C	3743063_29:G>T	3750003_42:G>C	3747881_14:G>T	3589192_66:A>G	3349476_54:T>C	3743125_28:C>T	3362050_19:G>C	3363030_44:T>C	3357794_12:T>C	3364517_56:G>A	3362422_33:G>A	3362647_32:T>A	3363693_19:T>C	3733006_50:C>T	3744771_48:G>C	3744908_12:T>C	3745055_26:A>G	3747814_54:T>G
110	48.3224	4	3343942_28:A>T	3363133_13:A>G	3745304_62:G>A	3364187_67:T>G
111	48.5635	5	3742955_21:C>A	3742370_33:A>T	3592847_10:G>A	3355549_18:G>A	3742954_24:C>T
112	48.5635	98	3358678	3736443	3730754	3736303	3736015	3732939	3749034	3732079	3741842	3747205	3741760	3748902	3733545	3741919	3748494	3735170	3739014	3738788	3740249	3742503	3734071	3739461	3741630	3739016	3735901	3739622	3737590	3743997	3730657	3734237	3748111	3748665	3735338	3737566	3733408	3736999	3731054	3731158	3731257	3737885	3343082	3349506	3350192	3346996	3346644	3588008	3577434
113	48.7702	2	3733596_13:C>G	3364741_11:G>A
114	49.459	1	XrPt508125
115	50.389	1	XrPt506992
116	50.8367	1	XrPt389306
117	50.8367	1	XrPt346808
118	50.8367	1	XrPt119621
119	50.8367	1	XrPt348429
120	50.8367	1	XrPt401114
121	51.9733	1	XrPt400126
122	52.4899	1	XrPt507720
123	54.522	1	XrPt390655
124	54.522	1	XrPt400392
125	54.7631	1	XrPt343885
126	54.9698	1	XrPt400879
127	55.6586	1	XrPt347661
128	55.6586	1	XrPt347340
129	56.3475	10	3744282_36:T>G	3743973_27:G>A	3749846_11:C>G	3745506_10:G>A	3579325_27:A>G	3745036_40:T>G	3364391_63:C>T	3743945_22:A>C	3744158_33:G>C	3747692_34:C>G
130	56.3475	81	3351482	3748539	3750561	3749940	3746591	3748290	3750143	3737908	3736056	3734470	3737491	3730745	3732271	3749092	3734247	3749299	3740852	3731816	3745819	3732313	3741820	3749667	3736735	3743221	3746695	3731204	3748352	3737610	3732208	3741614	3733339	3740902	3750446	3732944	3732035	3738175	3737369	3749676	3731401	3749087	3750630	3733230	3345792	3347185	3342302	3346550	3347716
131	56.8296	2	3742382_60:A>G	3744596_25:T>C
132	57.0363	3	3364849_40:C>G	3733429_67:G>A	3743431_21:T>A
133	57.2774	10	3363729_53:G>A	3744848_25:A>G	3743554_23:C>T	3348757_18:T>C	3742622_43:G>A	3743419_17:G>A	3364805_52:C>G	3362207_16:C>T	3362453_63:C>A	3365274_44:A>G
134	57.9318	42	3341913	3736020	3730103	3737911	3736624	3750737	3738151	3741142	3731701	3731799	3749788	3741658	3747915	3738170	3739339	3740049	3733882	3349817	3600988	3344327	3358495	3355611	3342940	3349051	3586219	3591359	3349298	3351003	3345498	3351246	3344577	3349414	3357294	3359078	3591995	3579307	3349321	3346899	3346494	3346729	3353114	3357188
135	58.6551	1	3593420
136	59.7572	1	3733160
137	60.2739	1	3361158
138	60.7561	8	3589647_20:C>G	3364622_18:G>C	3362051_56:A>T	3363016_19:A>G	3596478_19:G>T	3363563_42:G>C	3742834_58:G>C	3745993_23:T>C
139	61.4449	1	XrPt346073
140	62.3748	77	3361497	3746863	3735888	3735378	3737265	3734231	3747165	3731059	3740446	3748993	3733427	3748144	3748060	3744765	3749495	3735702	3747645	3747787	3739398	3737170	3738575	3733475	3730835	3731916	3731430	3750351	3748764	3737282	3734918	3738500	3342818	3601092	3347465	3588304	3342304	3344598	3349308	3349771	3358900	3342684	3577335	3577488	3349369	3359907	3350869	3360154	3354368
141	62.3748	1	33625562_9:C>T
142	62.5815	3	3590958_25:G>T	3585124_34:A>G	3746140_29:C>T
143	63.6148	1	3352373
144	64.9236	1	3743475_15:T>G
145	64.9236	25	3742680	3749250	3734149	3746782	3342931	3350032	3592808	3344884	3582081	3583765	3603221	3359399	3342287	3363284	3354043	3361663	3585712	3353051	3349910	3347675	3584837	3353761	3360153	3590361	3354583
146	65.1647	11	3742729_39:T>G	3745502_32:T>G	3746221_16:A>T	3745528_67:T>C	3344125_32:A>T	3362133_16:A>T	3746419_61:T>C	3351501_51:G>C	3361708_65:G>A	3579511_53:G>C	3597436_37:C>G
147	65.6124	1	XrPt401725
148	66.0946	1	XrPt402620
149	66.3701	19	3358242	3749660	3743418	3738342	3733982	3733419	3749803	3732050	3738849	3749834	3739415	3730569	3733009	3737116	3738645	3732744	3735924	3734967	3738638
150	67.0934	1	3733432
151	68.6089	1	XrPt509477
152	69.4355	1	XrPt390227
153	70.021	1	XrPt506066
154	70.951	1	3738468
155	71.1576	13	3356459	3735439	3740771	3736191	3731464	3738081	3740097	3743148	3749836	3741709	3741875	3597982	3578257
156	71.3987	1	3594027
157	72.0875	1	3596882_50:G>A
158	72.0875	14	3342587	3356613	3600763	3576805	3593436	3344430	3362652	3357451	3587635	3352241	3580067	3601471	3579927	3350690
159	72.3286	1	3590649
160	72.8453	1	3732017
161	73.3963	1	3737312
162	73.8785	1	3733197
163	74.0852	166	3353149	3740742	3749466	3750707	3744767	3740508	3747145	3739113	3733704	3745084	3733721	3735024	3739726	3739610	3737022	3739914	3739127	3732794	3737382	3736844	3739355	3737386	3731519	3739959	3734229	3748758	3734626	3748376	3734016	3730830	3750897	3735279	3739491	3747109	3730893	3737936	3741543	3737367	3750764	3732652	3746543	3750788	3731556	3735445	3737287	3748410	3741887
164	75.084	1	XrPt400398
165	75.5318	1	XrPt506334
166	75.7729	1	XrPt347082
167	75.7729	1	XrPt390046
168	75.7729	1	XrPt410769
169	76.565	1	3732899
170	77.3916	1	3348343
171	77.8738	25	3364982_32:G>C	3730374_64:C>G	3365035_55:T>C	3730041_47:A>G	3745181_13:C>A	3362569_64:C>A	3596267_55:G>A	3355464_41:A>G	3364197_12:G>A	3349407_44:G>T	3364344_30:G>A	3364702_62:C>T	3364816_47:T>G	3365049_56:C>A	3598128_33:C>G	3744904_43:C>A	3745426_33:T>A	3364231_31:G>C	3578169_65:T>G	3595576_33:C>G	3744053_66:T>G	3746028_26:C>T	3750613_55:C>A	3364933_34:G>C	3576601_55:A>C
172	78.1149	11	3363499_23:A>C	3745500_19:T>C	3362804_64:C>A	3744683_56:T>C	3735595_62:C>T	3358180_28:C>T	3364119_22:A>G	3352376_67:G>C	3357350_35:C>G	3748169_27:A>G	3363440_61:G>T
173	78.356	1	3351978
174	78.5627	8	3357171	3746711	3354596	3347592	3354978	3348315	3353950	3344197
175	78.5627	3	3344655_30:C>T	3344903_42:T>A	3364355_59:C>T
176	78.8038	18	3344627	3747981	3732625	3750163	3741681	3734547	3736765	3348915	3587965	3342399	3352734	3350505	3601261	3346555	3351509	3360647	3350831	3593596
177	78.8038	3	3576731_35:T>A	3363686_49:G>C	3365393_53:T>C
178	79.2515	3	3356667	3741097	3346036
179	79.2515	3	3365226_10:C>T	3582416_30:C>T	3364523_14:A>G
180	79.4926	2	3592402_17:A>G	3363204_21:G>A
181	79.4926	13	3590279	3747638	3735599	3737571	3739812	3733538	3345117	3577373	3356204	3591337	3359879	3348846	3578164
182	79.9748	1	3739116
183	81.0425	1	XrPt390647
184	81.0425	1	XrPt506836
185	81.4903	1	XrPt506668
186	81.4903	1	XrPt411293
187	81.7314	1	XrPt508399
188	81.7314	1	XrPt505292
189	81.7314	1	XrPt505345
190	81.7314	1	XrPt389699
191	81.7314	1	XrPt508504
192	81.7314	1	XrPt400154
193	81.7314	1	XrPt507402
194	82.2136	1	XrPt506014
195	83.4535	1	XrPt505912
196	85.0034	1	3736154
197	85.6922	3	3342572	3740357	3342240
198	86.14	3	3743978_22:G>A	3742669_38:G>A	3356266_31:C>T
199	86.14	35	3583807	3735722	3750418	3731532	3735670	3741609	3730454	3741864	3734169	3748927	3747785	3732989	3737408	3732204	3732333	3749196	3748587	3733425	3748594	3733389	3748600	3345456	3347515	3345397	3580433	3357688	3342260	3344225	3354338	3348118	3352736	3345620	3353460	3354681	3346700
200	86.5877	2	3599904_24:C>T	3744051_34:C>T
201	86.5877	2	3353439	3346472
202	86.8288	1	3730468
203	87.0699	1	3746429_43:A>G
204	87.7588	6	3364739	3352808	3361269	3360414	3358057	3354177
205	87.9998	1	3576293
206	88.2409	1	3364900_51:C>T
207	88.2409	6	3348336	3347882	3596528	3360524	3342866	3347290
208	88.482	9	3350672	3732488	3738208	3735861	3356335	3350674	3349943	3349508	3358529
209	88.9298	4	3347478	3736479	3353221	3346466
210	89.1364	1	3365208_5:A>C
211	89.3775	2	3738600	3345555
212	89.3775	1	XrPt505711
213	89.6186	1	XrPt398480
214	89.8253	46	3737798	3748849	3748935	3737181	3744728	3735146	3737130	3736577	3740251	3732672	3737676	3736013	3740685	3737291	3730892	3738013	3739451	3736942	3741813	3746014	3738144	3735174	3739541	3737443	3351301	3342352	3349498	3593961	3580835	3346863	3588813	3365387	3593227	3346367	3584284	3576624	3347013	3342892	3599791	3349638	3579534	3361727	3355599	3362743	3345210	3357113
215	90.3075	1	3743709
216	91.1341	1	3579271
217	91.8574	1	XrPt390711
218	91.8574	1	XrPt399561
219	91.8574	1	XrPt410892
220	92.064	8	3353899	3738699	3741608	3750238	3730946	3746926	3731061	3733710
221	92.3051	20	3343546_68:T>C	3595492_42:T>C	3732263_55:G>T	3743716_20:G>A	3743220_31:A>T	3745219_20:A>G	3362393_50:A>G	3362803_15:G>C	3365016_53:G>C	3364529_35:A>G	3365029_30:G>A	3363496_54:T>G	3364820_42:A>G	3580113_54:C>T	3351024_33:C>G	3354871_11:T>A	3363824_51:C>G	3577036_13:C>G	3585102_37:G>T	3733518_24:C>G
222	92.5118	1	3589787
223	92.9595	1	3745825_40:C>A
224	93.1662	1	XrPt399922
225	93.4073	1	XrPt399827
226	93.6828	1	XrPt505356
227	93.9239	1	XrPt400389
228	93.9239	1	XrPt509643
229	93.9239	1	XrPt398733
230	93.9239	1	XrPt507470
231	93.9239	1	XrPt508620
232	93.9239	1	XrPt400220
233	93.9239	150	3734538	3734378	3730402	3738007	3749678	3744662	3743236	3744276	3733269	3733365	3731149	3729993	3737573	3730361	3739798	3749408	3747159	3748168	3733797	3739225	3738997	3749052	3740513	3740358	3730610	3730550	3730536	3735671	3732811	3732164	3731974	3736920	3747466	3740523	3746744	3731209	3747780	3747018	3730080	3749669	3740381	3736080	3748674	3738686	3733808	3749681	3732847
234	93.9239	1	XrPt390063
235	93.9239	1	XrPt507836
236	94.1306	1	3734353
237	94.8538	1	3734335
238	95.8871	1	3750290
239	97.1615	2	3598974	3740156
240	98.2292	1	3731304
241	99.0214	1	3734610
242	99.7791	1	3748446
243	100.261	1	3345551
244	100.95	1	3735815
245	101.949	2	3357152	3748610
246	102.397	108	3355354	3733556	3737548	3735749	3733809	3733261	3732189	3733796	3740115	3739559	3750820	3740170	3730201	3742217	3750612	3731336	3748835	3740087	3746459	3741062	3738325	3735186	3746000	3735954	3748152	3738967	3748933	3742033	3731246	3736021	3731494	3743340	3750023	3734462	3742625	3736893	3747635	3747711	3750811	3731681	3738107	3747631	3730236	3750348	3748267	3737242	3735198
247	102.397	30	3743880_50:G>C	3743313_50:T>C	3364432_49:G>T	3344374_33:A>T	3744273_37:T>C	3362616_54:A>T	3363500_54:C>A	3364820_34:C>T	3743508_30:A>G	3746039_59:G>T	3597554_30:T>C	3733462_49:C>A	3746273_37:G>C	3731851_10:T>G	3743259_61:G>T	3364295_66:C>T	3590935_56:C>A	3348340_29:G>C	3364168_25:T>A	3592370_12:A>G	3596614_26:C>A	3342395_25:C>G	3362098_36:G>A	3363178_44:T>G	3599863_41:C>A	3363098_42:T>C	3364317_49:G>C	3742472_21:T>C	3743372_11:C>G	3744764_37:T>C
248	102.844	2	3596413	3355798
249	103.086	2	3343312	3739333
250	103.843	1	3746611
251	104.601	12	3342334	3732007	3732633	3730191	3581056	3342307	3360937	3579114	3356397	3346675	3593374	3348400
252	104.842	1	3734245
253	105.738	1	XrPt411509
254	105.738	1	XrPt508824
255	106.254	1	3741911
256	107.287	1	3749261
257	107.804	1	3730289
258	108.596	1	3747449
259	109.905	1	3748438
260	110.835	1	3730158
261	111.317	2	3584905_44:T>G	3748825_30:A>G
262	111.524	1	3745010_36:A>G
263	112.557	1	3580903
264	113.935	1	3732349
265	114.796	1	XrPt506415
266	114.796	1	XrPt398507
267	114.796	1	XrPt390690
268	114.796	1	XrPt508108
269	114.796	1	XrPt400485
270	114.796	1	XrPt345374
271	115.278	1	XrPt346832
272	115.829	1	XrPt347562
273	115.829	1	XrPt506786
274	115.829	1	XrPt348380
275	115.829	1	XrPt506193
276	116.828	1	XrPt400459
277	118.378	1	XrPt508835
278	118.378	1	XrPt411144
279	119.067	1	3734033
280	119.273	7	3357238	3749428	3744965	3750244	3602068	3358761	3347407
281	119.514	7	3593365	3735591	3749854	3346064	3583113	3359134	3348467
282	119.721	2	3356686	3351966
283	120.651	1	XrPt402304
284	121.615	3	3732445	3347516	3346702
285	122.339	4	3347648	3737837	3747479	3343394
286	123.062	1	3585756
287	123.544	32	3580265	3749292	3747088	3733628	3732087	3740782	3748479	3361274	3357606	3346552	3599144	3344272	3581454	3582732	3347766	3343514	3595237	3350490	3348205	3344843	3342403	3349107	3350517	3342402	3342907	3350965	3596271	3354485	3348228	3596179	3347090	3355073
288	124.509	1	3582954
289	125.886	1	3738252
290	126.368	2	3363652_35:A>C	3363767_39:A>G
291	127.367	1	3738488
292	128.986	1	3740268
293	130.364	1	3347866
294	130.846	2	3737149	3734288
295	132.12	1	3733405
296	133.119	1	3364098
297	133.36	49	3341947	3738821	3731947	3739064	3737275	3739533	3741442	3729906	3736179	3750107	3747649	3739057	3746450	3342610	3342863	3347036	3348241	3343256	3345788	3577971	3353143	3349118	3584955	3341845	3359804	3346001	3346618	3360708	3577420	3345044	3342354	3583914	3352152	3576134	3363200	3353131	3344103	3592348	3360360	3594749	3349279	3350662	3348341	3352631	3589177	3353990	3354944
298	133.36	1	3595350_10:G>C
299	134.049	1	3355080
300	134.29	3	3343393	3736530	3349444
301	135.186	2	3600911	3738671
302	136.116	4	3589534	3749779	3347807	3579396
303	136.322	7	3361152	3741405	3581142	3341772	3359649	3348256	3351806
304	136.563	1	3750821
305	137.287	1	XrPt348747
306	137.734	1	XrPt347307
307	138.527	1	XrPt121523
308	138.768	1	XrPt399755
309	139.698	17	3359588	3733380	3730634	3738116	3739247	3740325	3742106	3748605	3742066	3731846	3735090	3738080	3353305	3590906	3585948	3344969	3347420
310	140.145	1	3584516
311	140.386	1	3350784_31:T>G
312	140.386	3	3355945	3344839	3347464
313	140.593	6	3735912	3730622	3351373	3352291	3357753	3355917
314	140.593	1	3596427_8:G>C
315	141.041	2	3738404	3357183
316	141.282	2	3350252	3360342
317	141.489	5	3355868_47:A>G	3744645_61:A>G	3364272_52:G>A	3744247_22:T>C	3363390_41:T>G
318	141.489	21	3342435	3736132	3732038	3750097	3741639	3733496	3731555	3731567	3730739	3357009	3350709	3357021	3594446	3595676	3343235	3353312	3577983	3592403	3349710	3350824	3351714
319	141.936	1	3744653
320	142.419	1	3735147
321	143.383	1	3748554
322	144.726	1	3359427
323	145.794	1	3347982
324	146.276	1	XrPt347925
325	146.552	1	XrPt389810
326	146.827	1	XrPt411401
327	147.309	1	XrPt389305
328	147.757	1	XrPt401549
329	148.205	6	3735729_20:T>C	3742498_11:C>T	3365265_11:T>C	3364296_65:T>A	3363285_55:A>G	3744189_10:A>C
330	148.411	74	3349019	3748722	3741375	3749545	3730156	3731126	3746748	3739291	3739037	3738621	3742892	3738846	3736826	3732879	3741298	3748197	3735040	3737982	3750249	3739320	3736087	3747259	3731271	3730965	3742011	3735154	3732439	3730658	3601738	3348364	3360816	3347029	3354854	3576443	3347212	3343632	3343255	3361680	3345236	3348099	3601268	3346828	3348292	3587300	3345870	3351853	3360950
331	148.411	1	3352431_9:G>A
332	149.376	1	3738827
333	150.65	1	3732823
334	151.167	1	3363672_40:G>A
335	151.167	16	3344084	3740896	3740596	3740274	3739351	3342724	3345689	3351475	3346498	3356649	3357522	3579517	3342700	3357208	3347192	3354439
336	151.856	1	3354402
337	152.338	3	3588509	3739194	3353191
338	152.338	1	3353993_8:C>G
339	152.579	10	3729862	3736024	3739749	3741665	3740371	3738560	3735647	3739856	3347839	3594087
340	152.82	7	3347402	3739410	3733528	3737554	3341876	3583874	3593782
341	153.474	1	XrPt401579
342	153.681	1	XrPt506476
343	155.231	1	XrPt390525
344	155.989	1	XrPt390083
345	156.643	1	XrPt389264
346	156.643	1	Xscm046
347	156.643	1	Xscsz1194L750
348	156.643	1	Xscm078
349	157.435	1	3358200
350	157.883	8	3582150	3736223	3731616	3348291	3593589	3342231	3588388	3356895
351	158.09	12	3349346_62:C>A	3740484_32:T>C	3742869_60:A>G	3731207_25:A>G	3362317_35:G>A	3740184_13:G>A	3742430_11:A>G	3355885_28:A>G	3357865_10:C>G	3362814_32:A>G	3363351_27:A>T	3744973_11:T>C
352	158.296	44	3356296	3729887	3748390	3735921	3749931	3733328	3744828	3733433	3736416	3747419	3750967	3738590	3352580	3359559	3580488	3355436	3590206	3577972	3350673	3352865	3577620	3354874	3349803	3359043	3359450	3590037	3586283	3341859	3591597	3342938	3358348	3344212	3357193	3345737	3357404	3348081	3359906	3350386	3352109	3354223	3346285	3354329	3580152	3587517
353	158.985	1	3750747
354	159.674	19	3341769	3745994	3730593	3732377	3735676	3735086	3734878	3732731	3731915	3357319	3591311	3342767	3346877	3344745	3342752	3351769	3345320	3354417	3354122
355	159.915	1	3743089_41:T>C
356	159.915	11	3600271	3734725	3734087	3740215	3739709	3589688	3594718	3358000	3352817	3343202	3590031
357	160.328	1	3730760
358	160.328	1	3350332_37:A>G
359	160.328	1	3580831
360	160.57	1	3343102_40:G>A
361	161.844	1	XrPt389765
362	162.567	1	XrPt506201
363	162.567	1	XrPt507266
364	162.567	1	XrPt508220
365	162.567	1	XrPt389946
366	162.567	1	XrPt398526
367	162.567	1	XrPt400432
368	162.567	1	XrPt399475
369	162.567	1	XrPt506755
370	163.256	13	3734934	3740333	3735118	3730675	3358153	3354655	3355814	3343718	3343199	3353819	3344671	3345014	3354482
371	163.497	2	3598429	3344178
372	163.704	1	3585694
373	164.152	4	3739267	3732015	3736815	3749814
374	164.358	8	3600189	3742042	3748090	3735048	3747282	3359689	3578551	3353818
375	164.358	4	3598350_22:G>A	3595615_13:C>T	3363021_29:C>T	3590536_29:C>T
376	164.599	1	3602805
377	165.288	1	335478850:C>T
378	166.218	1	XrPt401054
379	166.494	1	XrPt399888
380	166.735	1	XrPt505444
381	167.424	3	3364352_23:T>C	3742461_47:A>G	3595272_27:C>T
382	167.424	27	3352611	3749038	3730783	3740448	3738359	3739091	3735759	3748731	3741976	3738561	3738256	3733645	3730067	3739846	3357002	3344932	3582910	3585352	3341911	3355968	3357754	3351049	3350333	3590768	3584364	3346959	3356779
383	168.422	1	3579319
384	169.421	2	3579436_53:C>G	3746062_33:G>C
385	170.489	1	XrPt400331
386	170.971	1	XrPt399879
387	170.971	1	XrPt506263
388	170.971	1	XrPt507589
389	171.212	1	XrPt509333
390	172.383	1	3346574
391	172.624	9	3748580_66:C>G	3746592_10:A>T	3746359_42:C>T	3742877_50:C>G	3737040_38:A>C	3744447_68:T>C	3585402_48:A>G	3350408_23:A>G	3582991_39:C>G
392	172.624	16	3738802	3741779	3739277	3350495	3344427	3601105	3344170	3346943	3594825	3349725	3355717	3342470	3359189	3602224	3589331	3581578
393	173.072	1	3749263
394	173.279	2	3351395	3595840
395	173.52	1	3734114
396	174.278	1	3731436
397	174.76	39	3344098	3744262	3747248	3730699	3729904	3737016	3738227	3732601	3734831	3750782	3747337	3741699	3737000	3362088	3344204	3345252	3577545	3351111	3344525	3589254	3580659	3342923	3354957	3594977	3342155	3357419	3347796	3359675	3594479	3356558	3358151	3585513	3360815	3590422	3347764	3580668	3587295	3350189	3351186
398	175.208	1	3578731
399	175.896	1	3730247
400	177.033	1	XrPt508818
401	178.79	1	XrPt505662
402	179.272	1	XrPt402383
403	179.719	8	3360314	3736219	3747366	3733498	3346830	3602245	3355254	3341779
404	179.926	1	3346649
405	180.408	1	3346110
406	180.615	9	3363467_43:C>T	3746135_26:C>A	3745486_10:T>G	3746339_42:C>T	3364864_40:C>T	3596415_31:C>T	3742539_65:G>C	3342181_10:T>G	3600443_21:C>G
407	180.615	16	3588333	3747453	3736970	3741574	3745669	3747950	3749932	3600903	3346502	3349364	3347181	3346238	3364175	3357867	3583830	3356362
408	181.304	1	3356904
409	182.096	1	3350090_36:A>C
410	182.096	2	3582532	3343732
411	182.544	11	3747553	3733246	3739822	3741119	3599601	3363171	3357535	3346347	3350796	3344142	3345158
412	182.544	2	3355859_31:G>T	3746107_58:C>T
413	183.267	1	XrPt505974
414	183.508	1	XrPt505520
415	184.645	1	3731924
416	186.022	1	3362585
417	186.539	1	3740086
418	187.366	1	3731714
419	187.848	3	3745231_28:G>T	3748657_30:A>C	3745541_52:T>C
420	187.848	40	3586297	3731611	3748826	3733048	3738534	3749532	3732197	3750286	3743519	3746714	3738528	3746466	3740012	3742025	3730281	3739208	3739525	3734506	3738657	3342948	3351399	3342822	3593879	3345441	3355224	3602599	3353848	3343308	3346156	3354341	3355850	3344110	3354051	3356332	3355912	3596849	3342451	3352590	3347104	3343855
421	188.812	1	3749906
422	190.362	1	3591596
423	190.879	1	3577702
424	191.912	1	3734199
425	192.98	1	3351553
426	193.462	1	3746843
427	193.91	172	3342850	3739456	3734905	3749728	3741151	3746827	3739686	3734448	3730486	3735922	3733228	3738949	3730330	3729857	3746890	3738189	3731345	3733486	3734346	3740203	3741247	3741395	3736628	3731542	3749718	3739097	3749086	3733998	3733830	3741634	3750482	3736101	3734999	3741561	3734690	3736221	3739516	3732742	3741311	3736611	3741654	3750849	3746668	3741742	3731458	3736326	3735987
428	194.116	6	3364188_20:C>G	3346179_28:A>T	3731485_46:A>G	3362425_28:T>A	3594313_48:G>C	3749980_33:G>A
429	194.116	1	XrPt402451
430	194.392	1	3588544
431	194.874	1	3365053_63:C>T
432	195.115	1	3578765
433	195.597	1	374390047:C>A
434	195.597	1	XrPt398540
435	195.597	1	XrPt346894
436	195.597	1	XrPt507683
437	195.597	1	XrPt400158
438	195.597	1	XrPt505559
439	195.597	1	XrPt509447
440	195.597	1	XrPt398616
441	195.597	1	XrPt506000
442	195.597	1	XrPt401674
443	195.597	1	XrPt390089
444	195.597	1	XrPt509724
445	196.458	1	3359521
446	197.939	1	3739756
447	198.422	1	XrPt507745
448	198.663	1	XrPt400841
449	198.663	1	XrPt398543
450	199.179	1	3355568
451	200.35	1	3739998
452	201.694	1	3737227
453	203.002	1	3732501
454	203.795	1	3355930
455	204.036	1	XrPt507704
456	204.277	1	3361019
457	204.518	119	3586208	3733158	3732077	3741084	3739152	3748054	3747029	3736515	3742460	3746717	3733731	3734992	3739087	3740235	3733894	3739001	3737346	3731280	3737198	3741802	3737708	3733778	3739535	3740978	3737560	3731530	3739837	3736357	3740433	3731341	3730401	3732739	3740055	3736298	3747968	3733377	3750805	3735477	3737413	3599249	3343300	3347249	3583908	3585758	3359101	3343204	3578318
458	204.966	6	3354271	3732499	3749386	3748405	3739633	3749339
459	205.207	3	3362630_25:C>G	3746075_46:G>T	3598773_11:C>T
460	205.654	1	3346764
461	205.861	8	3364451_13:T>A	3745262_37:T>A	3745816_22:T>C	3750325_27:A>T	3363457_16:A>G	3349210_57:C>A	3578989_26:T>C	3355472_27:C>A
462	205.861	16	3735455	3739692	3743796	3735826	3732546	3734765	3734520	3578944	3596463	3589606	3359242	3349115	3582329	3601928	3602014	3350941
463	206.343	1	3732587
464	207.377	1	3744613
465	207.824	15	3354279	3743352	3730008	3732160	3734256	3737508	3732391	3730769	3731912	3742075	3750459	3742165	3734140	3737998	3747730
466	208.065	2	3347222	3350631
467	208.582	1	3597613
468	209.409	1	XrPt400702
469	209.409	1	XrPt389350
470	209.409	1	XrPt506178
471	209.409	4	3595775_27:T>G	3591727_19:C>T	3747491_12:T>C	3591727_25:C>G
472	209.409	47	3342978	3738031	3739020	3729880	3735386	3731703	3739555	3733614	3747795	3749492	3738448	3750923	3730182	3739399	3741825	3741643	3732153	3746506	3734325	3733708	3735764	3598940	3357996	3355714	3596035	3581636	3349386	3344216	3353283	3347037	3345334	3343000	3355375	3583313	3344122	3349967	3351324	3354674	3355220	3343055	3353342	3346196	3580892	3349528	3344717	3346192	3601806
473	209.409	1	XrPt372662
474	209.925	1	XrPt509334
475	209.925	7	3363797_10:G>A	3352278_25:T>C	3743193_36:G>C	3352507_13:A>G	3363267_52:G>A	3591982_42:G>T	3742970_35:T>C
476	210.132	1	XrPt399763
477	210.132	1	XrPt411354
478	210.821	1	XrPt505383
479	210.821	1	XrPt389611
480	211.062	1	XrPt411373
481	211.854	1	XrPt400077
482	212.681	1	XrPt399421
483	212.681	1	XrPt507592
484	212.681	1	XrPt401056
485	212.922	5	3364658_50:C>T	3364201_36:C>T	3748491_33:A>G	3743097_62:G>A	3585924_49:C>T
486	213.128	121	3579774	3732688	3729903	3734046	3750505	3750701	3730968	3740837	3741663	3750421	3746785	3737947	3733257	3738749	3750240	3746657	3734716	3733388	3734720	3750879	3737042	3730482	3738989	3733746	3750873	3748361	3735656	3744860	3747487	3743565	3732462	3737047	3747866	3730122	3734352	3739872	3584453	3346922	3357413	3345026	3346177	3593541	3581020	3346713	3345475	3351343	3597363
487	213.369	1	3598162
488	213.817	1	XrPt399416
489	213.817	1	XrPt505267
490	214.058	1	XrPt505986
491	214.334	1	XrPt400608
492	214.782	1	3350362
493	215.47	1	3349815
494	215.712	3	3737527	3735938	3353703
495	215.953	1	3741039
496	215.953	2	3363800_43:C>T	3358202_30:A>G
497	216.194	1	3730690
498	216.676	1	3362458_22:T>A
499	216.883	9	3346069	3746848	3732121	3740423	3730405	3354533	3597335	3354707	3579492
500	217.124	5	3354305	3742166	3736447	3346901	3357148
501	217.571	1	3740883_5:C>T
502	217.571	21	3741335	3735313	3750363	3749573	3736105	3750807	3730081	3741882	3731966	3355874	3345614	3352204	3360868	3363169	3360045	3362902	3347285	3358068	3362702	3343356	3345684
503	218.811	1	3594119
504	220.465	1	3356473
505	220.947	4	3345316	3738015	3741696	3735080
506	221.705	1	3731024
507	222.497	7	3730478	3750682	3345280	3344490	3347442	3355414	3352192
508	223.289	1	3734574
509	223.53	1	3743571_8:G>C
510	223.771	2	3744405_13:A>G	3361931_55:C>T
511	223.978	1	3747606
512	224.46	1	3363120_63:T>G
513	224.667	1	3357999
514	225.114	1	XrPt505447
515	225.114	1	XrPt507320
516	225.355	3	3354872	3735108	3355601
517	225.355	1	3346854_8:T>G
518	225.596	25	3749118	3734752	3732145	3741592	3740125	3741621	3748970	3733469	3744309	3730200	3738691	3746975	3350620	3360879	3352657	3353540	3597009	3598379	3350221	3345508	3357983	3599797	3343322	3594917	3352567
519	225.596	2	3743405_52:G>C	3594102_32:G>A
520	225.838	1	3744355_7:G>C
521	225.838	4	3345107	3750767	3580408	3577912
522	226.285	1	3349228
523	226.492	13	3344822	3747394	3736436	3741023	3748414	3733204	3353689	3348240	3361656	3361006	3352830	3590217	3360767
524	226.699	1	3357802
525	227.456	1	3735509
526	227.732	1	3355978
527	228.834	1	3345494
528	230.728	1	XrPt402522
529	230.935	1	XrPt401314
530	231.176	1	XrPt400694
531	231.176	1	XrPt509063
532	231.176	1	XrPt401467
533	231.693	101	3343264	3737834	3733938	3750532	3748834	3730208	3741700	3739347	3744589	3735532	3732186	3730791	3740294	3732427	3736964	3733134	3731667	3741953	3734450	3738385	3748148	3734164	3748174	3730515	3746733	3738366	3739458	3738180	3743894	3746956	3739144	3736153	3733454	3736994	3735068	3738462	3738518	3731480	3749785	3731019	3741498	3740342	3344961	3582005	3342409	3358889	3352285
534	232.175	1	3748929
535	232.657	1	3358166
536	232.898	8	3355786	3735460	3738811	3748310	3746119	3737134	3737734	3729891
537	233.69	1	3734413
538	234.241	1	XrPt506219
539	234.241	1	XrPt507397
540	234.241	1	XrPt390636
541	234.241	1	XrPt507353
542	234.241	1	XrPt507715
543	234.241	1	XrPt402526
544	234.483	1	XrPt401636
545	235.378	1	XrPt410904
546	235.619	1	XrPt116979
547	236.342	1	XrPt348234
548	237.307	6	3358018	3741493	3732072	3738089	3581074	3599242
549	237.755	3	3362295	3732131	3740390
550	238.202	2	3353177	3587487
551	238.443	6	3356025	3747827	3592505	3595933	3593254	3362475
552	240.2	1	3599948
[truncated: 285 more columns]

## Sheet: Markers for 7R
Lp	Rescaled position	Nr of markers in BIN	Markers 7R
1	0	3	3355248	3738111	3344872
2	0	1	3596551_27:C>T
3	0.452465	4	3356104	3731979	3749614	3600906
4	0.6961	1	3738701
5	0.97454	4	3743561	3600354	3595053	3364522
6	0.97454	1	3745755_6:T>C
7	1.67064	7	3577884	3748585	3748459	3736930	3731812	3596658	3352836
8	1.91428	16	3343190	3738586	3735857	3342860	3353491	3342667	3345401	3346392	3350357	3346864	3350068	3352596	3350403	3359770	3349860	3342614
9	2.36674	1	3739679
10	2.85401	1	3597738_66:C>A
11	3.58492	1	XrPt399848
12	4.03738	1	XrPt402617
13	5.534	1	XrPt411108
14	6.47373	13	3344390	3591107	3342878	3345973	3352421	3351068	3576729	3347940	3357506	3596174	3348313	3576699	3357570
15	6.961	1	3748751
16	8.03996	1	3359926
17	9.0145	1	3341889
18	9.81501	1	3747334
19	11.1028	1	3747583
20	11.8685	1	3346985
21	12.8779	2	3732570	3730995
22	14.5137	1	3357158
23	15.8711	1	3731432
24	17.7506	7	3343622	3740622	3736552	3737375	3742198	3746760	3361103
25	18.6903	14	3343708	3746615	3739186	3735550	3734005	3739167	3749461	3738923	3345700	3362236	3582526	3361625	3342776	3592760
26	18.6903	1	3343239_13:G>A
27	18.6903	5	3748052	3747804	3739658	3743729	3587289
28	19.1776	10	3744600	3737774	3749419	3746732	3750692	3739325	3735566	3747320	3359548	3362754
29	19.8737	1	3746825
30	20.3609	1	3343096
31	21.1266	3	3348917_27:G>A	3584257_41:A>T	3347652_53:G>A
32	21.3703	1	3745801_27:G>A
33	21.6139	1	3750157
34	22.136	1	3732536
35	22.6929	1	3733544
36	22.9365	5	3740442	3738792	3737958	3748028	3361686
37	23.4238	1	3351880
38	23.6674	2	3738083	3346087
39	24.7464	1	3733757
40	26.1386	2	3747927	3742155
41	26.6258	2	3586650	3741781
42	27.3915	1	3731674
43	28.5401	1	3355696
44	28.7837	3	3347329_56:T>G	3363588_57:G>T	3364907_17:T>C
45	29.8279	1	3742364
46	30.8372	1	3341853
47	31.0809	8	3731661	3749841	3749059	3741013	3734491	3731742	3748517	3746667
48	32.299	1	3749321
49	33.3084	1	3729872
50	34.5614	1	XrPt506974
51	36.3016	11	3583428	3747026	3730982	3736746	3729999	3741793	3731793	3748716	3585682	3351129	3586593
52	37.311	1	3361630
53	38.3203	1	3347454
54	38.5639	1	3737507
55	39.0512	1	3354857
56	39.26	1	3736717
57	39.7125	6	3344551	3749390	3740720	3731300	3344106	3589722
58	40.687	1	3355376
59	41.2091	1	3730197
60	41.7312	2	3355179	3360043
61	41.7312	4	3349443_18:C>T	3347885_11:G>A	3363430_60:G>A	3745092_64:G>A
62	42.1837	31	3591463	3741890	3737329	3735296	3743430	3747665	3746534	3730561	3746475	3739767	3738607	3737249	3743735	3734243	3354913	3581229	3344472	3363560	3579891	3362535	3576392	3342487	3352811	3354414	3356094	3350721	3344540	3342335	3348696	3352160	3577588
63	43.5759	1	XrPt389889
64	44.794	1	XrPt411363
65	45.3161	1	XrPt401635
66	47.4044	1	XrPt507532
67	48.727	1	3344153
68	50.154	1	3734834
69	50.9545	1	3344485
70	51.9987	1	3732310
71	53.5649	1	3737296
72	54.5742	6	3746267_33:C>T	3743261_17:C>T	3365355_41:A>G	3364478_66:A>C	3746267_13:G>T	3362015_19:G>A
73	54.8179	1	3740479
74	56.2101	1	3588816
75	57.7415	1	3581735
76	58.194	1	3747772
77	58.6464	71	3342498	3737218	3748789	3748032	3747669	3736231	3739228	3739421	3732850	3748815	3735619	3741946	3750067	3747993	3733482	3731226	3748985	3749661	3744901	3749463	3742255	3731465	3731380	3732212	3735997	3745124	3746623	3731457	3734724	3734536	3746582	3734239	3352213	3342022	3358553	3351661	3351792	3346578	3342288	3343928	3592288	3351613	3354423	3363080	3583672	3588990	3586599
78	58.8901	1	3357169
79	59.969	1	3745177
80	60.6999	5	3348204	3749511	3736690	3348287	3596749
81	61.1524	1	3748761
82	61.396	2	3345629	3735286
83	62.4054	2	3599270_38:C>G	3364341_30:T>C
84	62.8578	3	3342532	3736759	3747284
85	63.1015	3	3345880	3351036	3581422
86	63.1015	2	3363231_13:G>A	3741274_13:G>A
87	63.3103	11	3344358	3749145	3748808	3357377	3353095	3354136	3347737	3352834	3355813	3348788	3355351
88	64.25	3	3737919	3731265	3732260
89	64.7373	1	3589785
90	65.1898	6	3355773	3734979	3731968	3730852	3581796	3586739
91	65.7118	1	3363620
92	66.5124	2	3735224	3731750
93	66.756	1	3363993_43:C>T
94	66.756	1	3585615
95	67.6957	4	3745009_65:C>G	3365343_10:T>C	3595660_62:G>A	3363054_20:T>G
96	67.6957	2	3731634	3353561
97	68.2178	1	3748791
98	68.9835	1	3348966
99	70.8282	2	3349089	3748841
100	72.0812	1	3349997
101	72.5336	2	3349698	3737119
102	73.0209	42	3346223	3750218	3748363	3731255	3739288	3736728	3746529	3736120	3747822	3731538	3730692	3741403	3750753	3742001	3734414	3346811	3356176	3342492	3349592	3349678	3582608	3601992	3596445	3350203	3345076	3594802	3354866	3586395	3346116	3356498	3351444	3592614	3351326	3578388	3591014	3347434	3595206	3595278	3354269	3360081	3359716	3357146
103	73.2297	3	3344139	3361228	3597582
104	73.6822	3	3343241	3344096	3360339
105	74.6219	1	3741421
106	76.1533	1	3732355
107	76.6406	2	3579356_14:C>T	3581231_14:C>T
108	76.6406	10	3594757	3750281	3736282	3731832	3737169	3739280	3353058	3593345	3576268	3584981
109	78.1024	1	XrPt399651
110	79.2162	1	XrPt505798
111	79.4598	1	XrPt401366
112	79.7035	1	XrPt390387
113	80.1559	1	XrPt508683
114	80.7476	1	XrPt506468
115	82.1398	1	XrPt505580
116	83.3232	1	XrPt505219
117	84.0889	1	3736753
118	84.8198	1	3596349
119	85.6551	1	3731157
120	85.8987	1	3741807
121	86.9429	1	3343726
122	87.1865	8	3346978	3735606	3737293	3345597	3352621	3346942	3360711	3577289
123	87.3954	6	3733351_14:C>G	3596893_17:C>G	3743737_55:G>A	3579570_38:G>A	3746692_59:C>G	3597565_25:T>A
124	87.8478	1	3746877
125	88.3351	2	3580032_32:A>C	3343525_37:C>T
126	88.5787	1	3733744
127	88.8224	2	3342176	3346834
128	89.0312	25	3344045	3737453	3738085	3740421	3741458	3735893	3732677	3735290	3732266	3747688	3735365	3351105	3582594	3348420	3344539	3362073	3362023	3589588	3362491	3579105	3351270	3594556	3582179	3582270	3362231
129	90.7714	1	XrPt402607
130	90.7714	1	XrPt347574
131	91.9896	1	3740668
132	92.9294	5	3588685	3737743	3579500	3596145	3583920
133	93.1382	1	3353285
134	93.6255	2	3341773	3592344
135	93.8691	1	3362499_66:G>A
136	93.8691	13	3733765	3750045	3740620	3588359	3351906	3587082	3594477	3583798	3342899	3345386	3354579	3346755	3354903
137	94.0779	1	3595728
138	94.5652	4	3342845	3344876	3353616	3585614
139	94.8088	1	3348094
140	95.2961	6	3735309	3736521	3732371	3738269	3747032	3587167
141	95.5049	4	3354830	3730300	3730513	3593337
142	95.7486	1	3749895
143	95.9922	2	3742250_62:A>C	3583750_31:A>C
144	96.2358	1	3746290_12:C>T
145	96.2358	12	3735401	3740970	3740734	3750170	3581685	3348268	3603101	3579028	3356453	3361457	3582518	3349103
146	96.9667	1	3741113
147	97.2104	19	3734654	3738422	3733676	3749912	3735478	3749710	3746771	3742508	3738052	3342023	3344283	3344984	3578344	3341972	3348372	3586355	3581630	3356121	3602675
148	98.4285	1	3735939
149	99.4031	13	3364343_16:C>T	3745200_41:C>G	3738461_16:C>T	3596345_68:A>G	3745662_15:G>C	3365298_43:A>C	3596822_64:C>T	3742747_49:T>C	3743626_29:C>G	3744383_13:C>G	3352222_34:T>C	3365125_16:C>T	3596459_25:C>G
150	99.8904	1	3730694
151	100.9	1	3741106
152	101.143	144	3749287	3731757	3746449	3738370	3731865	3736550	3730323	3736818	3735571	3742343	3749734	3730748	3748345	3738336	3734914	3735240	3746819	3731748	3739108	3731387	3735880	3737396	3739460	3740814	3729848	3731223	3741082	3733946	3739696	3740388	3736049	3737879	3740496	3734081	3742617	3735908	3738710	3730101	3730272	3748449	3749541	3732224	3731324	3738698	3732298	3742123	3747873
153	101.631	6	3730370	3733950	3740310	3733275	3734634	3748306
154	102.153	2	3731022	3749899
155	102.884	1	3349457
156	103.336	1	3591339_8:A>C
157	104.276	12	3737314	3731753	3733497	3749311	3747901	3749217	3750515	3750900	3731295	3741192	3740531	3345795
158	105.25	13	3733045	3748687	3740898	3747397	3732828	3735679	3736837	3735232	3748303	3736338	3735207	3730031	3736456
159	105.981	2	3347333	3747072
160	107.165	1	Xopq4_578
161	107.652	1	XrPt401828
162	107.896	1	XrPt505213
163	108.905	1	XrPt506631
164	109.497	1	Xscm150
165	109.497	1	XrPt401882
166	110.401	1	Xopo07_666
167	110.889	1	XrPt506902
168	111.828	1	XrPt398802
169	112.664	1	XrPt506324
170	112.664	1	XrPt508907
171	112.664	1	XrPt400512
172	112.664	1	XrPt507928
173	113.151	1	XrPt389585
174	113.36	1	XrPt508337
175	113.36	1	XrPt410820
176	113.36	1	XrPt505722
177	113.604	1	XrPt505239
178	113.812	1	XrPt389812
179	113.812	1	XrPt410779
180	114.056	1	XrPt506256
181	114.3	1	XrPt400252
182	114.543	1	XrPt401665
183	114.822	1	XrPt508837
184	114.822	1	XrPt506494
185	115.657	1	3735517
186	117.223	1	3357906
187	118.859	1	3750376
188	119.346	1	3744451_14:C>T
189	119.346	8	3739290	3742224	3749063	3576932	3343388	3352931	3354053	3581428
190	119.555	2	3747770_55:G>C	3363743_29:A>T
191	120.042	1	3748593
192	120.843	1	3352888
193	121.574	8	3358535	3741191	3593207	3359168	3597271	3355856	3590437	3360353
194	121.818	2	3588614_60:T>C	3744954_28:T>G
195	122.061	1	3362196_17:C>G
196	122.792	1	3361091
197	124.149	1	3739915
198	124.393	1	3736431
199	125.089	208	3584552	3730876	3733789	3730975	3742060	3734084	3748190	3742164	3749989	3736576	3737760	3747894	3750119	3731219	3740100	3747332	3750667	3741071	3736272	3750542	3735567	3749324	3737891	3744956	3731719	3737769	3750750	3747880	3729992	3750208	3733661	3738637	3737875	3740291	3741455	3731298	3742922	3744980	3736565	3741615	3741419	3738603	3737487	3737892	3747233	3741702	3733478
200	125.611	1	3348546
201	126.342	1	3353613
202	126.864	1	XrPt508976
203	126.864	1	XrPt389600
204	127.143	1	XrPt505864
205	127.143	1	XrPt121024
206	127.143	1	XrPt506764
207	127.143	1	XrPt509108
208	127.595	1	XrPt402322
209	127.839	1	XrPt399600
210	128.535	1	XrPt389927
211	128.535	1	XrPt509598
212	128.535	1	XrPt508630
213	128.813	1	XrPt508008
214	129.37	1	XrPt506917
215	129.37	1	XrPt505462
216	130.066	1	XrPt346921
217	130.554	1	XrPt121347
218	131.11	1	XrPt399849
219	131.389	1	XrPt400205
220	131.389	1	XrPt390421
221	131.598	1	Xopn1_667
222	131.807	1	XrPt348374
223	132.05	1	XrPt390556
224	132.503	1	XrPt401480
225	134.069	1	3352112
226	135.948	1	3740960
227	136.958	1	3732228
228	138.245	2	3738203	3734157
229	138.976	527	3602476	3749140	3743553	3745509	3741162	3748924	3748432	3736378	3735303	3748995	3746951	3740805	3740255	3749747	3738825	3739244	3731515	3748064	3733323	3740631	3750132	3733554	3748499	3739752	3747634	3731182	3737107	3733428	3737219	3745646	3748047	3746343	3749374	3741221	3729914	3748231	3730463	3734782	3749615	3738523	3736575	3731245	3746658	3739474	3732753	3732580	3735867
230	139.22	7	3592976	3735223	3354934	3361770	3345146	3359835	3343644
231	139.429	642	3362247_63:G>A	3738395_27:T>G	3743024_35:T>G	3743830_26:A>G	3744806_21:T>C	3745790_66:A>G	3745873_29:A>C	3746366_22:T>C	3596625_26:G>C	3734518_44:G>T	3744926_66:T>G	3739506_17:G>A	3743438_47:G>A	3745204_67:A>G	3745612_19:A>G	3750436_48:A>G	3745820_14:T>A	3743092_31:T>C	3745089_34:A>C	3745127_22:G>A	3745537_57:G>A	3745609_41:T>C	3578436_41:A>T	3732662_40:C>A	3735485_49:G>A	3740250_16:T>G	3740705_25:A>G	3742320_45:T>C	3745344_21:T>C	3745460_23:A>G	3745468_29:C>T	3745564_46:C>T	3745915_32:A>G	3746243_41:A>G	3741263_31:A>G	3742917_15:A>T	3742945_40:C>T	3744432_63:C>T	3744565_31:C>T	3749080_40:A>G	3576212_20:C>T	3596692_31:A>G	3734829_47:G>A	3734895_16:G>A	3737662_35:C>T	3743656_62:T>G	3744011_55:A>G
232	140.125	13	3581949	3734881	3731003	3733227	3730705	3750825	3747507	3735983	3731983	3747493	3749677	3749792	3748457
233	140.334	1	3599063
234	140.786	26	3742076	3734422	3734793	3739601	3738574	3732384	3734824	3731613	3732708	3746981	3749928	3738609	3735890	3360787	3358867	3360222	3360856	3343580	3602714	3576366	3592889	3352437	3602017	3597970	3598941	3349708
235	141.03	3	3365175_44:C>G	3597950_44:G>C	3749391_13:A>G
236	141.273	8	3745782_37:A>C	3743234_10:G>A	3601563_50:C>T	3748936_51:C>A	3347552_27:T>C	3364585_57:A>G	3744745_11:T>A	3362024_20:C>A
237	141.482	11	3343529	3734778	3747331	3747680	3748434	3732971	3750962	3733436	3737125	3732456	3740781
238	141.726	5	3357147	3733003	3730057	3749459	3592248
239	141.935	15	3592209	3738041	3729869	3736516	3742079	3735896	3730360	3737024	3732727	3600930	3347739	3361737	3592898	3347918	3582435
240	142.178	3	3364698_45:A>G	3365144_12:G>A	3601955_55:C>T
241	142.178	4	3341898	3748053	3734872	3343839
242	142.387	2	3364852_11:T>A	3744349_46:G>C
243	142.631	52	3733260	3351042	3342827	3345654	3595480	3601397	3587114	3358196	3356725	3358685	3360046	3588697	3343735	3356981	3342626	3586589	3346795	3359617	3349751	3601517	3584532	3348901	3582574	3356578	3593856	3351517	3343957	3354996	3361773	3352311	3354973	3345736	3346948	3344965	3353575	3577139	3587383	3599450	3354253	3351452	3354114	3578113	3342932	3351126	3355514	3580971	3356064
244	143.118	76	3585585	3730349	3749054	3729938	3730010	3739053	3737652	3747723	3736805	3731738	3737379	3730521	3739457	3747987	3749146	3730269	3746891	3740809	3731043	3732732	3749783	3750031	3749690	3597617	3352338	3351548	3352644	3355451	3589822	3361156	3361736	3581998	3353237	3598577	3349779	3344458	3351871	3353292	3600568	3346660	3359969	3358866	3345068	3358874	3357716	3344391	3358962
245	143.118	42	3362774_13:C>A	3736862_40:G>A	3740261_45:A>C	3744368_57:G>T	3743157_50:T>C	3744564_18:C>T	3364416_66:G>A	3364866_22:T>C	3596359_28:C>T	3596838_36:C>T	3743349_45:G>A	3346534_30:T>A	3363964_47:G>A	3362626_11:G>C	3363211_32:A>G	3363371_33:C>T	3364492_57:A>G	3364493_37:T>C	3365275_23:A>G	3745496_60:C>T	3363418_48:A>G	3363874_42:T>A	3364258_38:G>T	3357392_40:C>G	3362929_28:C>G	3363421_58:T>C	3363495_44:C>G	3363607_23:C>T	3582069_25:A>G	3582124_62:C>G	3602250_11:A>G	3345261_67:G>T	3347328_66:C>T	3347536_24:A>G	3362335_64:G>A	3362388_56:A>T	3362512_21:G>C	3363809_20:G>A	3364567_27:T>C	3364994_35:G>C	3365341_32:T>C	3588458_29:C>G
246	143.362	4	3363646_67:C>G	3591379_12:A>G	3587552_23:C>T	3578362_50:T>C
247	144.093	1	3742819_27:A>G
248	145.38	1	3347340
249	146.947	1	3737482
250	147.678	1	3346521
251	149.209	1	3750556
252	150.01	1	3352947
253	151.089	1	3355048
254	153.003	1	3346508
255	154.604	7	3593721	3737446	3749013	3348196	3342875	3352313	3360069
256	155.091	1	3576388
257	155.578	2	3747533	3731743
258	155.822	9	3595135_22:G>A	3343586_13:T>A	3744820_53:G>A	3746170_24:G>C	3364505_14:C>G	3596157_32:C>G	3364036_15:T>C	3362936_67:T>C	3582975_20:C>A
259	155.822	18	3590628	3750079	3749626	3729844	3746745	3741009	3734516	3744240	3733935	3585502	3348947	3343753	3361227	3353378	3358455	3342809	3342685	3584483
260	157.319	1	3733113
261	158.954	2	3587955	3599404
262	159.442	7	3736907	3750078	3734160	3746468	3740934	3747377	3746777
263	160.138	2	3359166	3749903
264	160.347	8	3351950	3736176	3734175	3750137	3738326	3343912	3345279	3352231
265	160.555	6	3351619	3599258	3579790	3362307	3584556	3579080
266	161.078	1	3362813
267	161.321	9	3580935_21:A>G	3749881_57:G>T	3745640_20:G>A	3743521_17:G>A	3743758_17:G>A	3597273_12:C>T	3744875_61:T>C	3362862_63:T>C	3363912_17:A>C
268	161.53	1	3582051
269	162.574	1	3356505
270	163.549	8	3342582	3733139	3735816	3736053	3739719	3748338	3733075	3744188
271	164.036	1	3353682
272	164.28	7	3741327	3749058	3732557	3736932	3736071	3358334	3601889
273	164.523	1	3735935
274	164.732	4	3581283	3749699	3730750	3576078
275	165.498	1	3732812
276	166.055	1	XrPt389711
277	166.055	1	XrPt400732
278	166.055	1	XrPt400858
279	166.612	1	XrPt401830
280	166.612	1	XrPt401523
281	167.551	29	3736511	3750193	3732472	3734052	3750534	3731528	3731761	3738835	3750494	3730479	3747245	3733509	3736724	3342093	3582319	3352349	3590467	3360540	3356917	3588779	3593192	3598678	3588389	3598520	3584292	3586462	3598500	3347477	3601995
282	168.039	3	3360589	3740602	3344645
283	168.039	2	3742263_47:C>G	3744870_53:C>T
284	168.247	6	3344816	3361319	3349656	3358616	3346462	3351249
285	168.491	2	3359372	3745552
286	169.152	24	3341833	3749179	3739834	3747075	3748443	3748770	3731169	3749081	3739934	3750038	3354066	3357220	3343314	3346463	3359023	3355251	3343498	3357243	3364671	3346624	3602542	3357099	3589193	3355231
287	169.152	1	3596399_8:A>T
288	169.605	2	3741249	3749957
289	169.848	1	3745661_46:A>C
290	170.336	1	3739755
291	170.544	1	3586945_37:C>A
292	170.997	6	3342994	3736997	3744978	3732998	3595335	3345262
293	171.241	3	3743905_16:G>C	3746126_26:G>A	3746126_66:G>A
294	171.728	1	XrPt411307
295	172.25	2	3355349	3598645
296	172.946	1	3750009
297	173.399	1	3599568
298	173.642	3	3595773	3733353	3749352
299	174.095	17	3343184	3730592	3739360	3729886	3741299	3351016	3356795	3359057	3359557	3360049	3589736	3579352	3578319	3576736	3358435	3347268	3602742
300	175	3	3359008	3356067	3363302
301	175	2	3354731_65:A>G	3743222_68:C>T
302	175.243	2	3342888	3732014
303	175.974	1	3738654
304	176.218	1	3363698_44:C>G
305	176.218	32	3359225	3729832	3747793	3734977	3734760	3747570	3749061	3748227	3731423	3747644	3741430	3745970	3732842	3359621	3351010	3590833	3357379	3350399	3355311	3352987	3342791	3357847	3358778	3359253	3356720	3342458	3352485	3342987	3348616	3577412	3602999	3594822
306	176.914	1	3738380
307	177.366	4	3730232	3739180	3748616	3352299
308	177.61	1	3750506
309	178.619	1	XrPt508449
310	178.619	1	XrPt398836
311	180.185	1	3741809
312	181.195	2	3348697	3348738
313	181.926	2	3596503_28:G>C	3745154_29:T>G
314	182.378	5	3361915	3735331	3578040	3348123	3342227
315	182.831	1	3359127
316	183.074	1	3344003_13:T>C
317	183.074	5	3601668	3730453	3731273	3359549	3360533
318	183.77	1	3594364
319	184.327	1	XrPt411166
320	184.571	1	3748289
321	184.815	1	3737200
322	185.615	1	3749800
323	185.859	3	3736470	3743305	3592954
324	185.859	5	3364833_20:C>G	3735540_61:A>C	3362285_16:C>T	3745818_20:C>G	3602004_12:G>C
325	186.346	10	3584142	3747860	3750726	3577050	3363111	3349990	3596007	3351385	3346876	3587934
326	187.286	4	3358786	3583892	3592741	3350994
327	188.017	1	3600153
328	188.26	1	3365103
329	188.991	6	3577840	3745865	3748437	3730782	3740950	3598156
330	189.444	5	3739362	3731707	3731591	3352981	3349362
331	189.444	3	3357110_64:G>T	3741740_59:T>C	3598383_31:C>G
332	189.444	6	3594746	3358873	3591898	3358187	3356074	3346111
333	191.636	2	3738572	3732576
334	191.636	1	3363097_23:C>G
335	191.88	1	3749612
336	192.332	2	3583747_10:T>C	3596380_14:C>G
337	192.576	1	3740500
338	192.785	23	3360492	3732819	3731382	3732528	3739986	3748377	3741349	3739888	3736705	3739603	3577772	3600335	3582783	3346227	3343532	3581446	3361121	3362692	3352861	3596252	3346870	3581919	3601804
339	193.029	1	XrPt390633
340	193.029	1	XrPt508154
341	193.029	1	XrPt509312
342	193.029	1	XrPt399979
343	193.272	1	XrPt346074
344	193.759	3	3594098	3580823	3356337
345	194.003	5	3364574_11:A>G	3362077_26:C>A	3743057_24:G>T	3364715_29:T>C	3743594_15:G>C
346	194.978	1	3357461
347	195.221	1	3345408
348	195.952	30	3731612	3736243	3741365	3732336	3750675	3741538	3743461	3730418	3732986	3731836	3348629	3359030	3358952	3581779	3348424	3579211	3341757	3352030	3587256	3346193	3355809	3585094	3352154	3347662	3350346	3355361	3361330	3346274	3584537	3363324
349	196.927	1	3591254
350	199.189	1	3345403
351	199.641	1	3352235_10:C>G
352	199.641	3	3345948	3741414	3735018
353	199.885	2	3735903	3733466
354	200.825	19	3357563	3737569	3733465	3741881	3738956	3747639	3748829	3735982	3732775	3732444	3733861	3357642	3352766	3358171	3580989	3357409	3350580	3352587	3347758
355	200.825	1	3362599_55:A>G
356	201.068	6	3598007	3741759	3735075	3732547	3585041	3597443
357	201.068	1	3364895_46:T>C
358	201.277	2	3352129	3738553
359	201.765	1	XrPt402426
360	202.704	2	3348621	3347832
361	203.435	1	XrPt390055
362	203.679	1	XrPt505752
363	204.827	1	3735148
364	205.837	3	3581035_52:T>C	3743544_45:T>C	3580828_35:G>T
365	207.333	1	3734135
366	208.586	8	3741288	3739038	3736825	3733306	3744076	3360929	3348025	3345429
367	209.039	5	3734865	3734009	3739871	3747643	3736927
368	209.282	1	3748124
369	209.561	1	3735353
370	210.953	1	3348427
371	211.197	12	3582940	3342461	3587182	3603185	3748472	3740485	3739708	3347566	3352779	3361133	3355155	3354728
372	211.44	2	3597066	3584832
373	211.893	2	3347480	3353999
374	212.102	1	3583225
375	212.554	8	3350887	3731994	3739924	3730304	3743759	3598092	3348368	3344508
376	213.041	1	3748212
377	214.782	1	3738464
378	216.069	33	3747629	3345186	3356499	3346682	3349040	3361815	3740152	3359397	3353343	3738543	3590950	3747889	3738441	3740899	3748466	3740129	3735253	3740366	3741489	3739587	3731858	3741860	3732820	3747220	3733191	3737930	3734459	3748952	3749113	3731173	3743433	3734042	3736586
379	216.522	46	3342951	3353324	3344994	3342682	3363542	3344642	3346066	3350660	3747820	3342989	3354004	3356274	3349287	3357986	3739137	3346688	3349667	3748705	3750907	3361302	3347627	3743275	3349079	3355435	3359651	3736278	3601190	3734899	3735350	3346812	3346875	3578756	3746928	3347818	3361811	3346071	3347581	3359402	3352859	3737782	3732067	3342680	3741657	3576065	3735016	3598390
380	216.766	20	3737108	3735470	3740159	3736635	3354946	3735768	3743765	3734754	3737086	3729936	3353316	3593845	3737608	3734201	3356331	3602564	3343209	3581281	3352538	3736228
381	217.496	1	3747365
382	217.949	29	3363725_25:G>C	3745814_49:C>G	3351088_24:A>G	3359238_25:G>C	3358707_19:A>T	3745367_41:T>A	3745709_44:A>G	3745163_66:G>A	3355390_20:A>G	3349807_68:G>A	3362337_14:C>T	3362706_27:G>T	3365339_44:T>C	3743825_50:T>C	3364383_35:G>A	3745747_31:C>G	3745798_40:C>A	3364275_53:C>G	3364842_35:G>C	3598332_26:A>G	3738851_68:G>A	3352460_13:C>A	3352733_62:A>C	3362645_64:G>T	3363517_66:T>A	3365257_44:G>A	3590576_18:C>G	3745925_26:G>C	3364987_10:G>C
383	218.193	35	3748704	3594914	3734823	3740089	3738367	3741273	3731352	3345720	3353303	3600378	3357559	3593852	3347046	3730905	3346082	3352275	3356286	3599937	3354937	3348676	3737733	3739369	3749439	3747143	3353836	3341775	3357584	3360991	3346380	3353667	3356429	3749703	3740180	3749685	3590570
384	218.436	11	3737205	3738872	3742068	3353426	3749975	3735256	3746596	3741622	3741605	3745244	3747314
385	218.715	1	3579251
386	220.037	1	3588799
387	221.116	17	3581166	3345892	3588431	3578246	3591771	3601859	3583755	3358235	3351670	3349879	3345514	3737673	3733890	3591363	3591680	3730350	3579234
388	221.395	24	3595807	3747560	3349624	3591710	3602243	3584934	3347049	3343420	3352748	3358541	3350585	3346043	3740142	3735395	3739306	3360341	3740801	3749894	3742494	3355894	3342206	3582633	3588234	3738149
389	221.882	1	XrPt506346
390	221.882	1	XrPt509288
391	221.882	1	XrPt400890
392	221.882	1	XrPt401802
393	221.882	1	XrPt509066
394	221.882	1	XrPt507084
395	221.882	1	XrPt505375
396	221.882	1	XrPt507958
397	221.882	1	XrPt400424
398	221.882	1	XrPt399994
399	221.882	1	XrPt399325
400	222.126	1	XrPt508285
401	222.334	1	XrPt411118
402	222.334	1	XrPt401723
403	222.334	1	XrPt390002
404	222.578	1	XrPt390749
405	222.787	1	XrPt507389
406	222.787	1	XrPt505869
407	222.787	1	XrPt509295
408	222.787	1	XrPt509303
409	222.787	1	XrPt507313
410	222.787	1	XrPt390368
411	222.787	1	XrPt346981
412	223.274	18	3585376	3748276	3737464	3747719	3349683	3581622	3737090	3746568	3742139	3745319	3355542	3350923	3363962	3352549	3740181	3732124	3577938	3597818
413	223.483	8	3750564	3731870	3747246	3582935	3741892	3731903	3749816	3750957
414	223.761	2	3738411	3731993
415	224.005	1	3746612
416	224.492	5	3741711	3591450	3345462	3593051	3750211
417	225.154	21	3734604	3591065	3361843	3359641	3358106	3581367	3342386	3360513	3354378	3354999	3749863	3729837	3353987	3357266	3354354	3739804	3344491	3730493	3361853	3349538	3351676
418	226.163	1	3730881
419	227.207	1	3598055
420	227.694	1	3736836
421	227.938	4	3597594	3355857	3732373	3353375
422	228.216	1	3348630
423	228.46	40	3730384	3359851	3746812	3741771	3740600	3343428	3357016	3350180	3738094	3345091	3578012	3750113	3732722	3737726	3730810	3737334	3746394	3730181	3347585	3738032	3732988	3587515	3732710	3598214	3581539	3350147	3738254	3735208	3600038	3736977	3343152	3734011	3738082	3734662	3743390	3736787	3737221	3740141	3350952	3735258
424	228.704	71	3736402	3351229	3591267	3750277	3742125	3345115	3348073	3744627	3737976	3741583	3734050	3576659	3351403	3345194	3358928	3344887	3343530	3358053	3343101	3344617	3580636	3344566	3353684	3355020	3349665	3346656	3347703	3355759	3362777	3342967	3344217	3354564	3352872	3346209	3346314	3346184	3350568	3352280	3349420	3357784	3344287	3343460	3583531	3355512	3345855	3602978	3356233
425	229.226	1	3598083
426	229.435	1	3600310
427	229.678	1	3744678_30:A>G
428	230.131	32	3344951	3745538	3584512	3601566	3596932	3341933	3357216	3590303	3352505	3352040	3595934	3352933	3351894	3354737	3355199	3355747	3742407	3738526	3736002	3350164	3344764	3349022	3357580	3357434	3360472	3346515	3588160	3586149	3750165	3360457	3342184	3736864
429	230.896	1	3365104
430	231.697	5	3736517	3358293	3750470	3740964	3356822
431	231.941	1	3345362
432	232.428	4	3749951	3740979	3357185	3579398
433	233.159	1	3738412
434	233.959	62	3347601	3735975	3734485	3354239	3732307	3737203	3345132	3344175	3589044	3342293	3358140	3344999	3354174	3359400	3341967	3344329	3346408	3348077	3359456	3342802	3342612	3356374	3350937	3352560	3362047	3346235	3349658	3342039	3599905	3352155	3749821	3731408	3739191	3740730	3731048	3738042	3737752	3741140	3735952	3577789	3348331	3359071	3577547	3579494	3350101	3592269	3352687
435	234.725	90	3358600	3359240	3358705	3359296	3730582	3748578	3731218	3749230	3734317	3735490	3748087	3734065	3738368	3731776	3732491	3349655	3597296	3359680	3343378	3355469	3347895	3739659	3737959	3739241	3344318	3730032	3358471	3354741	3345451	3736145	3740860	3744825	3342468	3344285	3357277	3350195	3349827	3346137	3354581	3348903	3360896	3349162	3363505	3737020	3736226	3746789	3734680
436	236.5	1	3735058
[truncated: 601 more columns]
