# Supplementary material for: The application of GBS markers for extending the dense genetic map of rye (Secale cereale L.) and the localization of the Rfc1 gene restoring male fertility in plants with the C source of sterility-inducing cytoplasm
Source: J Appl Genet. 2016 Apr 16;57(4):439–51. doi: 10.1007/s13353-016-0347-4 (PMC5061839; doi:10.1007/s13353-016-0347-4)
Supplement: Supplementary file 3 — (XLSX 23 kb) [file 13353_2016_347_MOESM3_ESM.xlsx]

## Sheet: Arkusz1
Table S3. Linkage groups of polymorphic markers from population [544C x Ot0-20]BC5F2
Chromosome:	2R (312 loci)	4R (425 loci)	6R (57 loci)	7R (291 loci)
	3362608_21:C>T	3357731	3744651_49:C>T	3356798_42:T>C
	3590761	4493025_7:G>T	3354997_46:A>G	3356347
	5501495_39:C>G	5036383	3362069_62:G>C	3355020_41:T>G
	3740797	5207921	3362234_53:A>G	3353684
	5201101_47:C>G	3591787	3342759_38:A>G	5215879_49:G>C
	3742010	3602132	5497189_9:A>G	4495482
	3595770_38:C>T	5212288	3909423	3355407
	3355519_64:T>C	3356646	4496736	5044382
	3599409_28:A>G	3909420_6:T>C	5044995	3587354_35:C>G
	3587817_34:G>A	5218020	5795946_31:T>C	3886057
	3595937_14:C>A	XrPt400416	3746065_57:T>G	5207564
	5499998	3576929	3731316	3890232
	5220824	3347824_6:A>C	5139136_46:C>G	3350568_28:A>T
	3361072	5215982	3346903	7064004
	5202849_19:G>C	3362907_46:C>G	3735840_8:T>C	5220638
	3596001_26:A>G	3594813_14:C>A	3903594	3895051
	3883193_17:G>A	7093219	3359891	3741140_9:A>G
	3732687_59:G>A	5036951	3593180_26:G>A	3730255
	3588957	3887041	3363157_35:A>G	3897608
	3597664_15:T>C	3348334_5:T>G	5213378	3884746
	XrPt509388	3351130	3362523_9:A>C	3363725_25:G>C
	3364607_19:T>C	4486382	5204541	5043211
	XrPt400417	XrPt509144	3743899_15:G>A	7071018
	3583154_23:C>T	3581558_22:C>T	5040378	4492262
	3590666	5220561	3600871_67:T>C	3902629
	3907439_16:C>G	7071097	3734249	3894496_36:G>A
	3593068	5804272_28:G>A	5037258_41:C>T	3899878
	3732383	3354391	5788417	3356286
	5208024	3893305	3739761_22:G>A	3345115_8:C>G
	3737854	3895832	3584341_46:G>C	3352427
	3901144	3577905_11:A>T	3750708_39:T>A	XwPt0522
	3362999_19:C>A	5213997	5213378_39:A>T	4484779
	5223677	3595129_30:T>C	XrPt402513	7063762
	3593262	3742037	3594324	XrPt506029
	3750547_26:C>G	7070934	3741954	7087586
	7089608	7091483	5201312	3363750_19:C>G
	4093087	3887317_32:A>G	3365260_35:C>G	3354676
	3359695	XrPt507481	3584997	7064020
	3747617	XrPt508284	3346085_31:C>A	5035036
	7064207	3598522	3589235	5137511_13:G>A
	3596950_33:C>G	5203122	3351264	3749816
	3342126_31:T>G	3885572	4493813	3748276
	5222863_22:G>A	XrPt507077	3344853	3342039_29:T>A
	5039264_36:T>G	5499384	3740450_32:G>A	7063599
	3575934	XrPt401908	5203541	3362108_32:A>T
	7086354_63:A>C	5213521_38:A>C	3595720_17:A>G	3352879
	3585081	5213521_62:T>G	3578379	3889988
	3587817_10:T>C	7090990	3733816	3360457_17:A>G
	3738688	3358156	3733816_11:G>A	5214678
	5803165_43:G>C	3595023_19:G>C	4491327	7071126
	4493615	5224930	5200294	5228048
	4492000_11:C>T	3589568_61:C>G	3738299_11:C>T	3576289_14:T>A
	3594664	5214915	5488444	3354999
	5206618	3883585	3360625	3594000
	3578565_59:T>C	5203717	3344231_25:A>G	3586159
	5137657	7091431	3350547	3885966
	3894596_9:G>T	4097419	3731351_38:C>A	3365189_18:A>G
	3894887	3364985_59:G>C		3743825_50:T>C
	5046313	3731512_11:G>C		3585458_31:T>C
	5219234	3597510_8:G>C		3364275_8:C>T
	5200070	3351180		5223216
	3597262_38:C>G	5221444_61:C>T		3359856_67:G>C
	3577243	3895939		3894819
	3351467	3734443_14:A>G		5218413
	3577663	4095231		3349807
	4484681	3740121_59:C>A		3898198_52:G>C
	3747096	5226025		3889228
	3747009_24:G>A	3595249_22:T>G		5036551
	3595897	3603205		3741384
	3586843_38:C>T	3738150_8:T>C		3359796
	3901832	5213134		5222998_15:A>G
	3580310	3738150_9:G>C		3885853
	3357085	7089271		5206936
	3578249	5200091		XrPt508516
	3731299	3888743_19:C>A		3345514
	3361314_38:T>A	5203315		7092244
	3732758	5213961		3356129
	3358107	5212941		4490249_6:C>A
	3886626	3362211_25:A>G		3353343
	3351912	3350942		7092195
	3738355	XrPt389746		3898594
	3599496_31:C>G	4096979		3362550_8:C>G
	5492907	XrPt411170		3341967
	5208146	3359572_29:G>A		5211388_31:C>G
	3350354_13:T>C	3601026		5504606_45:C>T
	3907605_20:T>C	4499061_19:T>C		3590576_18:C>G
	3584501_62:G>C	4492454		3894803
	3344469	4490435_46:C>G		3343671_28:C>G
	3748183_18:G>A	3599699_39:G>C		3358920_14:G>A
	7093769	3576001		4497177_29:C>T
	3364532_28:C>G	3364458_19:T>G		3363402_43:A>G
	3590478	3903980		3360259
	5227818_16:T>C	5046944_17:C>G		3885614
	3732915	4487177		5217842
	3581355_38:A>G	3738150_15:C>T		3365104_62:G>T
	3741973_46:C>T	3750978		7093124_35:A>G
	3595909_19:T>C	3363287_22:T>C		7093328
	5805269	3595756_17:C>T		5037979_27:C>G
	3364590_45:G>A	3588189		5216214
	5216424	3595756		3576065_63:C>G
	3907851_32:C>T	5205015		XrPt390368
	7064218	3351137_24:A>G		3362947_31:C>A
	5220496_13:T>C	3351137		5043274
	3362238_57:T>C	3351402_41:A>G		3741841_58:G>T
	3596063_45:A>G	7092827_13:T>C		5042970
	3742485_30:A>G	3359705		5043191
	3594665	3896147		7095093_17:A>G
	3347155_31:C>T	3363694_48:A>G		5034520
	3354922	5037193		3885371
	3602645_10:C>G	4100537		XrPt508293
	3745207_15:G>A	3586442		XrPt509276
	3349738_41:T>A	3350211		3738094
	4487367	3586030		3588689_19:G>A
	3362656_49:A>G	7087495		6211066
	3593299_13:G>A	5222393		7063541
	3740114_8:T>G	3351526		3358104_15:A>G
	3743444	5500239		7094404
	3347749	3588063_48:T>G		3904062
	3345839	3746391		3601372_7:G>C
	7086562_63:G>A	3885478		3344217
	3743123_59:T>C	3592987_68:A>T		3888660
	3580698	5219116		3359856
	3743955_28:G>C	3350924		3599489
	5501576	5045503		3898856
	3600824	3584829_25:C>T		3344617
	3352641	3890291		5041710_8:C>G
	3352457	3345286_14:T>A		3731858_26:G>C
	3364733_18:C>T	3593801		3349879
	3586722	3342617_33:A>G		3897806
	7092848_47:T>G	5224930_14:T>G		7093322
	7064135	3351876		7063824
	3363125_45:T>G	5209066_14:G>C		3749981
	5034680	3898062		5226889
	3730617_13:C>G	3583114_37:A>G		3749917
	3353323	3583114		3346326
	5212282	3889927		3350101_31:A>C
	3882601	5212982		3737108
	3595302_40:C>A	3899586		3743333_25:T>A
	3578061	3358427_57:G>T		3586423
	XrPt507428	3591103		3749863_5:G>C
	7089630	3364859_8:G>T		7093332
	5223189_68:G>A	3594786		7063935
	3591477	7063606		7094431
	3595432_32:G>T	7064031		4491627_6:G>C
	7092203	3592623		7093318
	3362334_55:T>C	3739192_64:C>G		5805520
	5138907	5223247_16:T>C		3349624_14:A>G
	3596254_24:C>T	4101543		3591913
	XrPt507561	3732903_8:C>T		3731870_28:A>G
	5798277_17:C>A	3343088		3889674
	5757435	4484699_23:A>T		5504226
	5504894_11:A>C	5225667_5:A>G		3891920
	3360363	3363183_55:T>C		5043415
	3582728	3887830		XrPt506657
	3354086	3903099		XrPt411351
	3601916	5039974		XrPt5504
	3885997	3739471_65:C>G		XrPt399750
	5796038	3580685		XtPt7643
	3585082_29:G>A	3600039_29:G>T		3744477
	3886096_65:G>A	3586614		3738441
	XrPt399424	5504312_9:G>C		5201648_6:G>C
	5496975_31:G>T	4496529		3347205
	3587388_41:A>G	3355204		3905233_18:C>T
	3731905	5201712		3736977_5:C>A
	3748286	5042530		7091454
	5040769_31:C>A	7092902_19:G>A		7063799
	XrPt390530	5210039		3359719
	3590647_27:G>C	3602769		7063906
	3909455	3602091		3361085
	3362900_7:T>C	3891576		5803752
	3739028_50:G>C	5499790		3732407_68:T>A
	3345867_68:C>G	5505114		7093028
	3578020	XrPt398587		4494606
	3892329_19:A>G	4489252		7064003
	3362351_41:C>A	XrPt7872		5499910_8:C>T
	3730737_14:T>A	5224987		3341967_39:A>G
	XrPt509431	3581116		3362777_42:A>G
	3345995_49:T>C	5200690		3341857_24:G>A
	3576701	3732301		3576888_20:A>G
	3597865_7:T>G	3744572_14:T>C		5222114_34:C>G
	5222379	4498927		3362047_25:A>G
	5217492_17:T>A	3739920_25:C>T		3355361
	3354773	3577731		3732988_21:T>C
	3354395	3594857		4488448_14:T>C
	4492211_19:A>G	3362576_36:C>G		7091860_35:T>C
	3361079	3578205		3364944_23:A>G
	3576180	3353334		3344999
	3364124_67:A>C	5220863		3349948_27:C>G
	5790870	3745392_11:A>T		6211542
	3592512	3354796		3354741_12:A>G
	3343505_8:C>A	3601917		3365257_44:G>A
	3602627_9:C>T	3592674		3358235_13:G>A
	3342634_21:A>C	5044851		7089304
	5201623_16:T>C	3734040_22:G>A		7091115_6:C>T
	3596443	3734040_33:T>C		5219136_14:G>C
	5205538_64:T>G	5035852		5224169
	3587709	4497108		3596932
	4492410_14:C>G	3598411		3355759
	3354828	3581809		3349538_18:T>A
	3886525_11:C>G	3362086_48:A>G		5219045
	5796474_35:C>G	3899176		5038191
	3899469_25:G>T	3341997_19:G>C		3898748
	3361997_19:T>G	3907573		3894700
	5221825_44:G>C	3883622		3886629
	3345263_15:C>G	3577582_26:A>G		7063577
	3594778_57:C>T	3343119_17:A>G		3361302
	7093378	5499753_7:T>C		3363654_34:C>T
	3743974_16:A>G	3343119_32:A>G		5037979
	3584373	3365384_65:G>A		3357740
	3581291_67:A>C	5805488_32:A>T		3358952_17:C>G
	5213337	3589851_15:A>T		4490854
	3593219	5202889_10:C>T		3905233
	3739495_10:T>G	4488559		3349624_7:T>G
	5502436_23:A>G	3905791		3601355
	3730733	3899407		3743275
	3595955_25:G>A	7094437		5494845
	3359565	5213694		7063943
	3578057_35:T>C	3590788		3361815_11:A>T
	3364286_5:C>G	3364102_46:C>T		3346184
	4097473_6:G>A	7064015		3584932
	4495378	5211918_23:A>G		5494937
	3343593_45:A>G	5486980		4485325_17:G>A
	3362575_18:C>T	5213927		3351670
	3365116_35:T>C	3581697		5803654
	3581600_21:G>A	3593728		5225021
	4489936	3362848_35:C>A		3899372
	3355059_13:T>C	3745269		3357559
	3736018_10:T>C	5043707		4490118_36:T>C
	3583656_5:C>G	3886577		3896201
	3583042_53:G>T	3591023		3897773
	3592055_18:C>G	3580879		7092977
	3734874_5:T>C	4105668		3739587_19:T>C
	3585724_27:T>G	5203697		3352255
	3600349_11:G>A	5203068		3905184
	3597253_30:G>A	3351144		3884287
	3344852_64:A>G	3588575		3359333_6:A>G
	3354277_58:T>C	5138734		3748916
	3361984_61:C>T	7063880		7063636
	3364744_14:A>G	3905006		XrPt390597
	3362408_18:C>G	3586396_42:G>A		XrPt506096
	3342284_7:A>G	3891566		XrPt505512
	3581432_25:G>T	3733266_27:G>A		XrPt398668
	3591935_29:C>G	7071227		XrPt389678
	3590671	3591757		3346883
	3747011_10:G>C	3592354		XrPt2544
	5221825	3884761		3897553
	3588136_21:T>C	3355513_9:T>C		5225189
	3903687_14:A>G	3904241		5220011_6:G>C
	3349170_30:C>A	3600889		5494773
	3595847_19:T>C	3580232		5138560
	3907143_47:C>T	3902278		3357811
	3345824	3736074		7093914
	3363085_22:A>G	XrPt507596		XrPt505334
	5207503	XrPt505216		3355020
	3362355_44:C>T	XrPt506124		5499962_30:A>G
	XrPt389441	XrPt401629		3358140
	3362914_30:T>C	3899499		3897147
	7093156_14:A>G	3581870		5212801
	3583841	3738339_32:G>A		3344175
	3585804_7:C>T	XrPt505929		XrPt399937
	XrPt505357	4484750		3905297
	3909455_54:G>A	3905285		3361438
	5200756	5205914		3364944_30:A>G
	3590686_31:A>G	3749737		3742628_9:T>C
	4499828	3888914		3732267
	3898024_11:T>C	3886444_10:C>T		4486952_14:G>C
	3350310_15:A>C	3886444		3342802
	7072033	3346843		5046379
	3355762_49:G>C	3342757_8:T>C		3894642
	5219759	3584953		3745747_31:C>G
	6211685_37:C>T	3576127		3746828
	5801758_10:A>G	3347587		3741758
	4485641_26:C>T	3351147		3891082
	3360064	3746174		7063766
	3362635_21:G>A	3590425_58:C>T		3739648_11:T>C
	3586605	3901802		3891903
	3597526_32:A>T	5213185		5210873
	7072076	3601879		5200992
	3346377	3579537		3358705_38:G>C
	4484684_5:G>C	7091386		5206672
	4486364	3582558_28:G>A		3356705
	3359781	3746694		3905233_14:C>G
	3595473_20:C>T	3749340		3736977
	3579229	3576809		3738626_27:A>G
	3359145_25:C>G	3588142		3731543
	3901889	7095239		3362077_26:C>A
	3744566_43:T>G	5218928		4092393
	5203495	3582198		3888485_19:T>C
	3580087	3355128		3601191_8:C>T
	3896976	3580880		3897311
	5805269_19:C>T	3589549		5211759_20:A>C
	XrPt505691	3592090
	3343916_38:T>C	4484904_9:T>C
	XrPt505976	3576994
	5218103	5225599
	3594665_38:T>G	3342439_62:A>T
	3361998_12:T>G	3745430
	3598149	3355769_37:T>A
	3363836_47:A>C	7089350
	3575929	3356843
	3362252_26:G>C	7091894_24:C>T
	4491525_62:C>G	3888967
	3595041_30:G>A	3597796
	XrPt6091	5217468
	7072055	3895536
	3593428_19:T>C	3898571
	3354940	3887077
	3593347	5227661_51:C>T
	5209298	3895210
	5210573_62:G>A	3352951
	XrPt411419	3743990_36:C>G
	XrPt508216	5213737
		5138428_11:T>C
		3360843
		3740263_32:A>T
		3595158_35:C>T
		3738853
		3908759_21:G>A
		5200224
		3583963
		3363242_14:T>C
		5208667
		3741650
		3590984
		3345179_14:C>A
		5498595
		5796619_25:A>C
		3577541
		3595416_46:C>A
		3362423_6:T>A
		3359626_37:A>T
		7089230
		3362409_27:T>G
		3362409_11:G>A
		7094175
		3344226_55:G>A
		7063661
		5040825
		3887168
		3893202_64:G>A
		3900416
		5223911_39:C>T
		XrPt508187
		3601502
		XrPt399740
		5037773
		3739898_11:T>C
		3597788
		3357449_55:C>G
		3579656
		3587442
		3896520
		3356767
		3583710
		XrPt401957
		4499784
		3909909
		3358262_12:A>C
		3748906
		3342400
		XrPt508750
		4488392
		3901509
		4493567
		7087572
		5788516_62:A>T
		4093960
		3357449_14:T>C
		3594146
		3348537_40:C>G
		5200429
		3346284_22:G>T
		3598687
		3347451_54:A>G
		5039566
		5213575_49:T>C
		4493406
		3578991
		3348571_39:A>G
		3596403
		3359004_14:G>C
		3745637
		XrPt508577
		3886362
		3358686_14:G>A
		3590819
		XrPt508404
		XrPt390592
		3895412
		XrPt401663
		5222078
		XrPt401376
		3899705_54:C>G
		XrPt399771
		5040976_5:T>C
		XrPt507731
		XtPt5796
		XrPt390125
		XrPt7209
		XrPt399885
		3359734_50:G>A
		XrPt505966
		3343021_20:T>G
		3900635
		3882969_42:C>G
		3576802_17:C>G
		3738072
		3356715_9:C>G
		XrPt508247
		5498089_57:A>G
		3584097_45:C>G
		3734273_16:T>C
		3744838_32:A>T
		3744838_33:G>A
		3358005_54:C>G
		3360251_16:G>C
		3884762_53:C>T
		XrPt389881
		3893792_11:G>C
		3597723
		5497507_37:G>A
		3599194_40:G>C
		5500870
		7089417
		5223963_8:G>A
