# Supplementary material for: The application of GBS markers for extending the dense genetic map of rye (Secale cereale L.) and the localization of the Rfc1 gene restoring male fertility in plants with the C source of sterility-inducing cytoplasm
Source: J Appl Genet. 2016 Apr 16;57(4):439–51. doi: 10.1007/s13353-016-0347-4 (PMC5061839; doi:10.1007/s13353-016-0347-4)
Supplement: Supplementary file 4 — (XLSX 10 kb) [file 13353_2016_347_MOESM4_ESM.xlsx]

## Sheet: Arkusz1
Table S4. Primer sequences of newly developed PCR-based markers
	Sequence 5'-3'
Marker name	Forward	Reverse
XrPt508800	GCGGTCATCAGAAAGGCTAGT	TGCAACTTTACCAGCGAAGG
XrPt399902	CGCCAGTGTGATGGATATCTG	CTGCTGGTCCTCCATTCCAT
XrPt505373	GGTGCGCGGTCATCAGAAA	CGGTGTGGACACACACATC
XrPt399900	TGCAATGATGTCTGTTCACTGTC	CCCATTAGGCATCCCTACCTTA
XrPt509323	TCCATGCCATGTGTTTTCGTG	TAGCCAAGCCCCATTCTACC
XrPt400382	GGTGCGCGGTCATCAGAAA	CGGTGTGGACACACACATC
XrPt507547	GGGTGCATTGGGTTCTTTCC	CAGTTTGCCCCCATGTTTAAT
XrPt399841	CGGATCTCAACCAAGTTCAGC	GCTGGGTTCAGCACAGATG
XrPt507164	TATGCCTTGCTGGATAGGCG	TCTTTGCAGGAGCAGTCAGC
XrPt508638	CAGCCGACTCATCTCTTCTGG	CCGGCAAAATTATTGGTGGC
XrPt400377	GCCGCCAGTGTGATGGAT	TTTCCAGCGGGTTCTTTGGT
XrPt411156	GATTTCAGCTTTCCCGACCG	CCTATGAGGCTGTGACGAGG
XrPt508573	GCAGCTTTAACACCAACACCT	GGCCGTGCATGGTAGACAT
XrPt507666	CACGGTAACAGACTTGACGC	GCAGAGAACAAATTGACCGCTTA
XrPt506444	CAATCTTCAATGGCGCCTCC	AAAGGCAGACAAGACGGTGT
3588591	CTGCAGCAGCACGGACGGCCT	CGAAGAAGGGAAAATAAGATGGACC
3588591_1	CTCCACACCAACCGCATC	CGAAGAAGGGAAAATAAGATGG
3900669	CTGCAGGATTCGTACATGTTG	GAACGCTCTTCCGATCTC
5045204	CTGCAGTAGATAGACTCAGGT	TGAACCGCTCTTCCGATCTCG
5045204_1	TGCAGTAGATAGACTCAGGTGCTC	GAACCGCTCTTCCGATCTC
3601236	GCAGCCGAGACCGACAAGTA	TCGGCATTCCTGCTGAACCGCTC
3601236_1	CAGCCGAGACCGACAAGTAT	ATTCCTGCTGAACCGCTCT
3889467	CTGCAGGATTCTCAAGTTTCA	GAGAGCGAGGACGCGAAA
5035924	CTGCAGGGCCGGCCCTGGGGTA	CGCTCTTCCGATCTCGGCCTGG
3895195	GTAGCTGACATCCGCCTCCT	GGCCTCATTTCGTCTTGACC
3893187	CTGCAGGACCTCTCTGTTTTG	ACTATCGGAACGGGCGAAG
3348877	GCCCTCCACCACAGAGAAT	TTCTCTCAGCACGAATTTGAA
5213528_68GC	CTGCAGCACTGGTTGTCTG	AGAGTCGGTGCGGCTCTG
3895195inv1_1	GGACCAACTCCACCAACCTT	CGAGCGGGTCAAGACGAAAT
3895195inv1_2	TACCGTCGAGCATGGTTCTG	GCATCAGCAAGCACAAGGAG
3895195inv1_3	CCGTCGAGCATGGTTCTGTA	GTAGAAGTACACGCCGGTCC
3895195inv1_4	AGGCCTCATTTCGTCTTGAC	TGGCGACGTAGAAGTACACG
