# Supplementary material for: The application of GBS markers for extending the dense genetic map of rye (Secale cereale L.) and the localization of the Rfc1 gene restoring male fertility in plants with the C source of sterility-inducing cytoplasm
Source: J Appl Genet. 2016 Apr 16;57(4):439–51. doi: 10.1007/s13353-016-0347-4 (PMC5061839; doi:10.1007/s13353-016-0347-4)
Supplement: Supplementary file 5 — (XLSX 12 kb) [file 13353_2016_347_MOESM5_ESM.xlsx]

## Sheet: Arkusz1
Table S5. Results of genotyping 95 inbred lines developed from the cross 541 x Ot1-3
	Analyzed inbred lines:
Marker	K2	K3	K5	K17	K18	K19	K23	K25	K27	K29	K31	K32	K35	K36	K39	K41	K47	K49	K51	K54	K56	K57	K58	K59	K61	K63	K64	K67	K70	K71	K73	K74	K76	K77	K80	K81	K87	K91	K94	K95	K97	K101	K103	K107	K108	K110	K111	K112	K113
XrPt411156	a	b	b	b	a	b	a	a	a	b	a	b	a	b	b	a	b	b	a	a	a	a	a	b	a	a	a	b	b	a	b	a	a	b	a	a	b	a	a	b	a	b	a	b	b	b	a	a	b
XrPt507164	a	b	b	b	a	b	a	a	a	b	a	a	a	b	b	a	b	b	a	b	a	a	a	b	a	a	a	b	b	a	b	a	a	b	a	a	b	a	a	b	a	b	b	b	b	b	a	a	b
XrPt508638	a	b	b	b	a	b	a	a	a	b	a	a	a	b	b	a	b	b	a	b	a	a	a	b	a	a	a	b	b	a	b	a	a	b	a	a	b	a	a	b	a	b	b	b	b	b	a	a	b
XrPt400382	a	a	b	b	b	b	b	a	b	b	a	a	a	b	b	a	b	b	b	b	a	a	a	-	a	a	-	b	b	a	b	a	a	b	a	a	b	a	a	b	b	b	a	b	b	a	a	a	b
XrPt505373	a	a	b	b	b	b	b	a	b	b	a	a	a	b	b	a	b	b	b	b	a	a	a	-	a	a	-	b	b	a	b	a	a	b	a	a	b	a	a	b	b	b	a	b	b	a	a	a	b
Xscsz23L500	a	b	a	b	a	b	b	a	b	b	-	-	a	b	b	a	b	b	b	b	a	a	b	b	b	b	a	b	b	-	b	-	a	b	a	a	b	a	a	b	-	-	-	-	-	-	-	-	-
Xscp14m55	a	b	a	b	a	b	b	a	b	b	a	a	a	a	b	a	b	b	b	b	a	a	b	b	a	b	a	b	b	a	b	-	a	b	a	a	b	a	a	b	b	b	a	b	-	-	-	-	-
Rfc1	a	b	b	b	a	b	a	a	b	b	a	a	a	b	b	a	b	b	a	b	a	a	a	b	b	a	a	b	b	a	b	a	a	b	a	a	b	a	a	b	b	b	a	b	b	a	a	a	b
Legend:	a - allele like in maternal line 541 (non-restorer for Rfc1 locus)
	b - allele like in paternal line Ot1-3 (restorer for Rfc1 locus)
	- not determined
[truncated: 46 more columns]
