# Supplementary material for: The application of GBS markers for extending the dense genetic map of rye (Secale cereale L.) and the localization of the Rfc1 gene restoring male fertility in plants with the C source of sterility-inducing cytoplasm
Source: J Appl Genet. 2016 Apr 16;57(4):439–51. doi: 10.1007/s13353-016-0347-4 (PMC5061839; doi:10.1007/s13353-016-0347-4)
Supplement: Supplementary file 6 — (XLSX 35 kb) [file 13353_2016_347_MOESM6_ESM.xlsx]

## Sheet: Annotation - RIL-S
Table S6. Annotations of DNA sequences of markers tightly linked to the Rfc1 gene
Lp.	Markers name	SEQUENCE	ACC	Seq. Description	Seq. Length	#Hits	min. eValue	mean Similarity	#GOs	GOs	Enzyme Codes	InterProScan
1	3747562	TGCAGCCAGGGACGAATCCAAGGAGGGACCTCCTATAGGCCCCTCTCTGTGGCAAAGAGCTGTCGCTTT	-	---NA---	69	0			0	-		no IPS match
2	3736305	TGCAGTAAACATGAAAAATGCTGCTTTGGGCCACATTCTTTCAGTTGGCATGGACGGCCGTGCATGGTA	-	---NA---	69	0			0	-		no IPS match
3	3746572	TGCAGTTTGATGGAGCCATAGAATCGAAACGATGTATTTGTAGGCCTTATAGCGCATCCGATGAGGACT	-	---NA---	69	0			0	-		no IPS match
4	3740729	TGCAGGTCATCCTCGGAACGTCAAAAATAAGTAGCTAAGAAGAGGAGTCGAACCCGAGATCGGAAGAGC	-	---NA---	69	0			0	-		no IPS match
5	3601236	TGCAGCCGAGACCGACAAGTATTCTGCTGCTGATCCGAGATCGGAAGAGCGGTTCAGCAGGAATGCCGG	-	---NA---	69	0			0	-		no IPS match
6	XrPt508800	TGCAGCAGTGCCTGCACCCCAATCATGGTGCGCGGTCATCAGAAAGGCTAGTTGGCCAATATATGGAATGGAGGACCAGCAGGGACTCATCTCACCAACAACCCAATTACAGGAAACACGTGAAGAAATAGTAGTTACATTGAGAATATTGTGTGTCTTGAGAATATTGTTTTCTATTCTCTGGAGGACTACACTTATTGTTTATTTTCCATCCATACATAAATGGGAAGACCAGAGCTTACCCTTCGCTGGTAAAGTTGCAACCATGCTAGATAGTAGATAGTAAGGACCAATGAAATGGATGTGTGTGTCCACACCGCACCCACCTGCA	-	---NA---	331	0			0	-		no IPS match
7	3355996	TGCAGAGTGCGAGATTGCCCCATATGGTGGGGATGAAACACGCGTCGATTGCGTGCAGCCACGCGTACT	-	---NA---	69	0			0	-		no IPS match
8	3743586	TGCAGCCGAGGTCCAGTGTCCCTTTTACATATTTGAGGATATGATTCACGACTCCCATGTGCTCCACTG	-	---NA---	69	0			0	-		no IPS match
9	3738634	TGCAGCTCCAGTGTTTTTGGTTCAAGGCGGTGTGGATCAGCATGAGGACCACGTGATTGTCCCACGTCC	-	---NA---	69	0			0	-		no IPS match
10	3745499	TGCAGTTTCATCTTTCTGCTCTTGCAATATCTATACCGGCCGGCGACCTCACATTGTTGGTGCGTGCAG	-	---NA---	69	0			0	-		no IPS match
11	3576149	TGCAGCCCGTGATGTTAAATATGGCATAAGGTAGAAAAAAAGATTTCCCGAGATCGGAAGAGCGGTTCA	-	---NA---	69	0			0	-		no IPS match
12	3345609	TGCAGCTATCCCTCACATGTACGCTGCATCCTTAGCCATCAGCCTGGACGTCCACGCTGTTATTGTATA	-	---NA---	69	0			0	-		no IPS match
13	3349644	TGCAGTCCTGTTTTTAGTTAAAACGAATCGTTTTTCATATTTTACACAAAAGTCCCTGTGTTTTGTTGA	HG670306.1	triticum aestivum chromosome genomic cultivar chinese spring	69	4	3.91846e-21	0.9125	0	-		no IPS match
14	3344487	TGCAGGACTCCCAACTTGTGCTATCTACAGGACTCCCGAGATCGGAAGAGCGGTTCAGCAGGAATGCCG	-	---NA---	69	0			0	-		no IPS match
15	3730636	TGCAGCTAGAAGGTTGCACCCAAGCTCAGAATATGGGGGCGCCCTAGTGGAGGCAGCGGCCGAGATCGG	-	---NA---	69	0			0	-		no IPS match
16	3575913	TGCAGCCACAATGTCAGTGGCCAGCGGTGTGTGGACAGTGGGAGAGAGGTCCGAGATCGGAAGAGCGGT	-	---NA---	69	0			0	-		no IPS match
17	3748486	TGCAGCATTTTCTTTCTCTTTCGAAGGAAAGACTATCAAAAAGTGTGTATTTTGCGGGTAGATCAAAAA	-	---NA---	69	0			0	-		no IPS match
18	3598962	TGCAGGCATGAGGTGAAGGAGTGTCGGTCCCAAGACCGAGATCGGAAGAGCGGTTCAGCAGGAATGCCG	-	---NA---	69	0			0	-		no IPS match
19	3358168	TGCAGTACGTGGGGCAGCTCTTGCACGCCATCTTCGCCGCCGCCGAGATCGGAAGAGCGGTTCAGCAGG	-	---NA---	69	0			0	-		no IPS match
20	3354569	TGCAGAAAGTATGACAGGTCAAAGAAGTGTTGTGACGACACTTAAGATGCCTCTAGAGGTTCATGGTCT	-	---NA---	69	0			0	-		no IPS match
21	3348130	TGCAGCGTAACCCCAGTGCCTCTTAATTACTGAGAACCAATGTATTGTTTCCGAGATCGGAAGAGCGGT	-	---NA---	69	0			0	-		no IPS match
22	3344242	TGCAGATCCATCATCTCCGATCTACAGTACTACCTGACCCTCTTCGGGTCCATCGACGAGTTGCTCCGA	-	---NA---	69	0			0	-		no IPS match
23	3576235	TGCAGCATTTTCTTTCTCTTTCGAAGGAAGGACTATCAAAAAGTGTTTGTATTTTGCGGGTAGATCAAA	-	---NA---	69	0			0	-		no IPS match
24	3342309	TGCAGATTACTACTACTCCACTTTTGGAAAGAAAGTCCAGCAACATCTTTTGGAAGGAAAATTCAACAA	-	---NA---	69	0			0	-		no IPS match
25	3342982	TGCAGTAGGAGGTGCAGCAGGCGGTGCACCGACTGGAGTAGTTGTCCTTGCAGGCGTTGCACAACTGCG	-	---NA---	69	0			0	-		no IPS match
26	3364061_11:T>G	TGCAGCTCTACTTGCACCCACAACATCAACGCCCAAGCGTCGCCCTGGCTTGCATGCACCACCTCCGAG	-	---NA---	69	0			0	-		no IPS match
27	3346089	TGCAGCCGCCCCTGCTCCACACTCCGACTGCTTTCTGGTACGCGTCCGTCTAGGCCACCCCCATCAGCT	-	---NA---	69	0			0	-		no IPS match
28	3357877_41:C>G	TGCAGTTCCTTGGGCAGTCCTCGCATGGCGTCGTCCCCGCCCCCGCCGAGATCGGAAGAGCGGTTCAGC	-	---NA---	69	0			0	-		no IPS match
29	3362809	TGCAGGAGTGCACGCTAGGTGCTTGCGATATTGCCAAGCTAGCCGTGTCTGTGCCAAGGATGCTCACCG	-	---NA---	69	0			0	-		no IPS match
30	3584535	TGCAGTAGCTATTGCAGTAGCTGTTGCAGGATGTCCCCCGAGATCGGAAGAGCGGTTCAGCAGGAATGC	HG670306.1	triticum aestivum chromosome genomic cultivar chinese spring	69	2	2.16916e-05	0.97	2			no IPS match
31	3736464	TGCAGATAGCTAAATGGGTACTCAAGGCGACGACTGTCACTGCGGGGATTAGCAAATACTTTGTGTAAC	-	---NA---	69	0			0	-		no IPS match
32	3736011	TGCAGCATCTCCTCTAATGTACCGCTGCTTGCTTTGTTTCTCCAGATCTGATCTGCTCTCTCTATCTGT	-	---NA---	69	0			0	-		no IPS match
33	3349008	TGCAGAACGTTGGATATGCATGTACAGGACCAAGCCACAACTGATTGCTCCCGATTCTTTCTCCTCGTT	HG670306.1	triticum aestivum chromosome genomic cultivar chinese spring	69	1	1.12266e-21	0.96	0	-		no IPS match
34	3361027	TGCAGCAGCAGGAGGAGGACTAGTAGGAGTAGTTGCTACGTACGTACTGATCGATCTCTCTAAAACTTG	-	---NA---	69	0			0	-		no IPS match
35	3350234	TGCAGCAATCAGATCTGTCCCCTGCCGTCGCTTCCAACATGGAGGACGAGCGGAGGAACTCTCCGATGA	-	---NA---	69	0			0	-		no IPS match
36	3744671	TGCAGTAAATCCCAACTTAATGACGTGTCCCATGGCAGTGTGTCCAAGGTCCAAGCGGCCAGCACGGCA	-	---NA---	69	0			0	-		no IPS match
37	3592272	TGCAGCGTGAGTTGCGCTTGTGGCACAACAACAACCGACTTAACAATCATGGGTCAACAACAATGCTTT	-	---NA---	69	0			0	-		no IPS match
38	3730898	TGCAGCACTACTCTCGCACGGATAGAACGTGCAGGCCGAGATCGGAAGAGCGGTTCAGCAGGAATGCCG	-	---NA---	69	0			0	-		no IPS match
39	3346826	TGCAGATGCTGGTGAGCTAGAAGGTGCAAGTGGGAATCTACGCGTGCATAAATGATGGAGAGTAAAGCG	-	---NA---	69	0			0	-		no IPS match
40	3342092	TGCAGCTGGATTCCGATTCCTTTTGTTGATGATTGGCCGAGATCGGAAGAGCGGTTCAGCAGGAATGCC	-	---NA---	69	0			0	-		no IPS match
41	3356190	TGCAGCTCTACGTGCGCCCACAACATCAACGCCCAAGCGCCGCCCTGGCTTGCATGCACCACCTCCGAG	-	---NA---	69	0			0	-		no IPS match
42	3748642	TGCAGCAACCGTGACGGGCCGATGGTGTGACTGTGGGGCTGGTAGGGAGCTGTGAGCCGAGATCGGAAG	-	---NA---	69	0			0	-		no IPS match
43	3734875	TGCAGGCTCCTCGGTTTTCCCGAGCTATTCTTCTTTTTGAGTTGTCGGTTTTGAGATCTGGTTCAACAA	-	---NA---	69	0			0	-		no IPS match
44	3738565	TGCAGCCAGCACAAACGTGCATCGCCCTCAGGGTGTCGTCGCTGCTAGTTGCTCGGCCGTGCAACCAGG	-	---NA---	69	0			0	-		no IPS match
45	3733127	TGCAGCAGCAGGAGGAGGACTACTACGTACTGATCGATCTCTCTAGAACTTGATGCCGAACTGGTTGCT	-	---NA---	69	0			0	-		no IPS match
46	3737089	TGCAGCACGGGCAACTTCCCATGCACCAGCGACTGCGGCCTGGCGCCGGCGTGCGTGCAGCAGTGCAAG	-	---NA---	69	0			0	-		no IPS match
47	3736070	TGCAGTGTTTTTATACACGACAAGAAACACTAACAAAATACTAGTTCTCCATTATGGCGACTGACCATA	-	---NA---	69	0			0	-		no IPS match
48	3746574	TGCAGATGAAATGCAAGCTGGCTTTGGATGTATGTGTGCCGTGTGCGTGTGTAATCCGAGATCGGAAGA	-	---NA---	69	0			0	-		no IPS match
49	3746073_67:G>T	TGCAGCATGCATGCATGCTCATCGGTTCCCGATCCGAAGCTGCTGCTGGACGGACGGCTGCAATCAAGC	-	---NA---	69	0			0	-		no IPS match
50	3734745	TGCAGTTCCCCATTTGCAGTTTGTGGGGATTTAATCGGAGACAATAGCAGGGCTAGCACAGTCACACGG	-	---NA---	69	0			0	-		no IPS match
51	3732871	TGCAGGTCCGCGTCCCTAGTGTCCCCCACACCATCGTCTTTCTCCTTCTGCTCCTCCTCCTGCTTAATG	-	---NA---	69	0			0	-		no IPS match
52	3730415	TGCAGCACCAACATCACAAGGGCAGACAAGCCATAGGTCGGCAAGTACCTCCAAACAATGCTCGGCCTG	-	---NA---	69	0			0	-		no IPS match
53	3747707	TGCAGTTTTTCTTCTCGACATGGGGCTTTTCTCTAGCTGAATTACTTGGAGATAACCTATCAGTTGCCG	-	---NA---	69	0			0	-		no IPS match
54	3746055_13:G>C	TGCAGGTTGCCACGGTGTTGTGACATCTCTAGATATGCCTTGACCACTTGAAAATGCCTGCCAACGGAG	-	---NA---	69	0			0	-		no IPS match
55	3359054	TGCAGCTTGAGCTGAGAAGGGAAGGAGAAGACTACGTATGGGAGTTTATTTGGCTGGCCGCGTCCGGCC	-	---NA---	69	0			0	-		no IPS match
56	3746988	TGCAGCAAGGTGGCATTCGATTCCTTGTCACTCATGCTGCTAGCCGAGATCGGAAGAGCGGTTCAGCAG	-	---NA---	69	0			0	-		no IPS match
57	3587750	TGCAGCCCGCTTGAGGCCGAGCAGCTTTCGGACGTCAAGCCTGGGCCGAGATCGGAAGAGCGGTTCAGC	-	---NA---	69	0			0	-		no IPS match
58	3730889	TGCAGGTCGTCTCTGTTACTGACGCTGCTTGTGTATTCCTCCTCTCAAGCACTCCATCTGTCGATTAAT	-	---NA---	69	0			0	-		no IPS match
59	3351644	TGCAGCACTTACATGGGAGACACACGACATGGAGACTTACTCCGAGATCGGAAGAGCGGTTCAGCAGGA	-	---NA---	69	0			0	-		no IPS match
60	3355273	TGCAGGCGAAGGCGTCCTTGCAGTTGGAGGCCGATCTATGTGGTGATTAATATAGTTGGAGGCCGATCT	-	---NA---	69	0			0	-		no IPS match
61	3353276	TGCAGCTTGAGCTGAGAAGGGAAGGAGAAAACTACGTATGGGAGTTTATTTGGCTGGCCGCGTCCGACC	-	---NA---	69	0			0	-		no IPS match
62	3352055	TGCAGTTAGAAGAGACTACCTTTCAGTTTCTATGTCTGGAAACAGTTTAGTCGGACTGTTCACGCCAGC	-	---NA---	69	0			0	-		no IPS match
63	3596421	TGCAGTCGTCACCCACTGGATTTCAGCTTTCCCGACCATGCCTGTAGGCTACCGCCTTCAAGAGCTCCG	-	---NA---	69	0			0	-		no IPS match
64	3355492	TGCAGCTCCGCTAGTAGTCGACTCAGCCATATGCCCTGACATGTGGCAGCTCCGAGATCGGAAGAGCGG	-	---NA---	69	0			0	-		no IPS match
65	3358208	TGCAGGTGGTGGCGCGCTGTCACGTTGCAGCACCCAATGCCACCGAGATCGGAAGAGCGGTTCAGCAGG	-	---NA---	69	0			0	-		no IPS match
66	3347172	TGCAGCTTATAGCTTGCTCCAAGAAAAGAAAAAACAAGTGTGTACTTTGATGTTGTAGCCAATTAATTG	-	---NA---	69	0			0	-		no IPS match
67	3732028	TGCAGAAGGAGGCCGATCAATATATGTAGTAATTTATCTAGTTCTAGTCTAAACGTCACGTAGAGTCGT	-	---NA---	69	0			0	-		no IPS match
68	3342933	TGCAGCTATCCTGTAGAAAGTCGCCTCGTCCTTGTGAACGGAAATTAGAATGGCTAATGATACAAGCGG	-	---NA---	69	0			0	-		no IPS match
69	3740003	TGCAGTAACAGCAGCTACAGGGAAGTAAAGGAAGCGAAGCAAGCGCTGAAGCTGGCTGCCAGAACCCAT	-	---NA---	69	0			0	-		no IPS match
70	3358295	TGCAGGGAAGACTGGGACGAGAAGCTGCAAGCTGCCACGCCCGAGATCGGAAGAGCGGTTCAGCAGGAA	-	---NA---	69	0			0	-		no IPS match
71	3744134	TGCAGTCGTCTTTTTATAAGAATGCATGCATGTCATTGCAGAATTGACCACTAGTTTAAACAATAACCA	-	---NA---	69	0			0	-		no IPS match
72	3357577	TGCAGGGAAGACTGGGACGAGAAGCTGCAAGCTGCCACGCCAGGGTCAAACCTTGACAGCCCAGTGGCA	-	---NA---	69	0			0	-		no IPS match
73	3748297	TGCAGGAGATGGATGCACTCCATAGGCTCGTGCTAACAGTTCACTACAGCGATAGCCGGATCCCATCGT	-	---NA---	69	0			0	-		no IPS match
74	3360869	TGCAGCAAACGTGTTGTTGTTGTTAGCCATATTTTCATGTCTCCCTTTTCTCTATGCGAGGCAAAAAAT	-	---NA---	69	0			0	-		no IPS match
75	3744543	TGCAGAATTAGGCAGATCGTGGGATTTTATATCCGTGTGTATAATGTGCTGTTACAACCGAGATCGGAA	-	---NA---	69	0			0	-		no IPS match
76	3739389	TGCAGTTTTGCTGGCATCAGTTTCCTTCCAAATCGTTCCAAATACCCCGAATACCTCACATCCCCGAGA	-	---NA---	69	0			0	-		no IPS match
77	3748645	TGCAGCTAGCTAGTCATCGATGAGTAGGCATAGATTGTTAAACATTGTACATACGGTATTGTATAAACC	-	---NA---	69	0			0	-		no IPS match
78	3748480	TGCAGTGCTAGTAAAGCTCTTTCACTTCACAAAGTTCCTTTACCTTAGTCGAGGTCAGGGACGGGGCAT	-	---NA---	69	0			0	-		no IPS match
79	XrPt399902	TGCTCGAGCGGCCGCCAGTGTGATGGATATCTGCAGAATTCNCCCTTGATGGATCCNGTGCAGCAGTGCCTGCACCCCAATCATGGTGCGCGGTCATCAGAAAGGCTAGTTGGCCNATATATGGAATGGAGGACCAGCAGGGACTCATCTCACCAACAACCCAATTACAGGAAACACGTGAAGAA	-	---NA---	185	0			0	-		no IPS match
80	XrPt505373	TGCAGCAGTGCCTGCACCCCAATCATGGTGCGCGGTCATCAGAAAGGCTAGTTGGCCAATATATGGAATGGAGGACCAGCAGGGACTCATCTCACCAACAACCCAATTACAGGAAACACGTGAAGAAATAGTAGTTACATTGAGAATATTGTGTGTCTTGAGAATATTGTTTTCTATTCTCTGGAGGACTACACTTATTGTTTATTTTCCATCCATACATAAATGGGAAGACCAGAGCTTACCCTTCGCTGGTAAAGTTGCAACCATGCTAGATAGTAGATAGTAAGGACCAATGAAATGGATGTGTGTGTCCACACCGCACCCACCTGCA	-	---NA---	331	0			0	-		no IPS match
81	XrPt347534
82	XrPt508305
83	XrPt399900	TGCAGGATTTAAAGATAAAGATAACAGATTGCAATGATGTCTGTTCACTGTCCAATCTTCCTGCTAATTGAGAAACTTTTGTGTCTCTCAAGCCATTCGGATTGAAGAAACTCGGAAGTAGGGCAACCACATTTTGGATTTCAACTTGCATTGCTGTTATAGTAAGGTAGGGATGCCTAATGGGGCAAATTGC	-	---NA---	193	0			0	-		no IPS match
84	XrPt509323	TGCAGTATTATGGGGGGGNTGATGNCGATGTTGTTCAAATAAGGTCTCCATGCCATGTGTTTTCGTGAACATTGTCCATGCGTCACCCGTCTGATGCCCCCCTTAAACATTCTCTCAATCGTTTGTGTAACATATCAGAACCCATGTATATGCGAAGAANAATAATGCTANNATTGTNTTCCNGAGTATGTCCATATCGTTACNTGAAAATTCATANNGACTGATCTAGCATTCATTGTTGGGATTCTTTCTGCCAACCTAAGGGCCTTTCGGGGTATGGTAGAATGGGGCTTGGCTATTCCAAAGCCTAAATTCCCCCNCATCCNAACGTGCCAGATAGTTTGAATCTTCTGTATCTGCA	-	---NA---	361	0			0	-		no IPS match
85	XrPt400382	TGCAGCAGTGCCTGCACCCCAATCATGGTGCGCGGTCATCAGAAAGGCTAGTTGGCCAATATATGGAATGGAGGACCAGCAGGGACTCATCTCACCAACAACCCAATTACAGGAAACACGTGAAGAAATAGTAGTTACATTGAGAATATTGTGTGTCTTGAGAATATTGTTTTCTATTCTCTGGAGGACTACACTTATTGTTTATTTTCCATCCATACATAAATGGGAAGACCAGAGCTTACCCTTCGCTGGTAAAGTTGCAACCATGCTAGATAGTAGATAGTAAGGACCAATGAAATGGATGTGTGTGTCCACACCGCACCCACCTGCA	-	---NA---	331	0			0	-		no IPS match
86	XrPt507668
87	XrPt389652
88	Rfc1
89	Xscsz23L500
90	XrPt505181
91	XrPt398695	TGCAGCTTCCAGATTAGCCATTTGTAATACGGTAATGAAGGGGCAATTGACAGGGTGACACGACTGTCTCACAGCCATCTCATTGTATGAACCAAGCAGGCGTAAGGAATATTTCAGTTCATATGGAGTAGGAGTGTACTATGGATGTATGCCGATACCTAATGCTCTAACAGTACCTATGCGGTAACCAGGTCCTTGCATCATTGATCTACTACCACGAGTTTTATTGATTTCAAAGATGTTCTGATATCTGTCTCCCGGAAACAGGGCAAAGAGCATATAACATGTCAGCTGATGCATTTAGTCCTGTATGCCTTCTAGTACTGGCAACTTTATTTATTTTTGAAAGTATTGGCAACTTTTATGGAGTANTGGATATTTCATTCTCTTCTATTTTCT…	-	---NA---	532	0			0	-		no IPS match
92	XrPt389928
93	XrPt390135
94	XrPt398602
95	XrPt507547	TGCAGGTGGGTGCATTGGGTTCTTTCCCAGGGATTTATAACAAGGGAATCAGCAGCAGCCCCCCATTCTTTGATCACATCCACAGGGTTACTAGACCAGCAAGAAAACAATGGGGAGGTGCCCTCTATTTGCTGCGCAGATCAGGAACCAAAGTGTTTTATCTTGGTAAAGATGAAATTAAAACCGTTGCTTGCTTCAATCAGTAGACTCTTAGGAGACTAACATCCATTGGGTTTGAATGGATTGCAGAGAAAATTTGAGGGCTACAGGCAGGAGACGGGTAGCCTCTGTTTGGATACTGAAATTTACCAGTCACATGATTTTATAGTATAGATGAACATGTATTGAAGATGCTCACATGATTTTTTAGCTTGACTGTAAGTTACAACCTGTAAATTA…	-	---NA---	418	0			0	-		no IPS match
96	XrPt390719
97	XrPt401308
98	XrPt505672
99	XrPt389935
100	XrPt505810
101	XrPt508878
102	XrPt401336
103	XrPt508766
104	XrPt401070
105	XrPt399841	TGCAGTGGGCAACGGATCTCAACCAAGTTCAGCATATGTTGTTCCACAAGCTTCTTCAGGCAGTGCTATTTCTTCTATGATAGCACAGATATCTGCACAGGTAGCCAATGCATTGGCTGCAAATCCACAAGCATTGGCTTCACTTACATCTGTGCTGAACCCAGCAGCCCAGGGGCCTCNNCCCCCAACCACAANCAATGGATCTGG	HG670306.1	triticum aestivum clone: cultivar: chinese spring	207	2	8.47177e-82	0.92	0	-		no IPS match
106	XrPt399265
107	XrPt401848
108	XrPt400708
109	XrPt508318	TGCAGAGGGTCAAGCATGAAGACCTCTGCATCCTTGTAGGACAGCTCATTGTTAGCGGTGAAATTAGATTCTCGTGCTTGAGAAATTTTGCTTACAGCATGTACCATTGGTTACAGAATGTCTGAAGTAGGAATTTTGCTTACAGCTCAAGTTAGAAAAGCTCAAGATTTGTTTCAGCCCAACAATTAACGAGTATCTATTCAATACTGTTAGTCTAAGTGGTACCGGTCCTTTTGATTTTGGAATCAAGAACCTTGCCCCGCAGTCTCACCTCTCACGACCGTCGCATGTAAGTGTGGAGCTTATAATGAAGACTGCACGGCACCCTTGAAGCCAGTGCTAGATACT	-	---NA---	348	0			0	-		no IPS match
110	XrPt120306
111	XrPt399747
112	XrPt390424
113	XrPt120262
114	XrPt410873
115	XrPt410807
116	XrPt401713
117	d508318F6R294
118	XrPt509261
119	XrPt120194
120	XrPt390763	TGCAGAAAATCAAAACCATCTGCTAGGTCAGGCGGTAGGCAGCACTTCCAAAGAGTGCAAAGCTCTCTGTTTGATTCCTGGTGGGCATTCCTTTTTGTGTTATTTCCCTACATACAAAACTGGTGGACGTGATTAATGNNCCCGCCCANACGCTTTGCCTTGTACAAAGAGGTCTCCGTACGGCGTATACNTTCAGGTGGTGAACCATCGTACATACAAAAANTGGATACAGTGTATCAAAAGGTTCATATTATCCTTTATACGTTTT	-	---NA---	268	0			0	-		no IPS match
121	XrPt506696
122	XrPt507164	TGCAGACTACCATTTGGGGAGTTGGATTCAGCTTTCCTGTATATGCCTTGCTGGATAGGCGAATTTCCAGGAAACGAATTATTATCGCTATTTGAAGACAACGAGCTTCGTAGGAAAAAGTCGGAATTGGAAGAGGAATCCAACCTTTCATGCGTGGACGTGCACGAGATGCACAAGTTCCATGGGCACACCAAGAGGATAAAGGACTCTGCCACCAAGATTCATCGCAGACGGCACTAGTAGGAACCCACCATTACCGACATGAAGGCCTAGGCGACCAAGTTGGACCTTGGCAAGGCCACCAAGAAGATGGAGTGTAAAAGTTAAAAGTTGAAGGCAGGGCAAAATAAATTCCTACCGCTGGCGCTGACTGCTCCTGCAAAGAAAATTTTGTGCTGCA	-	---NA---	400	0			0	-		no IPS match
123	XrPt506146
124	XrPt508638	TGCAGTTTATTTATATTCTCACAGCCGACTCATCTCTTCTGGAGACAAGTGCTTAATTAGTCACAAGCATTTGGTAAACAACTGGATAGGCTTTCATTTCCATCGCTAATACGTTGTAATGACGGACTAGAAACTTCTATTAGCAACAGCACCATTCCTTGTTTGTAAACACAACACCAGTAGATGGTTAGATACTATGTCATCATGGCAACAGCGGAAGAAGAACATGTAGAAACTAGCCAAGTAGCCAACAACATCTCACATAAATACATATTCAAAGTCAGAATAATGCTTCACATGAATTGGTTATCTTTTGTATGCGGGCAAATTAGAACTCTGAACAATTAGAACTACAACATGAACAAATAACGCGAAAATTGGTGCAGTATACAAGGTTAG…	-	---NA---	495	0			0	-		no IPS match
125	XrPt398504
126	XrPt400377	TAGGGCGATTGGGCCCTCTAGATGCATGCTCGAGCGGCCGCCAGTGTGATGGATATCTGCAGANTTNNCCNNNNNNNNNTCCAGTNNNNAANAAGNGNNANNGCAAGCAGGCCNGCAAGGCTGCAACACAANNNNATCTCGGNNGNNTNNNNTAGTCCAGTACAGANNNNAGCCATCTTTTGATCAAACCAATAACTGATAACGAAATATACATGTCATTCCTAGCTCTGCACGGCCCAAATTTGAATTACAGCTAACACAACCCCAGCCGNNNGCTGACAGACGCCTCAAAGGAGGGAAATGACCTCCTCTAGATGCAAAGTGACAGCCGTTCATTTCAGGAGCATGTTTATCTTTTCTGCCTCTATGAATTTGACCAAAGAACCCGCTGGAAATAAT…	-	---NA---	443	0			0	-		no IPS match
127	XrPt401273
128	XrPt117100
129	XrPt400726
130	XrPt398697
131	XrPt398747	GCATGCTCGAGCGGCCGCCAGTGTGATGGATATCTNCAGAATTCNCCCTTGATGGATCCNGTGCAGAANAAGTGAAAACGCAAGCAGGCCTGCAAGGCTGCAACACAAGAAGATCTCGGTTGCGTATGCTAGTCCAGTACAGAGTATAGCCATCTTTTGATCAAACCAATAACTGATAACGAAATATACATGTCATTCCTAGCTCTGCACGG	-	---NA---	212	0			0	-		no IPS match
132	XrPt402436
133	XrPt411107
134	XrPt400933
135	XrPt348128
136	XrPt402514
137	XrPt389977
138	XrPt411156	TGCAGTCGTCACCCACTGGATTTCAGCTTTCCCGACCGTGCCTGTAGGCTACCGCCTTCAAGAGCTCCGCCATCCTGAAGCCTCTTGCTATCCTCCCGACGCACCGCCATCTTCATGCCGCGACAGCTACTGCTGCCGCCGGGCGCCGGCGGGAGGAACTAGGAACTGTAGCACCTAGCACGTGGTAACTTAATTAGCTATCGTTTTTGCAAAAGAAGGTACATGACAATGATGTCAAGGCGAGAGTTCAATGGATTGCTAGCCATATCATGGCGTCGCATTCCAGTATCTGCGAGTCATGCCTGGGACGGGCTGAACATGGTCCTCGTCACAGCCTCATAGGCATGGAGTTTTCAGGTGATGGCATGATCGCGTGGCTCTTTCTGCA	-	---NA---	388	0			0	-		no IPS match
139	XrPt401508
140	XrPt508573	TGCAGGTCCTCTCAGTTAATTGCAGCTTTAACACCAACACCTACATAAAATTGGTGCAATAAAGCCTTGAGATCAGGACGAGAAAAACAAAAGCATATGATGTAATTGGTAGTCGTGTGTCTACCTAGCTATTTATTCAGCATAGAAACCCCATTCACAACAACTTTTTTTTTGCTTCAATTTACTTGCAACACGAACATCAAGAATCAGTCAAACTAAGACAGTGAATACCACTTGTAATTGTAGTTCCCCCATTGCAGTCTAACTAAGTACAGTACTATATTCGCACACTATTCCTACTATTGAGTTTAATTGCCATTTAGTTCATCAGAAGAACATTTTCTTACCAACTGGCATATAATTAAGATGCACTCACCAGACCTTACAACTGCTACTCAT…	-	---NA---	526	0			0	-		no IPS match
141	XrPt410773
142	XrPt505440
143	XrPt509636
144	XrPt507666	TGCAGCCATGCACGGTAACAGACTTGACGCGGCCACCACGCATGCGGCAACGCGCTCACCATATGCATGGATATATACATTAATAAACAGCGAAGCTTGCAGTTCAATCCCATATTGGCCCGTTGGTGGGCGTACCATGAGGATGAGATTACCATTGTACTATACACATTTAGATTCAATTGACCAAAGCAAAGCTTTTGTATAGTTTCCTAAGCGGTCAATTTGTTCTCTGCA	-	---NA---	234	0			0	-		no IPS match
145	XrPt506444	TGCAGCCAATCTTCAATGGCGCCTCCGCGAGATGCAAATCAGGAGGAAGACGCCGCGATTTTGGTAGGTGTCCGAGTAATTTGTGGCTACATTAAAATCTTTCCTGGGGCATGTATTTCAATGTTCCTTGTTTCGTGAAAACCTTCCAAGTATGATGAAGTTTAATGATTCTAGACCCTGAAATTTTGCACGGGAAACTAACCTTTCAAGTAATCTGATTTTTTTTACACAATTAAAGAACCAAATCTAGAGAAAACTCACCAGAAGGATATGGGAGATGCCATCACGTCTCCATTGGGATGGCACACCGTCTTGTCTGCCTTTGAGTTTATGCCATCTCACTGCA	-	---NA---	346	0			0	-		no IPS match
146	XrPt347800
147	XrPt398754
148	XrPt505207
149	Xscp12M56
150	XrPt398699
151	XrPt505760
152	Xscsz670L900
153	XrPt400521
154	XrPt410883

## Sheet: Annotation - MOt-N
Lp.	Markers name	SEQUENCE	ACC	Seq. Description	Seq. Length	#Hits	min. eValue	mean Similarity	#GOs	GOs	Enzyme Codes	InterProScan
1	3887320	TGCAGGCAAAAGACATTGGGGTTTGTACTCCTCTAGGTGTTCCTGCTCCCACTCTGTCCGAGATCGGAA	-	---NA---	69	0			0	-		no IPS match
2	3361954_28:G>T	TGCAGTGCAGAGCCTGCATGCCACACAAGATATAGATTAAGATGCAGTTCGAAGCAAACCAATAGAAGT	-	---NA---	69	0			0	-		no IPS match
3	3888402	TGCAGACTGGGTTGGACTAGTCTGGTCTAGGGAAAACGATGTCGAAGCCGAGATCGGAAGAGCGGTTCA	-	---NA---	69	0			0	-		no IPS match
4	4492849_28:A>C	TGCAGGCTCTACAATTTTGTACTCCCTCAGTCCG	-	---NA---	34	0			0	-		no IPS match
5	7063888	TGCAGGGCATGTGGAAAATTAAAAAAATATCGCGGTGAGAATAGGATATGCCAGGAAGCAAATTTGGAC	-	---NA---	69	0			0	-		no IPS match
6	7063488	TGCAGAATCGGCTCATCGCTGCCGTCCACACGCGCACGAACGGCCAACGATTGATTCTGTTAACCTCTC	-	---NA---	69	0			0	-		no IPS match
7	3594443	TGCAGCTTATCAGAATGTATGTAGATAATCTAACTGTAAGAAAATAGTGGTGAATCACTTTGGCCATCC	-	---NA---	69	0			0	-		no IPS match
8	5797971_20:G>C	TGCAGCGCGAAGGCGAGCTCGCGCTTCATGGCCCGCGGCGCCGCCG	-	---NA---	46	0			0	-		no IPS match
9	5212540_18:G>C	TGCAGTAATGAGTAGGATGGGCGATCATCATTTGAAGGAGCGACATAGAGGAAGGCGACAAGCTGTTGT	-	---NA---	69	0			0	-		no IPS match
10	4484983	TGCAGATGGTGGCGTGCGCAAGGGTAGAGACACTACCGAGATCGGAAGAGCGGTTCAGCAGGAATGCCG	-	---NA---	69	0			0	-		no IPS match
11	5203084	TGCAGTTGGTGAATACAACAAGAACCGAGATCGGAAGAGCGGTTCAGCAGGAATGCCGAGACCGATCTC	-	---NA---	69	0			0	-		no IPS match
12	4492188_18:C>T	TGCAGGAGCCCTCGGTGCCCTGCACCAGCCGCACCG	-	---NA---	36	0			0	-		no IPS match
13	3889518	TGCAGGCTTTTTTGCTGGAACCAACGGCGTGTTTTGCTGCATGGGGGCAGACACACGCGGGGCATGAGC	-	---NA---	69	0			0	-		no IPS match
14	3898262_10:C>G	TGCAGCCAGACCGTAGTGGTGGAAAGGGGGGAGCTGCCTACCAAGAAGCAATCTGGAAGACGTAGTCGT	-	---NA---	69	0			0	-		no IPS match
15	6210174_14:G>A	TGCAGCATCTCGTTGCTCCACGGGAACCCGCCG	-	---NA---	33	0			0	-		no IPS match
16	3889583	TGCAGGTTGAAACATCCTCGCTAGTTCGTTCTTCGTTGCTCCTACTGTAGTAGTCGCTGTGGCCGAGAT	-	---NA---	69	0			0	-		no IPS match
17	3342730	TGCAGTTCTGTCTTGAGTTATGTTCTCTAAACTCTGAACATGTCAACAGACGCCCGAGATCGGAAGAGC	-	---NA---	69	0			0	-		no IPS match
18	3602943	TGCAGGCTTCAGTGAGAAGCTTCAACTTCATGCCCTGCGCTCCCATCATCACCAACCAAACAAGGAGGC	AK368506.1	hordeum vulgare vulgare mrna for complete clone: niashv2074p06	69	2	1.36768e-20	0.94	0	-		no IPS match
19	3744409	TGCAGCATGGCCTTGCTCCACGGGAACCGATCCTTGCCGCCGCCGCCCTCCCCTGTGCTGCTTGCCGTC	-	---NA---	69	0			0	-		no IPS match
20	XrPt506848
21	5213228	TGCAGTGCAGAGCCTGCATGCCACACAATATATAGATTAAGATGCAGTTTGAAGCAAACCAATAGAAGT	-	---NA---	69	0			0	-		no IPS match
22	7063908	TGCAGGTACGTACGTATTTCCTTGATTGATTGATCGTCCTTGAATATCTTCTTTAATGCGTGAAAGTCG	-	---NA---	69	0			0	-		no IPS match
23	5497476	TGCAGCATGGCGTTGCTCCACGGGAAGCCGCCGTTGGCGGAGTACGCGCCCGATGTCTTCTCCGACACG	JQ728010.1	secale cereale cultivar prima sucrose: sucrose-1-fructosyltransferase (1-sst) complete cds	69	5	2.16742e-24	0.972	0	-		no IPS match
24	3600288	TGCAGCGCCTTTCCTCTCTGTAACCTGGACCAACAGGGCAACCGAGATCGGAAGAGCGGTTCAGCAGGA	-	---NA---	69	0			0	-		no IPS match
25	7063864	TGCAGGCTCAATTCGGAGTGAAGGATGTGGATGACCCTGATGCATCCACGTCTACTGACTGGTTCCTAC	-	---NA---	69	0			0	-		no IPS match
26	3364801_47:G>C	TGCAGGTGTTTGGACGCGGTCCTGCACGCGGAGCACAAGGAGACGCTGGAGCAGATGCGCGCCTACTAC	-	---NA---	69	0			0	-		no IPS match
27	XrPt399468	TGCAGTATGGCTGGGTTCGGGCTTGAATGACATTGTAACACCGGTGTTGGCTGATTTGCCGCCTTAAGTAATAGAATCATCTTCACCCCATAAAAAATAACACCCTTAGAGAAAAAGAAAATCCCGTCCAAATCAGGGCAGTGCATCCTATAACGGCCGCTGTTGTCGGTTGTTGGAATGCCCTTAGCCTCCCCGGTAGTAGCGTAAATCAATATGATATAGATGTGAAGCTGAAAGAGAAGCGATAATTCTTATAAAAGGGTTGAACTTGGATATGTTATACTACTAACCAGAACAACAAGAATTA	-	---NA---	307	0			0	-		no IPS match
28	3595459_31:G>A	TGCAGCTTGGTAGAGCAGCAGAAGCTGCGAGGCGGGGGAGGGGCTACGTACAAGGAGGACTAGGCGGAG	-	---NA---	69	0			0	-		no IPS match
29	3342122_45:A>G	TGCAGACTGACCTTGATATTATGGCATCAAGTGACCACACTCTTCATACAGACAAGCCACAAATTGACC	-	---NA---	69	0			0	-		no IPS match
30	XrPt401029	TGCAGTATGGCTGGGTTCGGGCTTGAATGACATTGTAACACCGGTGTTGGCTGATTTGCCGCCTTAAGTAATAGAATCATCTTCACCCCATAAAAAATAACACCCTTAGAGAAAAAGAAAATCCCGTCCAAATCAGGGCAGTGCATCCTATAACGGCCGCTGTTGTCGGTTGTTGGAATGCCCTTAGCCTCCCCGGTAGTAGCGTAAATCAATATGATATAGATGTGAAGCTGAAAGAGAAGCGATAATTCTTATAAAAGGGTTGAACTTGGATATGTTATACTACTAACCAGAACAACAAGAATTAGGAGGAGCCNACCGCCTCGTCCCTATGAGAGGTCGTGAACTATGACATGCCAGTCACGCTGCA	-	---NA---	370	0			0	-		no IPS match
31	3593770	TGCAGTAATGCAATAGATAGCACTAGCAGAGGAGGTAGCTACAGATCTGGCCCGAGATCGGAAGAGCGG	-	---NA---	69	0			0	-		no IPS match
32	5038707	TGCAGTGAAGACGATGCCTTCGACCGAGATCGGAAGAGCGGTTCAGCAGGAATGCCGAGACCGATCTCG	-	---NA---	69	0			0	-		no IPS match
33	Xscsz530L850
34	3893346	TGCAGGACAGGGTTGCTTCTATGAAGTTTGCCTTGCAGACTGATACGGTGGCATTTCTCCTGTCGGTCC	-	---NA---	69	0			0	-		no IPS match
35	3891706	TGCAGCGGGACGTGATGGGGCCGTATGCCCGTGCCTCGCTCCTGTCGACCGACACGTCCATGAGCTCGA	-	---NA---	69	0			0	-		no IPS match
36	3596907	TGCAGAGGTGGTGACCGCTCGATGAGCTCCGACACGTCGGCGCACGGCAGCAGGGCCGAGATCGGAAGA	AK376954.1	hordeum vulgare vulgare mrna for complete clone: niashv3144k01	69	3	1.90126e-12	0.94	0	-		no IPS match
37	5044453	TGCAGCGGTTGATAATCATCATCATCATCGTCGTCGTCGTCAGATCACGCGGTTTATGATGATGATTAG	LN846351.1	trifolium pratense genome assembly chromosome : chr3	69	1	2.16934e-05	0.97	0	-		no IPS match
38	3743599	TGCAGAAGATGACAGATCACGAGATACCATACACCAACTGCACTAGCGGACATGTGAATAGCCGAGATC	-	---NA---	69	0			0	-		no IPS match
39	4487383	TGCAGCATGCATCGAGTTTGTGAGCTTCGTGGTAACCGTGGGCGAGATTATTCACTCAGTAAAAGAAGT	-	---NA---	69	0			0	-		no IPS match
40	5211900_61:G>T	TGCAGCGGAAGCTGCGGGGTGAGAGCGAGACGGCGCGCGCGATCTCAGAGCGCGACAGGCCGAGGCCGA	-	---NA---	69	0			0	-		no IPS match
41	3594442	TGCAGGGTCACCCTGCCGAGGCGCCGTCACGTAGAACCCCTTGGTACGCCCCCACGACTCTGAAGACCG	-	---NA---	69	0			0	-		no IPS match
42	3587161	TGCAGTTCATTTTGATGGCGGGATGTGATGAATCTCAGCAACACGTATCGTGGGATCACCCGAGATCGG	-	---NA---	69	0			0	-		no IPS match
43	3342012	TGCAGTGTCTCTTTTCAGAACCGAGCGCAGTTCTTGGATGGTGTCTGCCCTCAGAAGTAGAAGCACTTA	-	---NA---	69	0			0	-		no IPS match
44	3352472_16:T>C	TGCAGCAGTAGATGCTTTTTCTTCCCGCAAAATAAAAATAAAAATTGACTAGTGTTTACTCCCACTACG	-	---NA---	69	0			0	-		no IPS match
45	3599384	TGCAGCGAGCGTGGGTCACCGAACAGCGAGACGACAGCGTAGACCTCCATGGCGGAGGCAGGCACGATG	-	---NA---	69	0			0	-		no IPS match
46	3905482	TGCAGCTATAGTGCACTACTGTAGCTACAACATACGAAGGATTTCTTCTCCACGTGCAGGGCAGCCCGA	-	---NA---	69	0			0	-		no IPS match
47	3599713	TGCAGAAAATCCCATGCAGATCCCACCTACCCCGTACGCTTCAGTCGCTCCTCCCTCGGGATCGCCACC	-	---NA---	69	0			0	-		no IPS match
48	3355790	TGCAGATAGTGGCGTGCCCAAGGGTAGAGACACTACCGAGATCGGAAGAGCGGTTCAGCAGGAATGCCG	-	---NA---	69	0			0	-		no IPS match
49	3597692	TGCAGTCTGTATCTAAGTACATATGTATGTATCAGTTGTGGTTGTCCACTGCCTTGTGCCTTCACCCTC	-	---NA---	69	0			0	-		no IPS match
50	3590510	TGCAGCACGCCACCGTCGCCCTCCTCAAGATCCTCCTTGGCTCCGAGATCGGAAGAGCGGTTCAGCAGG	HG670306.1	triticum aestivum chromosome genomic cultivar chinese spring	69	1	8.08436e-11	0.95	0	-		no IPS match
51	3360946	TGCAGGAGTACGTTGCGCAGGGAGATGATGAGTAGAAAGAAAGAAAGAAAGAATGGCATCATCTGACTG	-	---NA---	69	0			0	-		no IPS match
52	3745012	TGCAGTAAGAAAAATATGCTGGAAAAGTGCATGCTTTTACTCGTTGGTACAAAATGCTCCCTAATTTTG	-	---NA---	69	0			0	-		no IPS match
53	3895416	TGCAGTGCGTGTGGGCGGCACGGGGGCATACAGCGCCCGAGATCGGAAGAGCGGTTCAGCAGGAATGCC	HG670306.1	triticum aestivum chromosome genomic cultivar chinese spring	69	2	1.78055e-06	0.97	0	-		no IPS match
54	3887946	TGCAGCCGCCTCGGTGCTCATTCTCTGCCATGGCATTTCCTCCATCTCCTCTCTAAACCGAGATCGGAA	-	---NA---	69	0			0	-		no IPS match
55	3586371	TGCAGTGAGAAAAATATGCTGGAAAAGTGCATGCTTTTACTCGTTGGTAATCCTCTAAAACATTAAGCT	-	---NA---	69	0			0	-		no IPS match
56	3904983	TGCAGTGCAGCTCTCGGTGCTTCAATGGAGGTCTCGCCGAGATCGGAAGAGCGGTTCAGCAGGAATGCC	HG670306.1	triticum aestivum chromosome 3B, genomic scaffold, cultivar chinese spring	69	2	6.21474e-06	0.93	0	-		no IPS match
57	3597102_52:G>A	TGCAGGCGCTGTGGTCGCAGCATGGGCCAGCGGCGCAGAGCACCGCGTGGCTGCTGTAGCAGTCGGGCA	-	---NA---	69	0			0	-		no IPS match
58	4102521_13:G>C	TGCAGGCGGCGACGACGACCTGGCAGAGGCTCCTGAGCGGCGAGCCG	AK331768.1	triticum aestivum clone: cultivar: chinese spring	47	1	7.92374e-13	0.97	0	-		no IPS match
59	4485837	TGCAGATGGACTCTGACAAAACTCCGAGATCGGAAGAGCGGTTCAGCAGGAATGCCGAGACCGATCTCG	-	---NA---	69	0			0	-		no IPS match
60	3364971_6:A>G	TGCAGCACGGAGAGCGCCGCCAGGTCCGCCTCCGAGAGCCCCGCGCCGCCATCTGCATCCG	AK374566.1	hordeum vulgare vulgare mrna for complete clone: niashv3069e14	61	5	3.47742e-14	0.91	0	-		no IPS match
61	3583462_19:T>C	TGCAGATGTGAGTTGGGGATGGTGACCATGACCTCCGCCCCG	-	---NA---	42	0			0	-		no IPS match
62	3746023_55:G>A	TGCAGACCCTGTATGCACACGGGGCGAGGAAGTTCTGGATCCACGGGACGGGGGCGCTGGGCTGCCTGC	XM_3565683.2	brachypodium distachyon gdsl esterase lipase at1g09390-like mrna	69	3	5.81552e-19	0.9033	0	-		no IPS match
63	5503372_25:G>C	TGCAGTACTACGTGCTGCTGGCGGGGGTGGGCGCGGTGCTGCTCGTCGGCTGCCTCAAGTACATGCCCG	AK370775.1	hordeum vulgare vulgare mrna for partial clone: niashv2116l06	69	1	2.64024e-23	0.98	0	-		no IPS match
64	3348063_27:A>C	TGCAGTGCACCAGCGGTCATCGCCACGAGGCAACGGTGATGGGCGCCGTGGTTCGAGGCCCACCAATGG	AK360550.1	hordeum vulgare vulgare mrna for partial clone: niashv1120f17	69	1	3.6703e-15	0.88	0	-		no IPS match
65	5500219_11:G>A	TGCAGGGAGAGGCGTCATGCGCTGTCAGTCCG		---NA---	32	0			0	-		no IPS match
66	5220393_37:C>T	TGCAGCATTTCGTCGAACAGGAGGCGGGCGTGGTCGACGGAGCCACCAGCCGCGCGCATGAGGATGTTG	-	---NA---	69	0			0	-		no IPS match
67	3356041_18:T>G	TGCAGGTGGAAGGCCAGGTTACCAACCGCCAGCTCCATGGCGCGGCGCAGCCAGACTTGGGCGCGCGCA	-	---NA---	69	0			0	-		no IPS match
68	3742580_11:G>C	TGCAGCCAGCTGGAGGCCCGCCTCACCGAGGCCTACGACCCGCCGTCGCCGCTCTGCGGGCTGCACAAG	-	---NA---	69	0			0	-		no IPS match
69	3739612_19:T>A	TGCAGCCAGTCTTGATGAATTCCCTGAGCGTGGCGGCCCGCTGCGTGTTCTTGGCGCGGCAGCCGAAGG	-	---NA---	69	0			0	-		no IPS match
70	XrPt506207	TGCAGTACGAGATCCCACGGTGCAATGGTGCAGGATCCGCGGGGCACCGGTGAGCACGCATGCCCAGGATCTCCATGTCTCGGGCTGCTTGGAGGACCTGCGCCCGGGAGACCACTTTGAGGTCCAGTGGCGGCTGAGCAAGGATTTTCCCTACGCTTCACATCCATCACGCACTTGCAAAATTGGCTTGCCAGCTTACTACAGTAGCTTCTCCTAGTTACGGACGGCATTGCAAAACTCCATCGGTGTAGCACTTGCCCCTTGGTAACGGATGCTCTGTGATATATGTGGATTGCAGGCTGGTGGTACGGTATCGTATCGTAGGTCACTTGGAGTCGTATTAATCTTGCACACGCCCCAGCTCCTGCTGTGTGACCCCATCACCGGCCACCAGCACTG…	-	---NA---	703	0			0	-		no IPS match
71	XwPt2563
72	3577758_40:C>T	TGCAGATCATTCGGCGGAGACGGAGAGGAAGGCGACCACCCGATCCATGAGGGCCGACGACTCGTCGCG	-	---NA---	69	0			0	-		no IPS match
73	3362325_25:G>C	TGCAGATCTCGAACATCATATTTGTGGATCAGCCCACCG	-	---NA---	39	0			0	-		no IPS match
74	XrPt506134	TGCAGTGTGTATACACGTCCACGAACAGAGCGAGAAGAGCCGGAACATGAAGAATTCCAGAAAACCTAGTGAAGGAAAATGAAAGCAGATGGTGTTTGGCTTATCTCATATCTTCACAAAAGAAACCCGCATCCAGCTTACAAGAGCTTTATAACATAGAAAACAAAACAAAAATAAACAACAAATTAGCATAACAGAGCAAGTTTTGCTGCAAAGAACATGATAACTATTTGTTGCAAAAGCTCCGAGGGAAATCCTCCAAGAAACTCAGGAAGCAGCCCACATAAAAGATCAACTCTGTCTGCCAGTATCGTAGGATTCTAGGCTTCTAGACAGGCCGGGAGGGACGGAGAGGGGGTATGGAGGATATGTAATAGAGGATCTCCGAGCACAAATTGA…	-	---NA---	479	0			0	-		no IPS match
75	XrPt505236
76	XrPt508181
77	XrPt507026	TGCAGTGTGTATACACGTCCACGAACAGAGCGAGAAGAGCCGGAACATGAAGAATTCCAGAAAACCTAGTGAAAGAAAATGAAAGCAGATGGTGTTTGGCTTATCTCATATCTTCACAAAAGAAACCCGCATCCAGCTTACAAGAGCTTTATAACATAGAAAACAAAACAAAAATAAACAACAAATTAGCATAACAGAGCAAGTTTTGCTGCAAAGAACATGATAACTATTTGTTGCAAAAGCTCCGAGGGAAATCCTCCAAGAAACTCAGGAAGCAGCCCACATAAAAGATCAACTCTGTCTGCCAGTATCGTAGGATTCTAGGCTCCTAGACAGGCCGGGAGGGACGGAGAGGGGGTATGGAGGATATGTAATAGAGGATCTCCGAGCACAAATTGA…	-	---NA---	479	0			0	-		no IPS match
78	3362009_28:G>A	TGCAGTGCTCAAGCGCATAGTCAGCTTGGTCAGAATAGTGCTGATGCTAATGCTGGAGATCCG	AK336012.1	triticum aestivum clone: cultivar: chinese spring	63	1	3.97806e-20	0.96	0	-		no IPS match
79	XrPt398666
80	XrPt509586
81	XrPt509158
82	XrPt401183
83	XrPt400177
84	XrPt509637
85	XrPt398763
86	XrPt508026
87	XrPt401192
88	XrPt508149
89	XrPt402112
90	XrPt505343
91	XrPt410873
92	XrPt399747
93	XrPt507516
94	XrPt505380
95	XrPt401621
96	XrPt506948	TGCAGAGTGTCAGCAGATCTGGGCTGCTGTTGCTCACTGACTTGAACTGAGGTAAGTTAACTTGACTTGCTTTTCCTGAATTTCATGGTCAAAACAGAGAAGAACTTAAGGGACACAAGAGGGGGGGGGGGGGGA	-	---NA---	135	0			0	-		no IPS match
97	XrPt398711
98	XwPt3111
99	XrPt508260	TGCAGAGACGTCATAAACTGATGAGTACTAAATCTATATGGCATGAGCAAAGTCACATGAAAAGAAAGAATTTTTTTGTGAACCTAGAATTTAGTATCGTGATTGTACTGCTGTACTAGATTAGTACAGTGAGGCATATTTGTGCAACTAGTTGGGAGGGTAGGTCCAACAGAAGTGGTGAAGAAGCAAGAATGAGTGAGTGAACAATATAAACTGAAGATAGAAAAGGGATGGCTTTATGCTGCTGCA	-	---NA---	249	0			0	-		NON_CYTOPLASMIC_DOMAIN (PHOBIUS); TRANSMEMBRANE (PHOBIUS); CYTOPLASMIC_DOMAIN (PHOBIUS); TMhelix (TMHMM)
100	XrPt508315	TGCAGTAGCAGGAATAAAGTGCGACGATGACGTGAGCTCGGGTGGCAAGCTGAGCTTTAAGTGAGACGCCAACAGCTGCTCGTCGGGCGTCGTCGGTGGTGTACGTGTCACTGTCGTTCTCGTCTGCACCGGCTGAGAGGATGGAGTAGCAGACATCTTCTTGGGGAACGGGAAGTATAATCCCAGCAATGCGTGCGCATCCTGGCTATCGTCGGTGAGCCAGAAGAGCTTGTATGCGTTGGAGGCGTGCCGGATGGCCCAGTGATCCTCAGACTGTGAGTGCCTATCTAATTATAGCATATGATAATAGGTTGATCAGTTAGTTTTGTTGGAGATGCTGAGCTAATCCAGGAAGCAAGTGGTGAGTGTGGCTAATGATGCGTGTGCTTGGTTGGTTGG…	-	---NA---	506	0			0	-		no IPS match
101	XrPt506963	TGCAGTAGCAGGAATAAAGTGCGACGATGACGTGAGCTCGGGTGGCAAGCTGAGCTTTAAGTGAGACGCCAACAGCTGCTTGTCGGCGTCGTCGGTGGTGTACGTGTCACTGTCGTTCTCGTCTGCACCGGCTGGGAGGATGGAGTAGCAGACATCCTCTTGGGGAATGGGAAGTATAATCCCAGCAATGCGTGCGCATCCTGGCTATCGTCGGTGTGCCAGAAGAGCTCGTATGCGTTGGAGGCGTGCCGGATGGCCCAGTGATCCTCAGACTGTGAGTGCCTATCTAATTATAGCATATGATAATAGGTTGATCAGTTAGTTTTGTTGGAGATGATGAGCTAATCCAGGAAGCAAGTGGCGAGTGTGGCTAATGATGCGTGTGCTTGGTTGGTTGGT…	-	---NA---	619	0			0	-		no IPS match
102	XrPt411089	TGCAGCGTACGAAAGGAAAGGAAGATGATGTGAGTTTGGGGCATGGACAACTTGGGTAAACAATTTTAACAAGACTTGCAGGCATATTAATTTTAACACAAGACTTGCAGACTACAAAATAACCAACCAACCAAGCACACGCATCATTAGCCACACTCGCCACTTGCTTCCTGGATTAGCTCATCATCTCCAACAAAACTAACTGATCAACCTATTATCATATGCTATAATTAGATAGGCACTCACAGTCTGAGGATCACTGGGCCATCCGGCACGCCTCCAACGCATACGAGCTCTTCTGGCACACCGACGATAGCCAGGATGCGCACGCATTGCTGGGATTATACTTCCCATTCCCCAAGAAGATGTCTGCTACTCCATCCTCCCAGCCGGTGCAGA…	-	---NA---	520	0			0	-		no IPS match
103	XrPt508878
104	XrPt399265
105	XrPt400857
106	XrPt505181
107	XrPt505672
108	XrPt389652
109	XrPt398695	TGCAGCTTCCAGATTAGCCATTTGTAATACGGTAATGAAGGGGCAATTGACAGGGTGACACGACTGTCTCACAGCCATCTCATTGTATGAACCAAGCAGGCGTAAGGAATATTTCAGTTCATATGGAGTAGGAGTGTACTATGGATGTATGCCGATACCTAATGCTCTAACAGTACCTATGCGGTAACCAGGTCCTTGCATCATTGATCTACTACCACGAGTTTTATTGATTTCAAAGATGTTCTGATATCTGTCTCCCGGAAACAGGGCAAAGAGCATATAACATGTCAGCTGATGCATTTAGTCCTGTATGCCTTCTAGTACTGGCAACTTTATTTATTTTTGAAAGTATTGGCAACTTTTATGGAGTANTGGATATTTCATTCTCTTCTATTTTCT…	-	---NA---	532	0			0	-		no IPS match
110	XrPt401336
111	XrPt400068
112	Xscsz23L500
113	Rfc1
114	5213528_68:G>C	TGCAGCACTGGTTGTCTGGGCACAGCAGCCCGCCGTTGGCAGAGCCGCACCGACTCTGGCACTTACTTG	-	---NA---	69	0			0	-		no IPS match
115	XrPt390409
116	Xscp16M58
117	XrPt507666	TGCAGCCATGCACGGTAACAGACTTGACGCGGCCACCACGCATGCGGCAACGCGCTCACCATATGCATGGATATATACATTAATAAACAGCGAAGCTTGCAGTTCAATCCCATATTGGCCCGTTGGTGGGCGTACCATGAGGATGAGATTACCATTGTACTATACACATTTAGATTCAATTGACCAAAGCAAAGCTTTTGTATAGTTTCCTAAGCGGTCAATTTGTTCTCTGCA	-	---NA---	234	0			0	-		no IPS match
118	XrPt508952
119	Xscsz670L900
120	XtPt7135
121	XrPt402514
122	XrPt506330	TGCAGATTCAGCCGGCTCTGGTGTTGGGAACAAGCAACATTTTGGGAGAGCTGAGTCTGAGCACACCATCTCACAAGGATCGGATATGTTTCCAGCACCGTGCAAGAAACGACCCGCTGGGCGTCCAACAACGAGGCACGACAAGGCTCCATATGAACAACCATCAAAGAGGAGCAAATTCTGTTCTATATGTAGAATTCAGGGGCACAAGAGCACAACATGCCCTACCAGAGGGGATGTGCCAAAGGCGCCTAGGAATTCTCCTCGCTGCTCAAAATGTGAGTTGACAGGTCACAGGAAGAACACATGCAGCAACCCGCCTAAGGTCTGAAAAAAGATATGAATTTTAGTGTTTGTTTTAGAGATATGTTGGTTTGTCTGTGTGGCACTTTGTATTAN…	HG670306.1	triticum aestivum chromosome genomic cultivar chinese spring	617	1	0	0.89	2	F:nucleic acid binding; F:zinc ion binding		IPR001878 (SMART); IPR001878 (G3DSA:4.10.60.GENE3D); IPR001878 (SUPERFAMILY)
123	XrPt401273
124	XrPt505440
125	XrPt506146
126	XrPt506444	TGCAGCCAATCTTCAATGGCGCCTCCGCGAGATGCAAATCAGGAGGAAGACGCCGCGATTTTGGTAGGTGTCCGAGTAATTTGTGGCTACATTAAAATCTTTCCTGGGGCATGTATTTCAATGTTCCTTGTTTCGTGAAAACCTTCCAAGTATGATGAAGTTTAATGATTCTAGACCCTGAAATTTTGCACGGGAAACTAACCTTTCAAGTAATCTGATTTTTTTTACACAATTAAAGAACCAAATCTAGAGAAAACTCACCAGAAGGATATGGGAGATGCCATCACGTCTCCATTGGGATGGCACACCGTCTTGTCTGCCTTTGAGTTTATGCCATCTCACTGCA	-	---NA---	346	0			0	-		no IPS match
127	XrPt400310
128	XrPt505207
129	XrPt505760
130	XrPt410773
131	XrPt411107
132	XrPt402637	TGCAGTATTAATGAAATAGTATATGTAAATTTCAATCTCCTATGTTTATAAAAACATATTTCTATGTATATTAGAAGCATATATCATTATACCAAGGAATTTTTGTAGCTGTCACAATATAGTTTCTAAAGTCCCCAGGTATTAGCATGCTCTGGTTATGTGTCCATGGCGTCGCTGGGTATGATTATTCCTAGGAATTTTTGTAGTTGCCACAACATAGTTTGTTTTAGAGTTTCCAGCCTTTGAGGTATTAGCACGCTCTGGTTATGTGTTATTCATGGTGTCGCTGGGTGAAAAAAAAATGCTCTTATTGGATGTCGTGTTGTTTGGCCTTACAAAAATAAGAGAACTCATGCCTTGACTCTTCATATCTGGCTGGAGTATGAGGAAATGTGCAAT…	-	---NA---	666	0			0	-		no IPS match
133	XrPt390550	TGCAGTGCCAGCATCACTCATTTTTACACATGTTCTGCGCGAGACGGCAATGTCCATTTTCCTTATGCCAGGCATAAATTGCCAACTGAAATATATTTTCTTCACCATCACAAACAGCACACGAGCATATCCAACATAAATCCCAAGGCAAATTCACAAATGTCCTGACCAGATGCCACGGGAATGCTCACTTACCATAGGTGGTTAACATACATGTTCTAATACAAAGTGCCACACAGACNAACCAACATATCTCTAAAACAAACACTAAAATTCATATCTTTTTTCANACCTTANGCGGGTTGCTGCATGTGTTCTTCCTGTGACCTGTCAACTCACATTTTGAGTAGCGAGGANNATTCCNANGCGCCTTTGGCACATCCCCTCTGGTAGGGCATG…	HG670306.1	triticum aestivum chromosome genomic cultivar chinese spring	457	1	1.81214e-145	0.85	0	-		no IPS match
134	XrPt411156	TGCAGTCGTCACCCACTGGATTTCAGCTTTCCCGACCGTGCCTGTAGGCTACCGCCTTCAAGAGCTCCGCCATCCTGAAGCCTCTTGCTATCCTCCCGACGCACCGCCATCTTCATGCCGCGACAGCTACTGCTGCCGCCGGGCGCCGGCGGGAGGAACTAGGAACTGTAGCACCTAGCACGTGGTAACTTAATTAGCTATCGTTTTTGCAAAAGAAGGTACATGACAATGATGTCAAGGCGAGAGTTCAATGGATTGCTAGCCATATCATGGCGTCGCATTCCAGTATCTGCGAGTCATGCCTGGGACGGGCTGAACATGGTCCTCGTCACAGCCTCATAGGCATGGAGTTTTCAGGTGATGGCATGATCGCGTGGCTCTTTCTGCA	-	---NA---	388	0			0	-		no IPS match
135	XrPt506202
136	XrPt398656	TGCAGATTCAGCCGGCTCTGGTGTTGGGAACAAGCAACATTTTGGGAGAGCTGAGTCTGAGCACACCATCTCACAAGGATCGGATATGTTTCCAGCACCGTGCAAGAAACGACCCGCTGGGCGTCCAACAACGAGGCACGACAAGGCTC	HG670306.1	triticum aestivum chromosome genomic cultivar chinese spring	149	1	3.54659e-59	0.95	0	-		no IPS match
137	XrPt401508
138	XrPt508817
139	XtPt6710
140	XrPt505716
141	XrPt398798
142	XrPt400433
143	XrPt400701
144	3599624_7:T>G	TGCAGACTGCGGTGAAGCGTACACGGCCGAGCAGGGAGGCGACCCTCACACGGACCATGCCGAGGAGGT	-	---NA---	69	0			0	-		no IPS match
145	3888966_18:A>G	TGCAGGCGCGACCATGGCATAGACCTTCTTGCGGAGGAGCTCGACGAGTAGCATCCAGAGGAGGATGAG	AP004877.3	oryza sativa japonica group genomic chromosome pac clone:p0472f10	69	1	2.02981e-18	0.92	0	-		no IPS match
146	XrPt411193	TGCAGGCATGGGAGGAGATGGCCTGCCGTGGCCGGAGATGGGCGAGATGGAAGGCCTACGCCAGCGAGAGAGATCCGACGGCGGAGTTGTACCACCAGACGAAGATACGAGGCAGGGAAGGGGAGGAAGAGGAAGGACCGAAGGTTGGGTTCTGGCGGCCAGAATAGATGGGGAGGCACATTACGGCCACTGTAGGCATGGGAGGAGATGGCCTGCCGTGGCCAGAGATGGGCGAGATGGAAGGCCTACGCCGGCAAGAGAGATACGACGGCGGCTGTCCAGGTCAGGGATGGAGAGGAGGAACGCTGCA	HG670306.1	triticum aestivum chromosome genomic cultivar chinese spring	310	1	9.09853e-65	0.89	0	-		no IPS match
147	3342496_28:C>A	TGCAGCGTCCCACGGCTCTATTTGACTCCTGCACTACAAATCTTAGGAGATAGCCTGCATGGAGAACAA	-	---NA---	69	0			0	-		no IPS match
148	3583687_8:G>A	TGCAGTACGCTGGTCTGTACACTACCTCTTACTGGGCCG	-	---NA---	39	0			0	-		no IPS match
149	XrPt509548
150	3363365_34:C>T	TGCAGAGTGTCCAAATGGAAACCGAAAAATCTTACAGAAATAACATTGTAAAGTGAGCATCCAACTGGA	-	---NA---	69	0			0	-		no IPS match
151	3352015	TGCAGCAGAACTCTCAAAGAGGAAGTAAACGACAGCAACGTACCCGTCCAGCCTCTCCATTATCCCGTG	-	---NA---	69	0			0	-		no IPS match
152	5210465	TGCAGGTAAAACGCTCGCCTAACCGTTTGTACCGAGATCGGAAGAGCGGTTCAGCAGGAATGCCGAGAC	-	---NA---	69	0			0	-		no IPS match
153	3883177	TGCAGACAGGCAGGATCATGACCTACGACATCCATGACAATGGCGGCCAGCTGACATTTGAGCCGAGAT	-	---NA---	69	0			0	-		no IPS match
154	3746754	TGCAGCCGAACACGACGCCATTCACGGACGTGGTCCCGAAGTTGAACGTCTCCGTGGCTAGGTTGCCGA	-	---NA---	69	0			0	-		no IPS match
155	3587733	TGCAGAAATTGTGAACAAGTCCAGTGACGAGGTTCTCGAGGTGGTCACCTCAGTTTTCCAGCCGAGATC	-	---NA---	69	0			0	-		no IPS match
156	7088251_13:G>C	TGCAGCCGCGGCGGTGCTTCCTGTGTACGTGGCTCGGCTGGAAACGCCG	-	---NA---	49	0			0	-		no IPS match
157	3362052_45:C>G	TGCAGGTAGCTGACTACAAGAGTTATTCCACTACAGCAAATGCTACCTGGTTATAAGAGCCTGAATCGA	-	---NA---	69	0			0	-		no IPS match
158	XrPt411374
159	3346068_13:C>A	TGCAGCAAACCAACAAATTTCATTCTTAACTACAGCAGCAGGGAGGGAATTGGGGATCTGGAGAAAGTG	-	---NA---	69	0			0	-		no IPS match
160	3898445	TGCAGCGACAACGTCACGGTGTGGGGCCTCAACGGCGCCTCCGAGATCGGAAGAGCGGTTCAGCAGGAA	-	---NA---	69	0			0	-		no IPS match
161	3364890_17:A>C	TGCAGTAGTGGCCATTAACAAACAGTGGCCAACATGAACACAGCATACATAGGCGCATACACGAGTGAG	-	---NA---	69	0			0	-		no IPS match
162	7072032	TGCAGCAGGCTGCCCAGGACGGACCGAGATCGGAAGAGCGGTTCAGCAGGAATGCCGAGACCGATCTCG	-	---NA---	69	0			0	-		no IPS match
163	4491199	TGCAGACAGGCAGGATCATGACCTACGACATCCATGGCGACGGCGGCCGAGATCGGAAGAGCGGTTCAG	-	---NA---	69	0			0	-		no IPS match
164	3359743_36:G>A	TGCAGGGAGGACCATAGTAATAGTATTGACGATGGTGTAGGAAGGACATGATACTATTTAATGCATTGT	-	---NA---	69	0			0	-		no IPS match
165	XrPt505963
166	XrPt509219
167	3359743_48:T>G	TGCAGGGAGGACCATAGTAATAGTATTGACGATGGTGTAGGAAGGACATGATACTATTTAATGCATTGT	-	---NA---	69	0			0	-		no IPS match
